# Supplementary material for: Cross-Amplification and Validation of SNPs Conserved over 44 Million Years between Seals and Dogs
Source: PLoS One. 2013 Jul 16;8(7):e68365. doi: 10.1371/journal.pone.0068365 (PMC3712990; doi:10.1371/journal.pone.0068365)
Supplement: File S1 — Arctocephalus_SNPs.gff. A GFF file containing details of the polymorphic SNPs together with information on their locations in relation to the dog genome (CanFam3.1) that can be viewed as a track within Ensembl. (GFF) [file pone.0068365.s001.gff]

track name=Arctocephalus_gazella_snps description=Arctocephalus gazella SNPs mapped to Canis familiaris CamFam3.1
X	Arctocephalus_SNP	BICF2G63010447	94003056	94003056	.	.	.	SNP=[T/C]; MAF=0.104
16	Arctocephalus_SNP	BICF2G630115445	38022512	38022512	.	.	.	SNP=[A/G]; MAF=0.063
37	Arctocephalus_SNP	BICF2G630131208	28934970	28934970	.	.	.	SNP=[T/C]; MAF=0.354
27	Arctocephalus_SNP	BICF2G630146011	19017153	19017153	.	.	.	SNP=[A/G]; MAF=0.042
X	Arctocephalus_SNP	BICF2G63014749	77686092	77686092	.	.	.	SNP=[A/G]; MAF=0.063
26	Arctocephalus_SNP	BICF2G630196686	38505527	38505527	.	.	.	SNP=[T/C]; MAF=0.217
17	Arctocephalus_SNP	BICF2G630212027	32801281	32801281	.	.	.	SNP=[T/A]; MAF=0.022
22	Arctocephalus_SNP	BICF2G630314226	4403658	4403658	.	.	.	SNP=[A/G]; MAF=0.042
22	Arctocephalus_SNP	BICF2G630323985	25253894	25253894	.	.	.	SNP=[T/G]; MAF=0.479
22	Arctocephalus_SNP	BICF2G630326526	29509074	29509074	.	.	.	SNP=[A/G]; MAF=0.063
3	Arctocephalus_SNP	BICF2G630344078	62688040	62688040	.	.	.	SNP=[A/G]; MAF=0.071
X	Arctocephalus_SNP	BICF2G6303589	115425815	115425815	.	.	.	SNP=[A/C]; MAF=0.042
23	Arctocephalus_SNP	BICF2G630363601	52988940	52988940	.	.	.	SNP=[A/G]; MAF=0.021
23	Arctocephalus_SNP	BICF2G630386428	16264959	16264959	.	.	.	SNP=[A/G]; MAF=0.217
30	Arctocephalus_SNP	BICF2G630401109	32325866	32325866	.	.	.	SNP=[A/G]; MAF=0.292
20	Arctocephalus_SNP	BICF2G630446069	57393076	57393076	.	.	.	SNP=[T/C]; MAF=0.104
34	Arctocephalus_SNP	BICF2G630452436	36240176	36240176	.	.	.	SNP=[A/G]; MAF=0.021
24	Arctocephalus_SNP	BICF2G630501168	28360234	28360234	.	.	.	SNP=[A/C]; MAF=0.417
24	Arctocephalus_SNP	BICF2G630506697	18134185	18134185	.	.	.	SNP=[A/G]; MAF=0.417
24	Arctocephalus_SNP	BICF2G630509599	14528853	14528853	.	.	.	SNP=[T/A]; MAF=0.083
24	Arctocephalus_SNP	BICF2G630510520	13377760	13377760	.	.	.	SNP=[A/G]; MAF=0.167
24	Arctocephalus_SNP	BICF2G630510857	13093132	13093132	.	.	.	SNP=[T/C]; MAF=0.042
14	Arctocephalus_SNP	BICF2G630530667	45014971	45014971	.	.	.	SNP=[A/G]; MAF=0.104
X	Arctocephalus_SNP	BICF2G630533274	26466195	26466195	.	.	.	SNP=[A/G]; MAF=0.438
X	Arctocephalus_SNP	BICF2G630533403	26210260	26210260	.	.	.	SNP=[T/C]; MAF=0.229
7	Arctocephalus_SNP	BICF2G630564528	65077876	65077876	.	.	.	SNP=[T/C]; MAF=0.083
13	Arctocephalus_SNP	BICF2G630611629	21379696	21379696	.	.	.	SNP=[T/G]; MAF=0.188
29	Arctocephalus_SNP	BICF2G630624166	25050557	25050557	.	.	.	SNP=[T/C]; MAF=0.146
29	Arctocephalus_SNP	BICF2G630633970	38495196	38495196	.	.	.	SNP=[A/G]; MAF=0.188
21	Arctocephalus_SNP	BICF2G630649323	27853849	27853849	.	.	.	SNP=[A/G]; MAF=0.063
38	Arctocephalus_SNP	BICF2G63066588	25887693	25887693	.	.	.	SNP=[T/C]; MAF=0.429
18	Arctocephalus_SNP	BICF2G630700300	36153950	36153950	.	.	.	SNP=[T/C]; MAF=0.188
1	Arctocephalus_SNP	BICF2G630708251	5324297	5324297	.	.	.	SNP=[A/G]; MAF=0.021
1	Arctocephalus_SNP	BICF2G630709495	9868592	9868592	.	.	.	SNP=[A/G]; MAF=0.104
31	Arctocephalus_SNP	BICF2G630735535	21758041	21758041	.	.	.	SNP=[A/G]; MAF=0.396
1	Arctocephalus_SNP	BICF2G630794828	79799953	79799953	.	.	.	SNP=[T/C]; MAF=0.063
26	Arctocephalus_SNP	BICF2G630805987	13572406	13572406	.	.	.	SNP=[T/C]; MAF=0.083
9	Arctocephalus_SNP	BICF2G630832509	31236960	31236960	.	.	.	SNP=[A/G]; MAF=0.458
7	Arctocephalus_SNP	BICF2G63084504	70169366	70169366	.	.	.	SNP=[T/C]; MAF=0.083
25	Arctocephalus_SNP	BICF2G63097386	31971819	31971819	.	.	.	SNP=[A/G]; MAF=0.083
25	Arctocephalus_SNP	BICF2G63099625	34032121	34032121	.	.	.	SNP=[A/G]; MAF=0.125
13	Arctocephalus_SNP	BICF2P1023290	53081590	53081590	.	.	.	SNP=[T/G]; MAF=0.104
16	Arctocephalus_SNP	BICF2P1031521	13973653	13973653	.	.	.	SNP=[T/G]; MAF=0.063
18	Arctocephalus_SNP	BICF2P1045088	24676500	24676500	.	.	.	SNP=[T/G]; MAF=0.109
17	Arctocephalus_SNP	BICF2P1051409	19131801	19131801	.	.	.	SNP=[A/G]; MAF=0.063
22	Arctocephalus_SNP	BICF2P1071566	44418722	44418722	.	.	.	SNP=[T/C]; MAF=0.283
26	Arctocephalus_SNP	BICF2P1071611	11224908	11224908	.	.	.	SNP=[A/G]; MAF=0.271
17	Arctocephalus_SNP	BICF2P1080627	29068829	29068829	.	.	.	SNP=[A/G]; MAF=0.021
23	Arctocephalus_SNP	BICF2P1144428	45856072	45856072	.	.	.	SNP=[A/G]; MAF=0.167
10	Arctocephalus_SNP	BICF2P1197066	14098348	14098348	.	.	.	SNP=[A/C]; MAF=0.146
32	Arctocephalus_SNP	BICF2P120569	15729277	15729277	.	.	.	SNP=[A/G]; MAF=0.375
11	Arctocephalus_SNP	BICF2P1221112	71128848	71128848	.	.	.	SNP=[A/G]; MAF=0.375
10	Arctocephalus_SNP	BICF2P1244041	61438911	61438911	.	.	.	SNP=[T/C]; MAF=0.063
10	Arctocephalus_SNP	BICF2P1253324	53189812	53189812	.	.	.	SNP=[A/G]; MAF=0.042
3	Arctocephalus_SNP	BICF2P1254163	85067723	85067723	.	.	.	SNP=[T/G]; MAF=0.021
4	Arctocephalus_SNP	BICF2P127668	16044458	16044458	.	.	.	SNP=[A/C]; MAF=0.167
24	Arctocephalus_SNP	BICF2P128269	41388826	41388826	.	.	.	SNP=[A/G]; MAF=0.313
22	Arctocephalus_SNP	BICF2P1284163	10602943	10602943	.	.	.	SNP=[A/G]; MAF=0.063
31	Arctocephalus_SNP	BICF2P128530	38580765	38580765	.	.	.	SNP=[A/G]; MAF=0.229
16	Arctocephalus_SNP	BICF2P1302630	13800571	13800571	.	.	.	SNP=[T/C]; MAF=0.063
4	Arctocephalus_SNP	BICF2P1326919	68852230	68852230	.	.	.	SNP=[A/G]; MAF=0.042
25	Arctocephalus_SNP	BICF2P1340261	21870333	21870333	.	.	.	SNP=[T/C]; MAF=0.146
25	Arctocephalus_SNP	BICF2P1358869	14567472	14567472	.	.	.	SNP=[T/C]; MAF=0.125
12	Arctocephalus_SNP	BICF2P1365573	40140660	40140660	.	.	.	SNP=[A/C]; MAF=0.208
7	Arctocephalus_SNP	BICF2P1368521	83728850	83728850	.	.	.	SNP=[T/C]; MAF=0.063
31	Arctocephalus_SNP	BICF2P1389654	12116383	12116383	.	.	.	SNP=[A/G]; MAF=0.354
17	Arctocephalus_SNP	BICF2P1392671	36074623	36074623	.	.	.	SNP=[A/G]; MAF=0.021
4	Arctocephalus_SNP	BICF2P1423420	54209037	54209037	.	.	.	SNP=[A/G]; MAF=0.125
5	Arctocephalus_SNP	BICF2P1435673	12526871	12526871	.	.	.	SNP=[A/G]; MAF=0.042
X	Arctocephalus_SNP	BICF2P145847	93617069	93617069	.	.	.	SNP=[C/G]; MAF=0.021
3	Arctocephalus_SNP	BICF2P1458746	77186343	77186343	.	.	.	SNP=[T/C]; MAF=0.104
24	Arctocephalus_SNP	BICF2P148867	25344139	25344139	.	.	.	SNP=[T/C]; MAF=0.438
28	Arctocephalus_SNP	BICF2P1500513	20357544	20357544	.	.	.	SNP=[T/C]; MAF=0.083
21	Arctocephalus_SNP	BICF2P161231	34504523	34504523	.	.	.	SNP=[A/G]; MAF=0.042
4	Arctocephalus_SNP	BICF2P167022	29096968	29096968	.	.	.	SNP=[A/G]; MAF=0.083
8	Arctocephalus_SNP	BICF2P175865	14606989	14606989	.	.	.	SNP=[A/G]; MAF=0.146
7	Arctocephalus_SNP	BICF2P181911	53706526	53706526	.	.	.	SNP=[T/C]; MAF=0.229
2	Arctocephalus_SNP	BICF2P185737	25870191	25870191	.	.	.	SNP=[A/G]; MAF=0.458
X	Arctocephalus_SNP	BICF2P189591	13825337	13825337	.	.	.	SNP=[T/C]; MAF=0.109
11	Arctocephalus_SNP	BICF2P201440	26992470	26992470	.	.	.	SNP=[A/G]; MAF=0.271
8	Arctocephalus_SNP	BICF2P201637	53761754	53761754	.	.	.	SNP=[T/C]; MAF=0.130
38	Arctocephalus_SNP	BICF2P20413	18319322	18319322	.	.	.	SNP=[A/C]; MAF=0.479
26	Arctocephalus_SNP	BICF2P224373	27339111	27339111	.	.	.	SNP=[A/T]; MAF=0.167
15	Arctocephalus_SNP	BICF2P226127	5314304	5314304	.	.	.	SNP=[A/G]; MAF=0.250
29	Arctocephalus_SNP	BICF2P283034	25680132	25680132	.	.	.	SNP=[T/C]; MAF=0.063
15	Arctocephalus_SNP	BICF2P286007	5598877	5598877	.	.	.	SNP=[T/G]; MAF=0.063
7	Arctocephalus_SNP	BICF2P289666	29124162	29124162	.	.	.	SNP=[A/G]; MAF=0.208
25	Arctocephalus_SNP	BICF2P306641	36600145	36600145	.	.	.	SNP=[A/G]; MAF=0.250
33	Arctocephalus_SNP	BICF2P328308	25866623	25866623	.	.	.	SNP=[T/C]; MAF=0.283
X	Arctocephalus_SNP	BICF2P330428	40265651	40265651	.	.	.	SNP=[T/C]; MAF=0.500
9	Arctocephalus_SNP	BICF2P351474	7656919	7656919	.	.	.	SNP=[T/G]; MAF=0.083
24	Arctocephalus_SNP	BICF2P352715	47503660	47503660	.	.	.	SNP=[A/G]; MAF=0.370
1	Arctocephalus_SNP	BICF2P367624	41689204	41689204	.	.	.	SNP=[T/C]; MAF=0.125
30	Arctocephalus_SNP	BICF2P381531	21828155	21828155	.	.	.	SNP=[T/C]; MAF=0.292
25	Arctocephalus_SNP	BICF2P388183	17888918	17888918	.	.	.	SNP=[T/G]; MAF=0.083
X	Arctocephalus_SNP	BICF2P398613	33481696	33481696	.	.	.	SNP=[A/G]; MAF=0.333
32	Arctocephalus_SNP	BICF2P409154	13315235	13315235	.	.	.	SNP=[A/C]; MAF=0.063
1	Arctocephalus_SNP	BICF2P410798	38802860	38802860	.	.	.	SNP=[A/C]; MAF=0.208
33	Arctocephalus_SNP	BICF2P454720	27238634	27238634	.	.	.	SNP=[A/G]; MAF=0.354
4	Arctocephalus_SNP	BICF2P465294	60039175	60039175	.	.	.	SNP=[A/G]; MAF=0.063
2	Arctocephalus_SNP	BICF2P468526	61853641	61853641	.	.	.	SNP=[A/G]; MAF=0.104
36	Arctocephalus_SNP	BICF2P494153	13639067	13639067	.	.	.	SNP=[A/G]; MAF=0.271
21	Arctocephalus_SNP	BICF2P510403	43322859	43322859	.	.	.	SNP=[A/G]; MAF=0.104
37	Arctocephalus_SNP	BICF2P529855	20409684	20409684	.	.	.	SNP=[A/G]; MAF=0.271
38	Arctocephalus_SNP	BICF2P544269	26702466	26702466	.	.	.	SNP=[T/C]; MAF=0.125
22	Arctocephalus_SNP	BICF2P560330	43591174	43591174	.	.	.	SNP=[T/C]; MAF=0.065
3	Arctocephalus_SNP	BICF2P604997	13949858	13949858	.	.	.	SNP=[A/G]; MAF=0.146
26	Arctocephalus_SNP	BICF2P650398	38881067	38881067	.	.	.	SNP=[T/C]; MAF=0.063
7	Arctocephalus_SNP	BICF2P658873	30074612	30074612	.	.	.	SNP=[T/C]; MAF=0.104
4	Arctocephalus_SNP	BICF2P66464	21358553	21358553	.	.	.	SNP=[T/C]; MAF=0.438
9	Arctocephalus_SNP	BICF2P694696	17220618	17220618	.	.	.	SNP=[A/G]; MAF=0.188
5	Arctocephalus_SNP	BICF2P709220	30956204	30956204	.	.	.	SNP=[T/C]; MAF=0.021
34	Arctocephalus_SNP	BICF2P777506	44607102	44607102	.	.	.	SNP=[T/C]; MAF=0.104
1	Arctocephalus_SNP	BICF2P791027	61157182	61157182	.	.	.	SNP=[A/G]; MAF=0.042
4	Arctocephalus_SNP	BICF2P799645	65660910	65660910	.	.	.	SNP=[A/T]; MAF=0.065
4	Arctocephalus_SNP	BICF2P802400	32463712	32463712	.	.	.	SNP=[A/C]; MAF=0.091
27	Arctocephalus_SNP	BICF2P882122	12342812	12342812	.	.	.	SNP=[A/G]; MAF=0.146
16	Arctocephalus_SNP	BICF2P913077	26055209	26055209	.	.	.	SNP=[A/T]; MAF=0.042
5	Arctocephalus_SNP	BICF2P945343	12776878	12776878	.	.	.	SNP=[A/G]; MAF=0.083
5	Arctocephalus_SNP	BICF2P945533	54606497	54606497	.	.	.	SNP=[A/G]; MAF=0.063
31	Arctocephalus_SNP	BICF2P958430	16140423	16140423	.	.	.	SNP=[A/C]; MAF=0.375
1	Arctocephalus_SNP	BICF2P960982	104208642	104208642	.	.	.	SNP=[T/C]; MAF=0.354
28	Arctocephalus_SNP	BICF2P969529	14146239	14146239	.	.	.	SNP=[T/C]; MAF=0.104
X	Arctocephalus_SNP	BICF2P973029	21730993	21730993	.	.	.	SNP=[A/G]; MAF=0.063
18	Arctocephalus_SNP	BICF2P988773	33776979	33776979	.	.	.	SNP=[A/G]; MAF=0.104
27	Arctocephalus_SNP	BICF2S22920466	23068179	23068179	.	.	.	SNP=[T/C]; MAF=0.125
1	Arctocephalus_SNP	BICF2S22921528	123110723	123110723	.	.	.	SNP=[A/G]; MAF=0.021
5	Arctocephalus_SNP	BICF2S229680	42472747	42472747	.	.	.	SNP=[T/C]; MAF=0.146
X	Arctocephalus_SNP	BICF2S229846	4839712	4839712	.	.	.	SNP=[T/C]; MAF=0.438
11	Arctocephalus_SNP	BICF2S23019795	56529480	56529480	.	.	.	SNP=[T/G]; MAF=0.208
9	Arctocephalus_SNP	BICF2S2303613	48993247	48993247	.	.	.	SNP=[A/G]; MAF=0.021
28	Arctocephalus_SNP	BICF2S23038218	40865270	40865270	.	.	.	SNP=[A/G]; MAF=0.104
29	Arctocephalus_SNP	BICF2S23051169	39898922	39898922	.	.	.	SNP=[A/G]; MAF=0.021
8	Arctocephalus_SNP	BICF2S23118188	72150308	72150308	.	.	.	SNP=[A/G]; MAF=0.063
20	Arctocephalus_SNP	BICF2S2312046	55029182	55029182	.	.	.	SNP=[A/G]; MAF=0.021
11	Arctocephalus_SNP	BICF2S23238383	42592504	42592504	.	.	.	SNP=[T/C]; MAF=0.500
4	Arctocephalus_SNP	BICF2S23247944	17241121	17241121	.	.	.	SNP=[A/G]; MAF=0.250
8	Arctocephalus_SNP	BICF2S23252668	46763105	46763105	.	.	.	SNP=[T/C]; MAF=0.188
38	Arctocephalus_SNP	BICF2S23334536	11137944	11137944	.	.	.	SNP=[A/G]; MAF=0.167
1	Arctocephalus_SNP	BICF2S2341646	55102355	55102355	.	.	.	SNP=[A/G]; MAF=0.333
23	Arctocephalus_SNP	BICF2S23444402	54554181	54554181	.	.	.	SNP=[T/G]; MAF=0.375
16	Arctocephalus_SNP	BICF2S23522334	40254805	40254805	.	.	.	SNP=[T/C]; MAF=0.396
9	Arctocephalus_SNP	BICF2S23542057	15531913	15531913	.	.	.	SNP=[T/C]; MAF=0.083
32	Arctocephalus_SNP	BICF2S2364048	19159663	19159663	.	.	.	SNP=[A/G]; MAF=0.083
13	Arctocephalus_SNP	BICF2S2364690	53012910	53012910	.	.	.	SNP=[T/C]; MAF=0.063
35	Arctocephalus_SNP	BICF2S2365726	29006278	29006278	.	.	.	SNP=[T/C]; MAF=0.271
6	Arctocephalus_SNP	BICF2S23710871	22460298	22460298	.	.	.	SNP=[T/C]; MAF=0.271
23	Arctocephalus_SNP	BICF2S23712570	12768507	12768507	.	.	.	SNP=[A/G]; MAF=0.083
38	Arctocephalus_SNP	BICF2S23723386	9869714	9869714	.	.	.	SNP=[T/C]; MAF=0.229
34	Arctocephalus_SNP	BICF2S23732555	27245839	27245839	.	.	.	SNP=[T/C]; MAF=0.146
X	Arctocephalus_SNP	BICF2S23735565	30111739	30111739	.	.	.	SNP=[A/G]; MAF=0.271
14	Arctocephalus_SNP	BICF2S23739414	49405100	49405100	.	.	.	SNP=[A/G]; MAF=0.229
9	Arctocephalus_SNP	BICF2S23748085	8717858	8717858	.	.	.	SNP=[T/C]; MAF=0.063
31	Arctocephalus_SNP	BICF2S2455249	33300705	33300705	.	.	.	SNP=[T/C]; MAF=0.413
X	Arctocephalus_SNP	G2149f41S191	84907439	84907439	.	.	.	SNP=[A/C]; MAF=0.042
11	Arctocephalus_SNP	TIGRP2P147556_rs8710700	15578748	15578748	.	.	.	SNP=[A/C]; MAF=0.417
12	Arctocephalus_SNP	TIGRP2P156163_rs9042300	10848539	10848539	.	.	.	SNP=[A/G]; MAF=0.083
12	Arctocephalus_SNP	TIGRP2P159485_rs9197272	21283728	21283728	.	.	.	SNP=[T/C]; MAF=0.042
12	Arctocephalus_SNP	TIGRP2P165245_rs9012451	45778078	45778078	.	.	.	SNP=[C/G]; MAF=0.021
12	Arctocephalus_SNP	TIGRP2P166475_rs8575143	53153275	53153275	.	.	.	SNP=[A/G]; MAF=0.333
13	Arctocephalus_SNP	TIGRP2P181034_rs9135796	6684479	6684479	.	.	.	SNP=[T/C]; MAF=0.333
14	Arctocephalus_SNP	TIGRP2P187155_rs9160086	17193405	17193405	.	.	.	SNP=[T/C]; MAF=0.083
16	Arctocephalus_SNP	TIGRP2P216521_rs8707766	44638172	44638172	.	.	.	SNP=[G/C]; MAF=0.042
18	Arctocephalus_SNP	TIGRP2P245937_rs8615377	25156223	25156223	.	.	.	SNP=[T/C]; MAF=0.146
22	Arctocephalus_SNP	TIGRP2P296506_rs9195422	55385021	55385021	.	.	.	SNP=[T/G]; MAF=0.146
2	Arctocephalus_SNP	TIGRP2P31117_rs9095939	78687053	78687053	.	.	.	SNP=[A/G]; MAF=0.021
24	Arctocephalus_SNP	TIGRP2P311510_rs9000469	15956286	15956286	.	.	.	SNP=[A/G]; MAF=0.021
24	Arctocephalus_SNP	TIGRP2P316859_rs9103961	34337317	34337317	.	.	.	SNP=[T/G]; MAF=0.208
24	Arctocephalus_SNP	TIGRP2P316903_rs8524601	34707486	34707486	.	.	.	SNP=[T/C]; MAF=0.438
26	Arctocephalus_SNP	TIGRP2P343397_rs9187089	34053481	34053481	.	.	.	SNP=[A/G]; MAF=0.125
26	Arctocephalus_SNP	TIGRP2P347039_rs9029912	9305262	9305262	.	.	.	SNP=[T/G]; MAF=0.042
28	Arctocephalus_SNP	TIGRP2P361603_rs8725986	39341572	39341572	.	.	.	SNP=[T/C]; MAF=0.125
36	Arctocephalus_SNP	TIGRP2P412400_rs8605990	19209623	19209623	.	.	.	SNP=[T/C]; MAF=0.021
