# Supplementary material for: Cross-Amplification and Validation of SNPs Conserved over 44 Million Years between Seals and Dogs
Source: PLoS One. 2013 Jul 16;8(7):e68365. doi: 10.1371/journal.pone.0068365 (PMC3712990; doi:10.1371/journal.pone.0068365)
Supplement: Table S1 — Details of single-plex KASP assays (LGC Genomics) used to validate five putative fur seal SNPs. (XLSX) [file pone.0068365.s002.xlsx]

## Sheet: Table S1
Locus name	Type	Chromosome in the dog	Position in the dog	Bpm address	Sequence
BICF2G630131208	[T/C]	37	28934970	61673381	TGACTTGGAGCGCAGGATTGAATCTCTCAACGAGGAAATCGCGTTCCTTAAGAAAGTGCA[T/C]GAAGAGGTATGCCCTCAGCCTTCCTCCTCAGGGTCCTTAGGCSCTGGTGAGGACAGCCGG
BICF2G630401109	[T/C]	30	32325866	48699411	GGGGAATACAGCCCTTCACCTGGCTGCCAGCCGGGGCCATCTGGCTGTGCTGCAGCGACT[T/C]GTGGACATCAGGCTGGACCTGGAGGAGCAGAACACGGTGAGTCACCACCCAGAGGATGCA
BICF2G630501168	[T/G]	24	28360234	32684468	TGGCTCAGCTTGTTAACAAGTGACTGAAAGTGATGAGTCCACATGCCCACCAGATTGAAT[T/G]AAAAGGATGTGTAGGAGTTGTGTCAAGATAGGAATTGTGGGTAAGCTACAGTGACAAATG
BICF2G630510520	[A/G]	24	13377760	32666409	TGAGACTCATCACCACCTTTTAGGAAACTTGTCATTTTTTAAGAAAAAGGAGCTGCTATC[A/G]CTGGGCAGCCATGACTGTTATCTGCACTGCAGGTCGCTGGCTGAGCCACATTTTCTGCTA
BICF2G630735535	[A/G]	31	21758041	17725324	GGTGATCCTACTGCTCTTTGTCTTCTGTGGTAAGGAGAGAAGATGTCCACTGCTTCTGAA[A/G]TGGGGTTGATGCACTCACACCGTAGTCTTCATGATATGAGAACAATTATGACTTTTAAAG
