# Supplementary material for: Cross-Amplification and Validation of SNPs Conserved over 44 Million Years between Seals and Dogs
Source: PLoS One. 2013 Jul 16;8(7):e68365. doi: 10.1371/journal.pone.0068365 (PMC3712990; doi:10.1371/journal.pone.0068365)
Supplement: Table S2 — Details of all 173,662 canine SNPs, characterised as polymorphic, monomorphic or failed in a sample of 24 Antarctic fur seals. Asterisks denote twenty loci that were polymorphic but which could not be scored reliably. Included are the flanking sequences of all SNPs together with their chromosomal coordinates in the dog (Canis lupis familaris) genome and the identity of any Arctocephalus gazella transcripts to which a given SNP mapped. (XLSX) [file pone.0068365.s003.xlsx]

## Sheet: Table S2
SNP	Chromosome	Coordinate	Sequence	Status	Arctocephalus contig
BICF2G630100019	25	34549096	GCGACAAGGGTTTTGGTGAATGTCTGCAAAGAGCAGCGACAGCACATTCTGTTACAATTA[A/G]GAACAAAATATTAAGATCATATCTAAAGTGTCCTGGCAAATTGCATGCCACCAATCAATT	F
BICF2G630100032	25	34560607	ATGAGATTGGAGATTTCTTTGGGTTCCATAGGTTCCTAGGAAGAAATGAAGGCACCAAGT[A/G]TTTCATGGGTAAGCAAGGGTGCAGAAAGAAGAAGCAATGGCTTCAAGCGTACACTCACTC	F
BICF2G630100034	25	34561954	TGCCTGGGCAGCCAGGAACCTTTGGGAACACAGGAGCATTTAGATTCTGAGGACCCATGT[A/G]TTGCAGAAGCCTCCTCTAGGTAGAGACTCTGCRTATGTTTCTGAGCCTTGATTGTAATTG	F
BICF2G630100043	25	34587072	TATAAATGTCACCTTGCTGTTCTGATATTCTGCATGTATGCTAAAGGCATAGAATAGCTG[A/G]ATTTACAATGTCTCGTGCCAAACTATATATTGCGAGAGTCAAAATTCAGGCCTAGGCGTC	M
BICF2G630100054	25	34604596	GTACAGTCCCCAAGAAAGCTCATTCTATTTCTGTTTGTCTTCATATTATACAGCAGGGGG[A/G]AATCTGTGTGCCACAGAGGAGGGGTTTGACTTTTTTAAGAGAGGCTGGTGATCATGTTAG	F
BICF2G630100063	25	34615165	TTGTCATACTGTACTTTAGTGCTCCTCATGCATTCCTGCCACAAAATATGGGGCTTTCTC[A/G]AGCCAGCTGATTTCATCATTGTCCATTTGGGTGGAGTGAGATTTGGTTCCAAAGTGAACG	M
BICF2G630100075	25	34638645	ATATTTCACCATCAAATTAGTTTTCATGCTCCAATAAGGATTTTTACCAGGACTTATTAG[A/C]GTTTTAGGAAATTACAGTCAATGAATTTTATTATTTGACCAATTTATATTATATCTTATA	F
BICF2G63010009	X	95382735	GTTTGTGCACTGCCAGGAAGGGCCTAGAGACAGCTCTTGGTGAGGTTTGAGGAAAGGAAG[A/G]GGACCACCATCCTAGGAAGAATTAAGCATGGCATCCCAGTTTGCCTAATAGTCATCGTTG	F
BICF2G630100090	25	34688200	TGGCACTTGTACACACCTTTTTMTCATTGAAACTCATCTTCCAAATAACACTATAGGGAT[A/G]AGATATAACAACATGTACAAAAGCATCTGAGAAAGAatgaggactctgagtttcacagag	F
BICF2G630100094	25	34689509	ACTCTGGGCCATCCTGGAAAATGCAGGCCATATGGTCACCATAGGTATAGGTGACAGGCT[A/T]CACAAGAAAGCACTTTATAGGTTTGCCAATTTGCCACCTAATTTTAATCAAATACTTGGG	M
BICF2G63010010	X	95373856	AATACAATAATGAGAACATCTAAGCAGCTGGAGGTTTCTAAGGTTCTCATGGACGGTGAC[A/G]CTGTGTTGTCTCCCTCCTGGCTCCTAGATCTGTGGTTCCCACCAGGTGCCTAGTACCCAG	M
BICF2G630100114	25	34706906	GTTTATAATTGTGCGCCTCTCGCTGTCATCACTCATGTGATTCAGGCTCCAGATGTTCAG[A/G]GTTGAAATGTCCCCAGGGCTCGCCACCTCCTTGGTATGCCTCTGAGCCTTTCTGTCTTCC	M
BICF2G630100129	25	34720916	TTAGTGGTCTTGACCTTAGGTCCCCGAGAACCATGCTTATAATGGTGACCCAGCCCTCCT[A/T]CTCTGCAGTTAAACTTGGGATGTCATATCTTCAGCTTGGCTTGATTCTTTTCTTGGTCTT	F
BICF2G63010014	X	95283962	GGGAGAACGGAACTTCCCACCACGCCCCCGGGCCMTGGGAGACGCCGGGGAAAATGGCTC[A/C]GCGCTCGGCCTCGCGGGACGCAGGTCGGTGCAGGGCTGTCGCCCCGAGCTCCTCCAGGGC	F
BICF2G630100157	25	34757484	AGTGACCTGACAACTTTCTACTCTGTTTGTTTTACCATGTAAAACAATCCAAGTAAACCC[A/C]ATACATGGCAAGAACTGAGGAAATTTTATTTTGCTGGCAGTGCACACAACTTTCCAAACA	M
BICF2G63010018	X	95187394	ACTTTTTCCAGTGTAGAGACTGGTTCAGAAAAATGCCACTGACATTCCCCCCTCCCCCCC[A/C]AAAAAAAAAACTTTTTAAAGAGAGGAACAAAATACACTGTATTTTATTTAATTCACCCCA	F
BICF2G63010019	X	95184913	ACGTGCCTCCATCAAGCCCCAGAAACGAAGGTTCCCTGGGCGAGGGGAGCAGGCCCGACG[A/C]CCCGCAGATGCTGCTGCCCCTTGCCTCCCGCCTCCCACAGCCTAGGCTCCGATGCCCTGA	F
BICF2G630100197	25	34783041	GGCAAGCAAGCACTCTTCTGTGAAAGGTTCTTCTCCGTACTTTGGTCAGGGATCGATCCT[A/G]TGGTAGAGGTTGCTGGGAGAAGTGAAGAATCCCAACAGATCCTCTTACTGAAAGACCCAC	M
BICF2G630100209	25	34802950	GAACACAGACAAATGACAAAAATTCTAAAATTTGTTTCCGCTCATCTGTGATAGATATGG[A/G]TGGTAGATCATGTCCAGTCACTTTGCCTTTACCTTTCTGTGATACAGACTTTGGAATGCT	M
BICF2G630100251	25	34837371	GAGTTACATTCAATCAAATCTATTYAAAGAGCAAAGATACTTGCCATCATTTTGCAGTTG[A/G]AGAAACCAAGGCAAAGAGCCAGTCAGAACAGAAGTGCAGAATGAAGATCGAGGTCTGCTA	F
BICF2G630100257	25	34890335	TGTCTGAGTCCACTTTTAATGCTTCTCCAGTCTCCACACTTTCCCCTCTAACACAATGCC[A/G]CCTCTCTGAGTACACTTGCAGCTGGGATTTTGTAACGTGACAATCGAATCAATGCTATCG	F
BICF2G630100260	25	34893234	AGGCCAGTGCTACCACATAAAAAATTCTGTTATGTTTGGAGTCTCTTTCTATTCCATTTC[A/C]TTGATTTCACACATAGTGTCTCTCATCATTCTTATGCCCTGCCTTTTCCATTTATCCTGC	M
BICF2G630100288	25	34911496	TCATTTGTACTTGTATAGGGTTCCACATCTTCTTAAATTCCACTGCAGGACAGTATAATA[A/G]TATCTACAGAGAACCCATATCATCTGTCTTTACACTGTCTTCTTCCAGCGAAGCCAGAAT	F
BICF2G630100310	25	34915601	CTTTTGAGTACCCTCCACTACTGGTGCAAGGGGGCCTCCTATAGCATCCCTCTTTTCCAC[A/G]AAAACTTGTCTCTTCAATGCCCCATCTCCTTCGAACCCCAATACCAACTCCATGTTCCTT	F
BICF2G630100323	25	34926482	ATTGGGGTAACTTGGAACAGTAAGCAGAGTGCATGGAAGAGCAGAGGAGCCGGAGGGACC[A/G]GTAATAAAGTAGGAAGCCTTTCATCACCACATGCCCAGCTGGTCACTGGAAGCCAGTCAG	F
BICF2G630100341	25	34939931	TGACTGCAACTTGCAGGGGAGGGAGGCAGAAGAACATTACAAACTAGACAGTAAAGGTGC[A/C]GTGTGAACAAAGACTCTCCCTGAAAGGCAGCTAGTGGAGCTAAATCTTAAAGGCTAAGCA	F
BICF2G630100360	25	34953480	TTCAAAATGATGTGATCATAAAGACAGAAAAAATCTCTAGTAAGATTTAAAAACAAATAC[A/G]TTGTGCCAAATACAAACACTTACATTTCTTCTGTTAGAGGCCCGTGTGATTCTATCAACT	F
BICF2G630100393	25	34960164	TTCTTGTTTTTGTGCAATTCTTATAACTGTAGTTAGTCTGCGTCGTCTGGCACCATTTGT[A/G]TGTGGCTAGTATGACTCTAGCCACTCAGATTTTCCATAATTTCATTTGCCAGATTAAAAA	F
BICF2G630100410	25	34978554	TTTGTGGAGTTCTCTCTCTCTCTCTCTCtytttttttttttttttttttGAAAAGCACTT[A/G]TTAGCATGTAATGAACCTCCCCCTACATGGCTGCTTCAACAAGCTACTAGAACGCAGGCA	F
BICF2G630100419	25	34984626	AACATGAGGGTACATGTGCCTAAGTGCGAGTTTTCCTCTCAGTTCTTGGGGATAAGATGA[A/G]CTAATTCAGAAAAAAGAGAAGTWCTTGGTCCAGAGCAAGCCGTTACCCATCCCTGTGAGC	F
BICF2G63010044	X	95123108	CTAAGTAGTCCTTGTCGTTGGCTTATGAAACTCAAAAACGAAATTGTTCCGGTTTAAGAT[A/G]TTAAAAAATATTAATTTGCTGCTTGCCTGTCCCTTGGCTTGTGAACGGATCATTATGTTT	F
BICF2G630100446	25	34998504	AAATCAATTAGAATAACTTAGCTTTTCAGCATCTGTCTCCCAGCTTCTTTTCCTTTCGAT[A/G]GATATTTAAGTCTTGTTGGATGCTTTGCATCAAGCCAAATTTCTCCTTAACCCAGACACT	F
BICF2G630100467	25	35032238	TGGAGAAGGTGAAAGCTATAGCTTKTGTTTATATATGATTTATTCAGGCTTTCCCTGCTC[A/G]TGGGCATAGCTGTAACTAACTATAGTGCCCCTAACTGTCGCAAATAAGGGGACCACAGGA	F
BICF2G630100504	25	35065919	AGGAAAGTGGATAATGTGTTTAAATACAGCCAGCTCTACAGAGGCTTCCTTTGTGAGTGC[A/G]GGGGAGTGAGGGGTAGGAGGGAATAAGATTTTGGTTTTTAGATTTTAAAATCGGTATCAC	F
BICF2G630100527	25	35077955	AAGCGTAGATAAATAGCCATGTTCCATACTGTCTGGCATTCCAGTACAGCTAATGAGTAC[A/C]GTCTAAGGGCCTAGCAGCAGGTGGCGCCAGACTAGGAAATACACACCCTTCCTGTAACAT	F
BICF2G630100543	25	35090928	ATGGCTGTCCACAATGATTACAATAAGGAAAGGGTTGATTCTTATTTTCTCTGTCTGATA[A/G]CATTTGAAGACCTCAAAACATGTACCAAGAGGCCCTCACTCAGCCTCCTGAGTCTCTTGG	F
BICF2G630100556	25	35101338	TATTATGACGAGGCCAGATGTTCTGGACACTAACAGAAAGGACTATTAATAGTGAGAATA[A/C]TTCCTCTAACTGGAACCACATAGTGCATGCTTGCTCTTGTGCTCAAACCCCCCATTTTTA	M
BICF2G630100573	25	35110266	TATGGAACCCAGAGAATTGAGGCAGACTGCCAGGAATTAGACTTTTTAAAAGATGACTAC[A/G]TTAGGCAGACAATCCCTTCCTTTCAGGTACGTCTGAGAATGTCTGTATAACATACTAGAG	F
BICF2G630100613	25	35190361	GATGTGGCTGGAGGCATGYTTCTCCCATTCATGGATAGACAGCGAGGTAAGGAAAAGCCA[C/G]CAGTCAAGCTACATACATAGGGTGCATTGCAGGTTCGAGAAAGAGCAGTGAGTACCCATG	M
BICF2G630100635	25	35209516	TCCAAAATGKCCTTCTCCTTAGTGTCATTACTCTAAATGTTTGAGAGTACCTGTCACCCA[A/C]ATTMTTCCAACCTTGAGAATTCCCATATTTTAAAATACTTCCTAGTCTGTTAGGGAAAAA	F
BICF2G630100647	25	35222157	taaaaaaaaaGTGTGTTCCAATGATACTGTAGTCAGAAACACTGCCAGAAATTGAAATAA[A/C]ATAAAGTCCAGGACATTGAGTAGATTGCAGATTGTTCTCATGCCCTGCTTGGGAAGAATA	F
BICF2G63010065	X	95076362	AAGTGAGTTTCTCTTTGGTTTTATAGTCCCAATGTTTTTCATTTCCATCATTCTCTCCAG[A/G]AATTTGATGGGTATAACAAGAGGAGATAACATGTACTAGCTATATACAATATTTCTGCTG	F
BICF2G630100653	25	35362603	GGTAAGGATTGGAATCCAGCCATGGGGATGAAGGGGGGACAGGGGAAGGACGGATGGGGG[A/G]GGAGTGGAAAAGACTGGTTGAGTGGGGCAGCAAGACTCTGTGTTGTCTCTAAGTCACAGA	F
BICF2G630100669	25	35388957	CAAAGTTTATTATGCTTCTCGGCCTGTGATTTAGCTAGTCTGCCTTTGCTGATAACATAT[A/C]SCAATCCATCAACATCACTGTAAATCTGAGATCTCTGGGTCTGAGACTGGAGCTGCTACT	F
BICF2G630100703	25	35413170	TTTTAAGGAACTTTGTGAAGTTTCTACTCTTCCGGTTGGCAGTTTTTCAAGGCACAACAG[A/C]GAGATGAAGGCTGCAGGTGGGAGGAAGAAGCCCGTCCTAAAGGATCTCCTATGGCATAGG	F
BICF2G630100715	25	35420743	GTTGAGATGGTGTTCCAGCCCTTGTACTTTGTCAGTTTCTGACATTCTAAGATGTCACAA[A/G]CCTTTCTTTCAATCCACAGCCAATGCAGCAAAGCTTACACTGAGGAAATGGGGCAGAAGC	F
BICF2G630100738	25	35436329	GAAAAACTTTTTGCATTACASCTTGCAGAGACTTATAAAGAACATTAAACACCATCTATC[A/T]CTTGCTCATCTGTCAAGTATTATCAATTTTGACAGATTTTCCTAGGATTTTACAATAAAA	F
BICF2G630100774	25	35457490	GCAATTTCATGAATGGTCATGACCTAACTGTATCCCTCCGAATTACCAATTAGTGGGAAA[A/G]GTGCATTGTAATTGTTAAAATTTAGGACTTAAAAAAAAACTTGGAGGTCGATAGTCCACT	F
BICF2G630100779	25	35462433	gatgggagaagatggtATGATGACTTAGCAGAAGACATTAGTAGTAGACACGGCATGATG[A/C]GAGAAGATTTAAGAGGTTCTTGAGGTAATATTTTAATGACGACAGAGTGAATGCACGGAG	F
BICF2G630100784	25	35467143	GTGTATGGGAGGCCCAATGGAAGGAAGAAGGCAAGTTGCACCAGAGGCCTCAAGGTCTCT[A/G]AGCCTATCTGCTGGGCCAGTCTTTGTCCTGGGGCTGGATGCCAGGTTCAGGGGCTCATTG	M
BICF2G630100804	25	35502371	CCACACGTGTGAATAAGTCTTGTTTCTGCAGTGGAACTTTCTGCTCATGAAAGACAAGGA[A/C]CTTTTACTCTGTTGTATCCTTCTCACTCTCTCTTCCACCCCTAGCTAGTGCACAGAACAT	F
BICF2G630100811	25	35518703	TTGAACTCTGCAATTTCAGACCAGAAATTTCAGTATTCTCGGCAACCACCCCAAGAYCAG[A/G]ACAGAAGTCACACAAGAGCAATGGAAACACGGAGGAGGAATCAACAGAACACAGGCAACA	M
BICF2G630100846	25	35558591	GGAAGACTAGAAATATGAGAGATCTGCAGTAGAATAAATTGAAATTGCAAGTGGGGAGAT[A/T]AGCATTACAGGCTTCCCCCACTACCCAAAAGTAGAGTTTCCCTGTGAAACCTTTCATAAG	M
BICF2G630100870	25	35577230	CCTCAAAGTTGCACAATAATGTCATTTTTGTGAACAGCATTGGAGAGCAGAAAGAATGAC[A/G]AGATAGATATTTTGCCCAAGAGCCAAAGCCCTTGTTGGCTTGCTCTTCATATGACATAAT	M
BICF2G630100903	25	35585984	GTCATTATTGGCATTTATTCGTGGGATATAGAATATTTTGACTTAGCCATTTTATTGCAA[A/G]CATTTTAGTGACAATTTTGCCACAGATAAAWTTTTAAGATATTAGTAAGTTGTATTAAAT	F
BICF2G630100931	25	35609749	AAATTACACATGGCAGCTCACCTCCCCAGATTTAATGGTGCCAGTCCCTTAATCTCCATT[A/G]GCAAGATTTGTAACTCCACAGAGATCCTCTTTAGATGGATGTGATTGGGGAAAATAAATA	F
BICF2G630100970	25	35654418	ttaaataaaaaTGAAATTTCAGAGAGCTTGGCATTTTAGATATTACTATTTGTCTGAATA[A/G]TGAATGAAACTAAAATAAAGAATAGAAAACCCGAGGAGCCTAGAGTAAGTTGGGAGCAGG	F
BICF2G630100998	25	35673365	AGAGATTCAGTGCCTATTATACCTGGAACTATGAAATTCAAGGAAGGACTATAAGTATTG[A/G]AAGTAGAGTGTGAAGAGGGCCATGTGTAACATCTTAGACTGGCACTGAGTGCAAGTTCAA	F
BICF2G630101029	25	35698927	CAGCCAATATTATCTAGAACCAGCCTAATTAGCCCTGTTCCCTTTATTCTTCCAGCAGTA[A/C]TTCCCAGCATCCCTAGTGTCATTGATCTGATRATGAATTTGGAATTTGGTATCCATGTGA	M
BICF2G63010103	X	94839973	GAACGCGGTCCTGGGGGGAAGCCAAAGGCACTTGTATCTTTGGTTTTGGTGGAGTTTGCC[A/C]GTGAGGCTGATAGATTTAGAAAAATCCASAGCTATGAGACAGGCAAGAGGGGAATAGGTG	F
BICF2G630101046	25	35709669	TCCCTTGTTTGTTTTCCTCTTCTAGCCCAACAAATTACCATTCACACAGAATTGTCAGGC[A/G]ATCAGTGAACACACACAAGCAAATGAAGATCTTGCTCCTTTTCTGTCTCTTCTGTAGTCT	F
BICF2G630101065	25	35719510	CATAGCGTAAGTACTTAACATTATGATTTTGATTTCTGATTCATCCATCCCCAAAGATAT[A/C]TATCTTGAACGAACATATTGCCAGCTGTGTGACAGAACTACTAGCAAAAGAAGTAAGGCT	F
BICF2G630101083	25	35740911	TTTCTAATTTGTTTGTGTTGTGGCTGACATGAAAATGCCTTCCAACTCTCCAGACTTTCT[A/G]TAAAGCCTGGCTTGTCTACAGGAGATATAACAGTGATTAAAGGGAGTTGCTGAAAGGAGG	F
BICF2G630101091	25	35749416	GAAAAACACTGATATATTCAAAGCCATATAAAAATCATTTCCTAAAACCCCCAAAATTTT[A/C]TTCTCTGGTTTAAGTAAATAAAAAGAAAATAACTCTGCTTCTAAATGCTACTTGAAAGCC	M
BICF2G630101108	25	35762935	CTAACGCTGACAAAACTACTTTGAGACCTGGCAATATTGAGACTGAATCTGGGAGCAGGT[C/G]CTCTGATCTCCACTTTTCCTGCACAGGGCCTAGGAAACAAGTTCTCTGAAGGTGAGACAT	F
BICF2G630101122	25	35770357	AAGCAAGCTATCCCTGACTCCTTTTCTCAGCAAGGAGATAGTTTATCCCTTTTGTTTTCT[A/G]TTGGTAGATCAGAAATATTAGGATGCTATTACAtctttcaacttttccctctgtttcctc	M
BICF2G630101146	25	35794460	TTCCCAACCCTGGAATTAGATACAATACAATATAATCCCTGGCAAAGGACTTGTCTGTGA[A/C]TATGAAGTAATGGAATTGAGTGGATGGTATGGCTTATGTAATCGGTTTTATTTCCTTCTG	F
BICF2G630101149	25	35826192	ATAGCAGTGCAAGGAAAAAAGGTGGGCAAGCTCTCCTATGTGGAAACTGGAGAGAACAGA[A/G]AATGTGGAAACCGGAGAGAACAGAAAATTAGCACCAGAAACCTTGTTGTGGTGGTAGATT	F
BICF2G630101153	25	35844633	GCTGTGCAGAGATAAAACATAAAGGTAGTGCTATATACAACAAAAGCACATACAATGTTT[A/G]AAGAACCACTATAAAAACATATTAAATAAAACTAATTGGTTGAGKggtgcctgggtrtct	F
BICF2G630101159	25	35848156	GGATGGAAGGAAGGGTGGGATATATTCAAGTCCTTTTTAAGGGATAGAGGATTTGACTCC[A/G]TCTCTCTAATGTATTTTTTCATTTTCACTTTTTTTTTTTGCATACTCAAAGCATTTAAAA	F
BICF2G630101191	25	35857531	TCTCAGACTTCTCTGGAGTTGTCTTTATCTCTCATTCCCCAGCTTTTCTTTAAGAGAAAT[A/G]GACTTCTCTTGTTCCTATCCTTTGTCCATTTCCCATACAGAGGTTGGGGGCCCATTTTCA	F
BICF2G630101205	25	35889947	ATCATTATTGGTCTAAAATATTCTATCATTGTACTTATAATAATTTTATCTCACCTTATT[A/T]GAAAAGCATACTGGATAGCAGGGCTGCCTTCTGTTTTTGTTATCAGTCTATACTGATCTT	F
BICF2G630101207	25	35902718	GGAGATGGACTTCACGGATGAGTTTCAAAGTGGTCAGTGTTGAGGAACAGATTCAGGAAG[A/G]GAGGACAAAGTGTGGAGAGATTAAAGAGGGAGGAAACCCTGATTGCACGATTCTAGTTAA	F
BICF2G630101214	25	35929812	CACCAGCTGGACACTGTGCCACTCAATATGCCACCTTCAGAAATTATTAATCAGACACAG[A/C]CCAATCCAGTGTCATACCACTCACTTGCATTTTCAAGTGAGAGAACACTCAGAAAGAAAC	F
BICF2G630101238	25	35952729	CTCATTACAATCAAATGCATATTGAGAGGCTGAATAATGCACTTTCCTCCAGGAATGAGT[A/C]AGAGAATTTTTCCAGTTCATATGGAGAGATCTGATTTATTGGGAATGGAGTTTCCTCATT	F
BICF2G630101244	25	35963316	GGCCACTGGCTTTGCTCTGCAAACTATAGGCTATGTCTGCCTTTCTCTTGTGCCTTTCTG[A/G]AGTTTTCTGGGATGCACAGCTTTCATGTGTTTTACCAAACTTCAGTCAGTTGGAACAAAA	F
BICF2G630101269	25	35980269	TCTCAGACCCTCACAGGCCAACAACCATCCTTTGCATAAAAGAATGTTGAACATCAGACT[A/G]TCTTATACTCCTTTTGTGTCCTGCCCTACGTACCCTTCCTCCAGACTTAATACCATTTTG	F
BICF2G630101272	25	35988723	TGTAAAGTTCTTGAACCTACCATATTTTTTCTTTTAGCTCTTTGAACTACCCCTGGTCAC[A/G]TTTTGTTCCCACTCCTGACATGAGAAACTTACAAGACTTCAAAAACCAGTTCAAAACACA	F
BICF2G630101284	25	36002965	CTTCTGTTTAAATTAACATGATCACTAAAGTATAAGAAACTATYTTTCAAAAAACAATGA[A/G]CCCTGGAACATATTTCAATATCAAAGGGACTCTGTGGAGTCCAAATGGTCAGACAAAAGC	M
BICF2G630101305	25	36009020	CAGTGGAGATATATTTAAGAATGGGCCAGATTAAATGAGATTGGGAAGGTGGACTGTGCC[A/G]TGAGATGAATCTATCCAGTAGGTTAGAGATGGATTGGGAAGAGGTCTGTTTGCCAGAGTA	F
BICF2G630101308	25	36025452	ACAGCCCTTCAAATGCAAGAGAAAAGTAGAGTAGATAGAGATGTAAAGAGAAGGCAAGGA[A/G]CCCTTATTCTAGGAGGGCCTGGGGAAGCTCCCCACCCTGCTCTGTGGGCCCTGGGCCCCT	F
BICF2G630101310	25	36041083	TCAAAAACCAAAGTGCCTGCTGCAAGCACCAATTCCTAAAAATATAATAACAAAACCAGT[A/G]TGTGGGAACCAACTTCTGGAAGTAGGAGAAGATTGTGATTGTGGCTCTCCTAAGGTATGA	M
BICF2G63010132	X	94666333	TCAGGCAATGTCCTCCACAAAGAATGTTCTGGGAATTTCTGGGTTGGGAAAGGAAGAGTG[A/G]AAGATGTCCACTTATGGCTGTGGCAAACAGGATCATTAAGATGCCTCtgtttgccaatca	F
BICF2G630101341	25	36062054	ACATGGGTTTGTTAGATACAAAGTCATTAGATATCAAAGATAAGTAAGACTAGAAGAGCA[A/G]CATGTAGCTGAGCAACATGAAACACCACAGAAACAGAAGTGAgggcagccccggtggctc	M
BICF2G630101376	25	36094865	CAGTAGCAGTCTCAGGAGTGGACTAAAGAGGTGGATTAAGGGACCCATGAGAGATAAATG[A/C]AGTAAGGAAGTGTTCWTTAGAGGACTAACCAAAATTTTTTATGAAAATTATCTAGATTCA	F
BICF2G63010138	X	94625554	TAAGTATGCTGCCCAATTAAATGGGCTTTACAAATCCATGCAGGGATTACATAGATGAAC[A/G]TTCAAAAACAGTGCCGTGCTGTTCTGAAAAGAAAGGGTCCCTGCATGAGGGGGGTGGTGT	F
BICF2G630101391	25	36138125	GTTCAAAGTTCTTTATACTTATTATCATATTAATTCTTATGGCACTTCTGTATGACACAT[A/G]GCATCTTACCTCTGTTTTGTAGATTGAAAATTTAGGATTTAAACAGATAAAGGATTCAAA	F
BICF2G630101413	25	36154697	TCATTGCTTGCACACTATGGGCCTGACTTTGAAAGCCCACTTTTAGGACCACCTCCTGAC[A/G]TGAGAAGACTATTTACCTGAACTAGCCTTATTTTGTTATGAAATAGGGAACAAAATATTT	F
BICF2G63010144	X	94617038	AAACCCTGCCCTCCTGCCTCTAGGATGTTAGCCAGAGCCCTGGAAGTCACTCCTGAGGGT[A/G]GTCCGGTGTTTCCTCTTGGAGTCTACATTTTGAGCCCATTTCCTTTTCAGCAGCAGAGGG	F
BICF2G630101443	25	36171117	CGACTCAGGTTTTGTAAACAATGGAACTCATTCTGGAAGGCACACTGAAGAGCCTGGAAG[A/G]CAGAGCAATGGTGAGGTGACAAGTTGGCACAGAAATACAGAGAAATTTTTAGAGTAGAGA	F
BICF2G630101472	25	36201637	TTGAGGATGAAGTCTGCCTGGAAAATGTGCTTATGGAGGTCTGACAGGGGTTAGAAGAGA[A/G]GAAACCAAGATATTTCAGTCCAAAGAACAAATCTGGGTTGGAATAGCTTAAGGcagtatg	M
BICF2G63010152	X	94593842	TGGCCAGCACTGCAAAACAGTGCCAGCTCTAATCCTCTACTTTGAATGGGATTAAAATGG[A/C]ATGGGCCAGGTAAAAAATGAATGAGGGAAGGCAATTGGATGAAATGTTGCTATTATTACC	F
BICF2G63010153	X	94543697	ACCAGCTACCTTTGAAAGATGCAGGTAACTAAAGCAGGCATTCACCAATGGGCCACTGGC[A/C]TGTGTCACTGCACACTTCCTTCTTCCTCCCTTTTCTCTCCCCTGGCCGGTAGAGCTGGAG	F
BICF2G630101537	25	36244283	CTGATATTAAAAAAAAAAAAGTTTGTCTTCAAAAGCACCTAGTTTTTATTTTACTCTTTT[A/C]AACAGTTCCTTCTTACCTTCAAGTCTCTCAGCTTTAGTATCTTCAAGAACAAATGTTAAT	F
BICF2G630101540	25	36255491	CATACAGTTTAGTGACCCAGATGGAACATTTAAAATGAACCCCCCAATTTAGATAATAAA[A/G]GCTAAGGTATTGTTTAGGAGAAGGAAAGATGAGATATGGGTGGTGAAGGAGATGAAAACA	F
BICF2G630101553	25	36269674	TCAACTACATGACATTAGATTAAAACTTATTTTCTCTTCTATGATTATTTCTTCAAGGAA[A/G]TTCACTCTGTTAACTATGTGGGCTACAAAAATCTCTCAGTAAGCAAGCAGAGCAGAGGTC	M
BICF2G630101572	25	36286336	TTGAGCAATTCTCAAGAAACGAAACTTTCCAAGATGTTTTATACCTTGAACTACAATGAG[A/G]GATTGCTGTGAGGTTCCAATCAGAAAGTAATCTGGAACCTTCAAAATACAGAGGTCAATG	M
BICF2G63010158	X	94532082	AAAATCTTTTTATTAGTTAAAAAACCCTCTTGTCCACCATCACTTTCCCCTGAAGCATTT[A/C]CATTTGGTGCAGTGTTTTCTCTGACATTTGCCTTGCCCTTGGGGAGGGGTTGGTTTTGAA	F
BICF2G630101580	25	36304823	GGTTTTCTTCATTCTCACTCATGCTCTGCAATAAAGCTTAAGGTCAAAATGTCCCAAACT[A/C]AATTCATTGTCACTCCCAGAGACATGATTCTCTTTTGTAATGTAATAGAATGATACTCAT	M
BICF2G630101606	25	36341777	TGCTTGGTAAGTTCCAAATTGCTCTGCAGAACTTAGGTATTWTTTGCTGGTCATATTTGA[A/G]TGCCCTCATGGATGCTCATAGCCCATCTACCTACACCTAGTATCTCAGACCTCCAGAAAG	M
BICF2G630101633	25	36357363	TCAATCTTTCATAGTAAGCACCAGGATTAACTAGTACACAGATTACTGAGAGTAAAGGTA[A/G]AAAAGACCTGGAATCTATTCTTCTTCTCAGTGGTGCTTGATGAACAGCCTCCTCTGGAGA	F
BICF2G630101662	25	36413019	CCCAACTCCTTGGGCACACTCTCTAATGCAGCAATGAGAGCAAACACTAAGAAACACAAC[A/G]CTTTCTGAGAAACAGACCAGTTCTGTGGTCAAGGGAGAAACCCCAAATGAGTTATAGTGT	F
BICF2G630101707	25	36450681	AAGAAAAGGTTTCTATTTTGTCAGTTAGTTCATTCTCTCTCAGTTTCATATCACCAGATT[A/T]CATTTATTGAACCACTCCTCATACTTGTATCAGCCTTTTTTCTAACTCACTTTGGATAAT	F
BICF2G630101710	25	36456252	TAATAGTTAAATAATGCAATGGAGGTCTARGCTAGCTTGGGGAAGAAGTCAAACCATGAA[A/G]GAGTCTTGTGGACTGAAGAAAAAGAAGGAAATGAGAGATGACATCAGAGTGCAGTCTATC	F
BICF2G63010172	X	94507816	AGAATCATGCTTTTAGAAACAACTGTATTAAGCATCAAATAACATTCACATGAAGATAAC[A/G]CAACCCAAAATACTTTTAAAAATCATCAAAGAACTTGATATACCTTTCAAACTATGTATA	F
BICF2G630101733	25	36475777	GTGAGCTGCACAAAATCTTCCATGTCTCTCTTTTGCTGAATCACAGGCTTTCTTTGGCTG[A/G]ATTTACTGGGAATCAATTTCTTCTTTCCTTTTTTCCTTTTCTCGCCTCCTCTCCCTTTGT	M
BICF2G63010174	X	94506637	CCTCTCTGGAAAGGCAGGCTTAAAGAGGGCCTCCAGGAGAGTCCCCGGGGAAAGCGTAGA[A/G]GGTATGTGAGCATATGGCGGCAAGGAGGGATCAACAGCAAGAACAAAGATGCAGAGTGGC	F
BICF2G630101744	25	36487177	CCTGCTAACTCATGGTCCGACTGTGATTCCTTGGTCAACAAAACTTAGTAAGAAGGTAAT[A/G]GCTGTGTGAATAAATGAGAATTTTAGCCCTCTCAGCTTCCAGTTGTACTTATAAATGCAA	F
BICF2G630101746	25	36490277	GTGTAGATGCAACAAGCTGATAAACACTCCTCTATCCATCACTCAGGGAACATTCCAGCA[A/G]CATCCTTCAAGGATAGACTTTGGATAGTGTCTCAACCTACAACAGCAGTCCTTGAGTCAT	M
BICF2G630101781	25	36517135	ACAACCAAGTTGGATAATAAGGTATCTACATAAGGTAATGCTTATTCTGTGTTCATGGAT[A/G]CATACTGAATATGCTtctttctctctctctctctctctctcacacgcacacacatacaca	F
BICF2G630101804	25	36531073	AGATGAAACAGATCTCTTGGTAAAGAACTAAAGGGAGGAAAAGACCCTTTCTGCCTGATG[A/G]AACATGAACGTCTTCACGGAAGTTGTGGCCGAATTTCATAAATATTGAGAGAATATCAAT	F
BICF2G630101816	25	36554553	ACCAGTTAGCTGGTTAAACCCAGTTTAACTCTGGGTCTTGGGCTGAATGAAAGTCAGAGA[A/G]CCTTTTTGCCCCTAACATGAATGTTGATCTGACGACTGAAGATCTCTTGGGGCATCACTT	M
BICF2G630101831	25	36569329	TGTCAGGCTGCCCATCAGATAGAACATTCCACCTCACAGGTCGATGCATTTCAGTGAGTC[A/G]CCAATAAACTGCAAAAAAATCCTTGCTCCCAGGATCAGATAGACCGAAATAGCAGAAGTA	M
BICF2G630101844	25	36572840	CAGCTCTGCTACATTGTGTTCACAGAATCTCACATAGAGTTTTTAGGCCTCACTTTGTAT[A/G]TAAATGGGGATTACAATACACAACTCAGAAATGGGATCATGTRTATAAGAAATGATACTG	F
BICF2G630101859	25	36610730	TCAACATTGGAAGCTCTTGCCTGGATGATGAAGGTGAACACCAGTAAGGAAACTAAGCTC[A/C]TGTCATTAGCCTTGCCTCTTCAAGGCCACATGTGTCCCGTGGGCCCCACTTTGTCAAAGC	F
BICF2G630101865	25	36616482	TTCCAAACTCCTTGACAAACTTCAAGGAAGCTGTGTGATCCAGACATCACTAAGCTCTCC[A/G]GCCTCAAGACTCATCTTTCCCTCCAAGCAATGAGCTCCACACTTAAGAAGTGTGGGAGTC	F
BICF2G630101880	25	36634119	GAGGTCACTAGACCCAGGAGGAGAGACAGGAGAAAAGCATCAAAGGACAGGACAGGCTCA[A/G]AAAGGGGAGGACGTGCCCCRAAGAGAAACCGTTAAATTCTCAGGTTTCTTTTCCTTCRGA	F
BICF2G630101896	25	36684794	ccacccaggygcctcAGTCAACAATACTTTTAGAACTTAAGCTGAGTTGTATGAAACTCA[A/C]AAAGTCATGTTTCTTTTCAATTTAGTCTATAGTTCAGACTTTCAATGAAGTCTTCTTAGA	M
BICF2G630101906	25	36693556	TTAATGGACAAGCTACTGGACAGATAATATCTACTAGTATTTAACAATTTTGTCTGAAAA[A/G]AGGAACTGAGAGCAGTCTTTAGTTTGGGAAGACAAAACGCAGGGAAGCTCCTTGGCCACT	F
BICF2G630101938	25	36709119	CTAGCCCTCAGTTTTCTCCTAGTCCCAAAGTCACATTAGACTTAGCTCTGCTGTCTTGCT[C/G]TCCGCCTTTGCCCCACCTCTGCCCCCAAACCTGCTGGACTTTCTGGTCAAGTTCCGAATC	F
BICF2G630101947	25	36712701	ATGGGAACAGAATCTTGAGGAAGGACAGGAAGGACAACTAAAGAAAGAAAGAAGGCTATT[A/G]TGCGAGCAGAACCTCTTACTTAggggctcctgggtggctcagtcagttaggtgtctgcct	F
BICF2G63010196	X	94489977	AATGGAAACAGCCTTTTAGCATTATAATAATAAATGTTTGTTATAGGAAATTCAGGCATT[A/G]ACCTGGTGCATCAAGAAGATAGGggatacagagtttcagctttgtaagaggaaaatgttt	F
BICF2G630101969	25	36743214	TTTCCAGTCTTTACTCTCCTGCTTTCTCAGTTTCTCCTGTGTCTCAGTGTGGTCTTCCAG[A/G]CAGAGGGACCAGCTGGGGCTTCAGGAGACTGCCACCCTCTCCTGTCTCAGAGCCACTGGG	F
BICF2G630101972	25	36759774	AGCAGGAGCCAGTGGCCCTACAGATGGCTTGGACAGGGTTGTGGCCTCAGGAGGAGACAG[A/G]TTATGGATGTCTTAGGACTCAAAAATTCTATATAGAGGCAAAACATTCTGAATGGTGGCA	F
BICF2G630101991	25	36767486	TTTTCCTACACCTCCACGGAGGGGAGGATGCGATGTAGGATATTATTTTTCTAGGAAATC[A/G]TCGGATATGTATTATAAGCATTAAAATATTTGAATCAATATGTTCTACATATTTACCTTG	F
BICF2G63010201	X	94482923	CCTGATGCCCATCTTTTGAATCCAGGTCTTCCCTTCTCTGGGAAGACTTTTCTCAGAAAA[A/G]CTCACCAATTGTGAGGCTTCCTGACTTGCTGTGCTGCAGAGTTGAATGAGTCAATATATG	F
BICF2G630102016	25	36779783	TTCCCCTACACTTTGAACCCCCAGAAATGTTGTTTCACACATTCAGGTGGCCAGCTCTGC[A/G]GAGTGAAAACAATTCAGCCCCAAACTATTTTTTCTTAGGTCCACCTCCCTCCCTGAGGGG	F
BICF2G630102017	25	36780487	TTTCATTTAGAGGATTCTGATTACCAAGGAGCCAGCTCAGAAATTGGGTCTTTAATGCAG[A/C]CTTTGTGGAGTCATGTAAGGAAGCCAGACTGCGACCATTCACCCATTCACTTAATCAACC	M
BICF2G630102018	25	36862617	GAAGCAAAAGAGATCCTTTCCAAGAGCATCTCAGAGAACCTTCAGGCTGGGGACATGTGG[A/G]AAGAGAAACAGTGAGCCTCCAGAGCAGTTATCAGGGTTCATAATGAGAGAGAATTAACTC	F
BICF2G630102025	25	36869790	TAATGATTAGGTAAATAGAATAACTTCAAATGTCCCTAAATACATATTTGCAGGATAATA[A/G]GCTATTGGGTGAGGTGTTCCTCTTTTACATAAGCTCCGTTTTTAAAGGAAATTCTGGTTA	F
BICF2G630102057	25	36881306	ACATGAATTTTGGGCCCTAAATACATGCTAAACATCTGAAGAATAATGGTTTAAAGGGAT[A/G]TCAATTTACTGGCCTGCTCTGGATGCCCACATGTCTCAAATCAGCCCTAACTCTGAAGAT	M
BICF2G630102059	25	36903269	CTTCAAAATAAGAAGCTGGTTCAGATGAAGCATGACACTAGGAATTTAAGAACATTTGAC[A/G]TACATTTGACAACCCTCGCTCATTGGAACAYCATGAAGCTTAGGACYTCAGATTCCATTC	F
BICF2G630102064	25	36904602	ATCAGGACCACCATGGGTAAATAATAACATCAGCAAAGAGCTTCCTAATGAAGCCCTATC[A/G]GCAGAAAACTGGAATTCTAAAGTATCATCTCATAGCCATACATTTACCAAAGCAAAAGCT	F
BICF2G63010207	X	94471258	ATTCTCTGTATAGAAAAATCTGTTGGAGTCCAGGCAACAGACCAATCAGAAGGAGTTGCT[A/G]TATTTCTCTTTATGCATAAACCCTCAAGCTACCCTGGATTATCAAGAGTCCCTAAGACTG	M
BICF2G630102107	25	36923026	GACTGCCAGGAGCTGCCCTTTATTGACAGGCCCCAGGGACAGGCTGCCTCTGGACTGCTT[A/G]TGGCTCAGCAGATCACAGTTGGTCTTGGGAAATGCAGTAAAACGGGAACttttttttttt	F
BICF2G630102126	25	36932359	ACAATGACCATGCGCTGAGACTACACAGACCACCTGCGCCACCTTCACGACAGCCCAAGC[A/G]GCTTGTAGTTCTGCTGCTTCTTAACAGAAGAGAAAAGTGTGGCCAGGGGATATGCCCACA	F
BICF2G630102146	25	36974263	TCCTTCAGTCTGCATTTAATTATCTTTTTTAAAAGTTAGTTTTTTGGCTYGAGAAAGGTG[A/G]GAAAGGACTATTGTTTTCATTTCTCTGAAAGCTGCCTTGAAAACCACCCCAGAGGTTCCA	F
BICF2G630102165	25	36992740	TGTGCACAGTGTCATGTAAGTGGCATTTGGCTCCACAAATCAAAGGCGACATCATAAACC[A/G]TTGTTACCAGCCAGGGTCCAGAGGGGCAATAAGTKTCACCCAACTTYAAAATGCAGCTTC	F
BICF2G630102185	25	37006309	GCCAACCGAGTCTTAGCTCCTTGCTTTTCATGAAGGCATGTTGGCACCACATCCTTTCTC[A/C]AGCTGTGAATGAGGCGTTAGACTTACCACTAGATGGCACCCGAGCTGCGGCCCTCCCCAG	F
BICF2G630102213	25	37021128	CATTCTAAAATTCTGCTATGTGTCAAACTGAATAAACCTAATACAAAAACTAGGTAACAA[A/C]AAAAAAAAAAAAACAAAAAACTAGGTAACAGCAAACACAAGATAACACAAAAATATGATT	F
BICF2G630102219	25	37030254	TTCATGTAGTCTTATACTGAGTAAAATAGCAAAATAGCAATATGGAAGATGCTGGCATAC[A/G]GATACCTCCCAGCAGGGGAATGAGTGGCCCCAGCCAGATGTCTTACTTTGAGATCAATTT	F
BICF2G630102228	25	37042778	AGAAGCAGAAATTTTTGCTGCTTTTGGATGAGAATCATTTTAGATCATTCTTTTTCACAG[A/G]AGGTAATTGTTTTTGTATTGCTTAAAATACTAAAGTTTTTTTATCCTTGCATATGCAGGA	M
BICF2G630102241	25	37059490	TTGTAGCCTAATGCCATTTACGTAACCATGGCACACAACACCGTGTCACGAGGATACTCA[A/G]TATATGTCTGTTGTGTCTATGGAACATTAAAATGGATGTTTTGAGGATACAGAYTGGTTC	F
BICF2G630102256	25	37070140	AGTTATATCATTTGGCTGAGGGAAAACTGAGGTATAGAGAGAGTCAGCATGTTATTCAGA[A/T]CACGGCTGCACTACAGTAACCGAGGATTTCTTGAGAGTGTGTGTCCTGGCTTGGGAGTTG	F
BICF2G630102287	25	37087870	ATGGAGGTAAATGAACAAAGRTAATTACAAGCCATCCTGAATCCAGGCAGCCCTGGGAGT[A/G]GGGGAACTATACCTCCTAATGCTCCCAAAGCTTAAAAGGAAGGAAGCAACTGGGGTATGt	F
BICF2G630102303	25	37099773	CTGACTTTTCAGGATTGTTATAAAAATCAGAGATCGTGTATCTTAAGTTCCTGATCTATG[A/G]TATGTGGTCAAAAATACCAGGTAAAGTATTTTGGTTCAAACAGGTGCAGCCTGCTAGATT	F
BICF2G630102332	25	37121314	ctgtctactctattatgTGACATCTGGGCTCAAATCTGGTTTCTGTCCAAATCACACTCA[A/G]TCTACCATGTCAGCTGCCTACTGTGCAAAGGGAATCCAGATGCCCTAGAACTATATCCGG	M
BICF2G630102350	25	37122677	AGGTTTACACAAGTTCCTGGGCGTATGCAGTGTGCTCTAGGAACATATGAGAAAAAGAGT[A/G]GGATGGCTGTGAGTCATGAAAGGAAAATGTCTACCATAGTCTGGGTAGAACTTCCTTTGG	F
BICF2G630102368	25	37136865	TCTTTGACTCTGAAGCAGATCCCCTACTTCTGGTGCCATGAGAGTTCGATGACTAGGAGC[A/C]GAGCCTTCCACACAGTGAGCACTCAGAAACAGACGTCACTGCCATTAATAGGAAGAGAGA	F
BICF2G630102380	25	37141821	CTTAGTGTTAATCTCACTCCTAAACCCCTCCCCTCCTGGCATACAAGCTGCCTGAGGAAA[A/G]GAGGTCCTGCTCCCCAGAGCCYAGCGTGGCGCCCCGCATGACCGAGGTGCTCCGCGAGGG	F
BICF2G630102398	25	37150372	ACTTCTCATTCCCAGTGCACTCGATTTCATTGAGGTGGATGGGTCCTATCCCTGGGAGAG[A/G]AAAACAAACATGTGCTATTGAGAGCTCCCAAAGGCAAGTTTCTGGAATGCACAAGAAAGT	F
BICF2G630102404	25	37159702	TCGGTTATTGTGCTTGTGTGCGTATTCACCGTCACATTTAATTTCCAGTGTCTAGGGAAA[A/T]CAACTATAGATCATGGTGGCTAACCGCCTCGGACTGCCGAGATCAGCCACTAAATGGCAG	F
BICF2G630102413	25	37182640	GGCAGTGAGAGTGTTTGCCCCAAGAGCCCATGGAATGTGGGAAGCACACTTGAACCTCAC[A/G]CATCTCTGTTCCCGTGTGCATCTCATAAGATCTTACAGCGACTATGATCCTGGTGTTTAA	F
BICF2G630102414	25	37193100	ATTTCAGTTGTTTGTGGATTTTCCAAAATCTTGAGACTTAAACTATGCAGGACAAGGACC[A/G]GCTGTCTATAAACGGTGTCTGCCAATGTCCTGCCTGGCATCTCCACCTTAGGCCAGGACC	F
BICF2G630102419	25	38114949	TCTCCAGCTGCATGGGTACAACTTTGGCACTGAGCCATGCCTGCCAGGGGAGCCGAACAA[A/G]GTGTATCCTGAAGCCCCAGGTCCTGGATGCTGGCCCTGCCATCTTGGGGTCCTGAGGAGA	M
BICF2G630102431	25	38123233	CTCCCCAGGGACATACAGCCATCTAGTCGCCTACAATTTAGCACACAATTCAGGATGTTC[A/G]AGGGACTGCAGGTTAAGAGCTTCTGGTATAAACAGTTTATGAGTTGGGATCATGCAGGAT	F
BICF2G630102443	25	38137483	CTTCCTCGACTCCAGCTTTCAACCCTCTGCAAAGCACCCCCCGGCCCCCCTCACCAACTT[A/G]GATGGCAAAACAGCCGTGACTGAGATCGTCAACAGGTAGGGAGCCGCTCTGGAACCCGAA	M
BICF2G630102455	25	38164898	ACACTGGGTTGACCATTGGTTGATTTCTGCCCACAGTTCCCTTTCCTGTTTTGGAGTCTG[A/G]CCGCCAGGAAAGGAAGCAGGAGAGGGATTTTGCCTCCTTCCCCGTGTGGCTGGGGGAGCC	F
BICF2G630102457	25	38179673	GTAGACTTGCCCCTTCTCTTGGGCTAGTGCTGGTCTCTGGTGCCACAGGGCTCTCTGGCC[A/G]CCTGCTTGCCCTTGCCTAATGGCACATATCCCAGCTTGTCCAGAACTGTACTTATTTGTG	F
BICF2G630102459	25	38180853	GGCCTCTTCATATTCTGGGCAAGTCTGTTCAGTCCCCTGAACTGGGGATGATTTCAAAGA[A/T]GCTGAAAGGAAGAGGCCAAAGGAATGGGTCTCTGATAATGGGGCCTCAGGGGATTTAACA	F
BICF2G63010247	X	94449609	AATGGTCCAATTCTTTTCAAAAACATCTGACRGGGTTGTCTGTACTGGCATGTCTACACA[A/G]AGGTCATTTTCCCCTGGAAATGCAGATCCTCTTGCTCACTCTCATTGACAGTTATGGGCT	F
BICF2G630102475	25	38222967	TTCACTCACCCAACACTTAGCATCCACTTCAGGACAAATACCTTTTGGATGGTCAGAAAC[A/G]AAAGGAAACCCAAAAGCAAAAAACCACTGGCAAGGCTAATTCGTTCCCAGTGTTCGGCAC	M
BICF2G630102479	25	38227584	TGCTCTGTACAGGTAGAGTCCAAGGAGGTGTCAGCTCATCATGTCATTGCTATTCACGCC[A/G]TAAGTGGAATTCTTCATCGAGTCGTTGACTTCTCGACGGAATGCCGACAGGTTCTGGGTG	M	AgU002972_v1.1
BICF2G630102489	25	38250465	GCAAGGAGTTTGGTTAGAGCAGCATGTGGGAGCTGCAAGGATAATATTTACATTATCACW[A/C]TAAAAAGGGAAGACTAGAACAGAGAGCCAGACAGAAGAATAAAGAGAAAGCTAGTGGCCT	F
BICF2G630102500	25	38265365	CTTTTTTCTGTTTCTCACAATTAAGTACCACTTCATATCCTTTACTGACAAGACAGAGCT[A/G]TATATGAATGATCCTTCCTACCCACATAGCCCATGTCACTGTGCAAGCACCCCAGTGGTC	M
BICF2G630102517	25	38280181	TGTTATAATGCCTTGTATTAAACTAGGGAATTTTAACCATTTTATTAGACTGTCAGATGA[A/G]CTAGCAGCATGAAAGCTAGGATGTAAAATGTGATGTTTTATTATAGAAGCCCTTGGTTAG	F
BICF2G630102523	25	38283810	GTTTTTTTAAAAAAAAAAAACCAAACCTATTATATGGGGTTTGTTTTTGCTTAACTCACA[A/G]CCATATCCTAAAATAATTGTTTCCAATTGAGCTGAATAGTTCTACAGTCATTTTATTTCC	F
BICF2G630102532	25	38288625	ACTCTTCCCTACTGCAAAGGGAAGAAGCTAATGCTGAAATTTCTTTGTTAATCCGGGACC[A/G]TAGAAAACAACTAGAGTAGTTAGCACTCCCTGGCCATTAGCAGAAACAAGAAAACCTAGG	F
BICF2G630102541	25	38297338	ATCAGGAGTAAAGGTATTAGGAAAGAAGAGGCCTATGATGTTGTTTCAGAGGTATACACT[A/G]CATAAAAATGGGAAAGAAGGCCCCAAGGGAGAGAACAGAGAAGCAACTAACAAAAATAAG	F
BICF2G630102555	25	38311485	GTACAAGATGTGATGTCTTATTTTCAGGGGCCTTGAATTTTAATTGGGGAGATAACAAGC[A/C]CAGGTTTTTGAGTTGTGAATTTGTAATGAGACCATGGTTTTCTCAACATGTCTCTGAATG	M
BICF2G630102576	25	38369793	ATGGGACATGCCCACCTCTTCAGGCCAGGAGCACAAGTTCACGATTGTGGGAAGTGCATA[A/G]TCTGGGTGGGGCAGCTGCTGAGAGGTTGGGGGCAGGGAGTGAAGGAAGGACAAAGCTGAG	F
BICF2G63010259	X	94440528	CTGATTCTACTGTAATTAAACATGTTTTTAAATACTCCAAAAAGAACAGACTCTTCAGTA[A/G]GCCTATCGTCTTAGGAATTAGCTTTCGGTTTCTCGCGCAACCAGTTTAAAGATCACCACT	F
BICF2G630102598	25	38384313	TTCCTCCCCTTTTATTCCAGTCCACATCTTTTACTTTTATCTTTATCCCCAAGTGTTTCA[A/G]TCCTTGAAGGAGCTTCAAGTGGAACTCCCCCAAAATTCCTAGAAGAAGGGGAACAGCTGA	F
BICF2G630102611	25	38399476	AATCTCATTATCTTTTTATATGGTTCCAACCCTCTCAGGCTTCTGAACATCTCATTCCCA[A/G]GTGAGGATCCTGTCTCCTGGGAGAGATCAGGACTCCACGAAGGTCAGGGGCAGGTCGCAA	M
BICF2G63010262	X	94427704	TTTGCTATCAGAGTTCTAGCAAGGCCATGGCAGCAAGGCACGTTTTTTAAAAACAGTGAA[A/G]AAAAAATAGGACCATCTGCACAATTGCATATCTTCCCTCAAAGTAGTTCTTTGCTGCCTT	F
BICF2G630102629	25	38428006	GGGTCAGCACAGGGCCTCAAAAACACCTTCTTTCTCACCTCCACTCCCAGAATGCTCTCT[A/C]TATATACACCCATTTCCCAAGCAGCTGAAATTTCACAGAGCACAAAAGGGGGCCAGGGGC	F
BICF2G630102632	25	38429894	GCACCATCAGAGACCGATCCAGAAAGCAGCATTGTGGGCAGGTGGAAAGGTCAGCACATC[A/G]GCCTAAGGCGCTGGGGCGAYAGGGTACTTACCCAGCCTGCCCCACAGGTGGGGTCCTCCT	F
BICF2G630102634	25	38436176	TCTTGATTTTCCACAGGTGTGTACTGCGCTGTGGCTTTCTCAGCCACAGCAGCAGACAGC[A/G]TGAGTTAACTTAAATAAGGTGGGCCTTTCTCCCATCCCGTCCTGGAAGAGGCTGCTTCCC	F
BICF2G630102651	25	38444726	GCATTCGGCTCAGGGAGACAACCTGAGGATAAGCAGTTTATCGCCTAAGCCACCATGCAG[C/G]GGGGYAGGGAGAGAGGCCGCCTGCTTCCTCAGTTCCTCCCTGTCCTCCATCCCCAAACTG	M
BICF2G630102653	25	38457495	CTGTCCCTACACATTTCAAACTGTCCCAAGGCAGGGGCTCTACAGTGGCTAGTTAGTACA[A/G]AGAACCACGAAAACGGAAAGGTTTTCTTCCATTTCTTTCTTCTGCCAGGCGGAAGCCCTG	F
BICF2G63010267	X	94413626	TGACCAGCTCAGTTCTGTGTCCTTCCCTTTGACTGAGAGCCACGGTGTGTCACTTCCTAA[A/G]TTGTCTCTGTAGGCCCCTAGGATTAGCACCAAGTGATTCCTGGAAACCTAAACGATGAGT	F
BICF2G630102672	25	38474112	CTTGGCAGTGAGCAGCCATCAGATAAGTCCTCAGAATGAACTTTTCGAAGCACTCAAAGC[A/C]CGGGCCCCTCCTGCCTCACGTTCCGGAAGAGTCTAGGATTTGAGGCCCCTGCTTCTGGTC	F
BICF2G630102683	25	38484601	TTTTGCCCTTCTGCTTGTTTGAGAATGGACAATTTACCCAGCCTTTCTCCACAGGGACCC[A/G]TTGTGTTTTTCTCTCTAGGTCCCCAAGGCACTTCTTCATCTTAAGAGTGGTACTTAAGGA	M
BICF2G630102691	25	38492384	GGTTGAACAGGTATTTTTCCTTCTGGACACAGGAAAAGCTGTTTCTTGCTTGTACTTGCC[A/G]GTGCTTGGCAGGCACAGTGCTGGGGACGAGGTGTCCAGATAGAGAAGGAAGAGAAGGTGA	F
BICF2G630102703	25	38507450	CTGACCAGATGCCCTGGGTGGTAGATTGCGTATGATGTTTAAGGGATTATTGATACTTTT[C/G]ACCAAGAGCAGTGATTTAGGAATAATTTCTTGGGCTTCCCGGTGCTTTTGTGGCCAGAGT	F
BICF2G630102705	25	38525189	TCTCCCTGGGGGGCTGCTACGTCTTTCTGCATTCCCCGGGAAGGCGTGGAGAAGGAGCTA[A/G]GGGAAAGTTGATGGCACCAGTACCCATGCATGCGGAAGGGAAGCCCACCCTGCTGGCTGG	F
BICF2G630102715	25	38533585	AGATGGAGAGACAAAAGGCATCTGATTGGTATTAGAGGAGGTTATGACAGATGAGATTAG[A/G]GACCAGCTTGGGAAGTCAGTTTGTCACCCTCAAAGCCCTTGAAAGGCAGCTGATAATTAA	F
BICF2G630102730	25	38545915	TAAGAAGAACTTGCTGTGGTAAGTATTAAAAACTGACCATAACAACAGAGATCAAATGGC[A/G]TGGAACTGATGGAAGGATCAACACATGGTTCACAGAAAACTCAAGTGTGTAATGAAGCAC	F
BICF2G630102755	25	38599762	AAGAGCTTGTATATACCTCAATTTCTATGAGCGAATATCTTACCCCTCATCATTACCTTT[A/G]GAAAGGGATGCCCTCCCAGCCAGACAAAAAGAAAGGAGAAGCCTCAGAACTTCTCACAGA	F
BICF2G63010276	X	94401132	AGTCAGGACGGGGGTTAAGTTCAAATTTCAAGAACTGAGGACTTGGCTTTGGTTGAGCCT[A/G]AGTGTTTAACAATCACTTTAGCAACATTGCACTGCTAAGAATTTGACTAATCTTTCCCAC	F
BICF2G630102765	25	38608661	AGCTTTCTGCAAAGTGACGGCTCCAAAGAGCCATTTACCTGTTTATTCACACTTTCCACC[A/G]AAGACCTATTTTTCTTTACAACAAATCCAATATTAAATATGCAGCCCGCTTTATTTATTT	F
BICF2G630102768	25	38627044	TGCAGCTTTAGAAGCTCCGGAGTCATTTTAAAGTGTTGAGGATCCTGGAGGAGCAGACTA[A/G]GGCCCTCAGAAGCTTCTGGGGTCTCCTTTACCTGGAAGACAGGAGGAGAGAGCATAAAGA	M
BICF2G630102774	25	38629709	TCATAACTAACACCAGGTCTTCTAACTGCCATACAATACTTCTGATGAGTGTGTGGGGTG[A/G]GGAGATAAGTAGCAATTTGCCAAKGTGACTGGAGTCTCCTGGCTCCATAGGACACGACTC	M
BICF2G630102811	25	38677171	GACCTTCTTTACCATAGCTACCACACTCATTCATTGACTGGAAGTGGCTCATGGKAAGTG[A/G]GTCCTCAGTATAATGTGATGGTAGATTTTATAGCACAGCAATTGGCATCCTTGGTCATCT	F
BICF2G630102825	25	38701838	TAGAGTATTTTGAGTGGACATGTCAAAAGCCACCCATTTAGGATCCCAAAAAACCTGTAG[A/G]TATAGCTACAACTGTGCCAACATAGAGATGGGATCATGGTGCTTGCAGGGTGGTGGCAGC	F
BICF2G630102829	25	38715080	AGGCGCCAACAGAGTGGTAGTGAAGGACTGACTGATTTCCTGGCTGGGTGCAGATGGGTG[A/G]CACTCTTAGGTGGCTGCAGCCTACTGTGCCATGCCTACCTTGGCCCAGGCCAAGGACCCA	F
BICF2G630102854	25	38726489	TGCTAATGGCACAGTGGGGCCTCTCCAAGAGAGCTGATAAACTTCTCAGATTGAGGGCAG[A/G]CTCTTAAGGGAGAACAGCTCCAGATGTAATATTTGGTGCCACATCCAAGAAACACTAACA	F
BICF2G630102866	25	38733402	AAAGGCTGTAAGAACAGCACTACCAATTTAGGAGGGCAGTGAAATAAGCCTTATCAAAGG[A/G]CATGGGGATCCCCGGGCAGTGAGGGACTGGTTCTGATGGAGACTGAGTGTAGGAACAGGG	M
BICF2G63010287	X	94382617	GCAGAAATTGTTTAGTACTTTTGAAAAAGGAACCTAATGCAAGGAATTAAGTGCTTACAA[A/T]ATCCCTGGAAGAACTGGAGGAGCAAGACTTTGAGAATGACTCCCAGGGCTCTACCATCAG	F
BICF2G630102894	25	38744680	ACACAGCAGCTGTGATTTAATGAGTGCTCGCTCTGTACTAGGGCCTGTTGGATATTTGGT[A/G]ATAATCGCGAGCTCTTACATGgcacttactgctttccaggcactgttttaagaactttac	F
BICF2G630102896	25	38768801	TAGCGTTGGTGCCTTTCTAATAGAGCAGCAGACAGTCCTGGGGGTGGAGTTGGGCTCAGG[A/G]GTGTGGAATTTAAACGAAAGATTTGGGGGCTTAGGGATCCTACCCAGTCACAACTGTGTT	F
BICF2G63010290	X	94379129	TCACACGCCACAACCAAGAATATGTTACCTCATAGCACCACCTAGTGCTTATTTGGGGAA[A/G]TTCCAAATGTATCCTTCAAGCAACTATCATTTGGTTGGGAGATGATCCCttttttttttt	F
BICF2G630102902	25	38787951	CCAAACCAAAAATCAGGACACGTCACAGGCCAAGAGATTTTATATGGCAGCTGGTGCAAC[A/G]GGCAACTCTGAGGAAAAGAAACCTAGATGCCAAAACGATGATTGTAGCACACATTTCAAT	F
BICF2G630102918	25	38795380	GCCTGACTTGGAGGCCAGTTCTGGGACAGAGGCTCAGGTCCAGGAGAATAAAGAACCACC[A/G]TATCTTCTGAGGACCCTTTTCTGGCCCTTGGAGTTGATAAGTCACAGTCACCTGGAAAAT	F
BICF2G630102937	25	38930907	TCCTGGCTGACTCCATCTCTACTTTACCAGGATGAAAAGCCTTTGCACTTCCTGTCTTGT[A/G]ATCAGAAGGAATGGAATTTCAGTCAAATTCAGATTACTCATTTTTTCCCAGAGTACTGAC	M
BICF2G63010296	X	94368804	CATTTTGCAGAGTAGTAGATGAAACCTTCTCAGGACAAGAGCTAAAAACCATACCATCCT[A/G]TATCTCATTCAGTTGTGCAGGTTTTTCTTTCAAAAAATGTTTACTTTTAgggcacctgta	F
BICF2G630102977	25	38940151	AAGATTGYCAGCTTGCTAAGGCAAAAGTAAAAGAATCTGCTTTCCAGAGTTTGTATTACA[A/G]TGACAGCAAAAGGCAAGGAAAATGTTTCCCTAACATTTCTAAAAAGGATTCTAAAAAGAG	F
BICF2G630103026	25	38979040	CATGAGCAGGACACTCCTCTTCCTGGGCCTCCTTGTCACCTTCTGTTGGATGAGAGTCTG[A/G]TCCTGATCGTCTCTTCCAGAACTTGTGGTATGCTACTGTTATTGCAGGCACTCTCTGGGA	F
BICF2G630103060	25	38989747	TCCTGAATACCCTAAGCTTTGGATTTAGGGTGACTTTCTCCCTTCTGTCCTTGCTCTGGA[A/G]CATCTCTGCTCCTCTTCTCACAGTGTCTGTCCTCAGCTATGGAAACTAATACCCAGAACC	F
BICF2G630103089	25	39100604	TACTGGGCTTGATGGTCAGCAATCAGGTGTCAGAAGGTCCCACTCCATCCCAGGAATGGT[A/G]TGGAAAAAGACAACAGATCCCTGTATGGCTTGGGACCAGGAGGGACACTTGGGTGATGCT	F
BICF2G630103111	25	39111753	TCACAAAGGAGGTGACTTTCGAGCAAGGTCTCCAGTAATCCAAGTTTCCCATATTTGACT[A/G]CAGAGCATGCTTTGGCCCTGAGAATCTCTAAACATATTTCACAACACCTGGATTTTTAAC	M
BICF2G630103151	25	39132513	ATGGCCAGCTGAGTTCCTGCCTGCAGGGATCACGGTAGTGGGYCAAGCATGGTGACCTTC[A/G]AAATCATCATAGGTCCTGCAGGTTTTACGGTTATGGTACACAAGTCAGAGGCCTTCACTG	F
BICF2G630103169	25	39145523	GGTATGGGAGCATCAGGGTAGGGAGAGCACACTAGATGGAGGAACCAAGTCAGGTTGAAA[C/G]GGCTTGCTTCATGCAAGATTTTCCTAAAAATCTCAAAGACTGARCTGTGAGTcaggggtc	M
BICF2G630103183	25	39153020	GGCAGGAATCGAGCACTTGTTACAAATTCACTGGAATTAGTTTTCCCCGTGTGACTACCA[A/C]AGGAGTGTCATTTGTGACATCAGGACAAGCTTCTGCGCCATTGCATAGCTTCTCTTCTTA	F
BICF2G630103191	25	39157625	CTATCAAGCACAGTGTGTGGAGACAACAGCTTTTTGTTCTCTTTCTCCCAGGAGGCAGCT[A/G]GGTGACACAGAAAGGAGAGAGGAGGGACTCAGAAACCCTGAGGAGTGAAGGTACTGCTTT	M
BICF2G630103220	25	39186883	TTACCCACATATCTAGCCTGGCAGCCAGGCCGTTCTACTGATCTTGGCTAAGCCCACTCA[A/C]AGGTATCCAGTTCATCTGTCTATCCACTAGGATCTTGTTAGATGGGGCAACTAGAATGTG	F
BICF2G63010324	X	94348529	AGCCAATCTAGAATAGTTGTTTTGAAATTCATTGCAGTGACACGTGAAGCAACAGATCTC[A/G]TGGGCCGGAGGAAGAGTAGACTTTGCTGCCTTTCTTGGCCATGTTTGTGCCCTCCCTTGT	M
BICF2G630103242	25	39193096	CTCCCTGTTGCCCATTGACCCTTGTTCAACCMTCTGAGTGAGGCTTCCTCACCGAGATAC[A/G]GACAGAGTCATAGACACACTGATAGAGGGTGAAGGAAGCTTTCTCAGCTCCCCAGGGATT	F
BICF2G630103256	25	39198507	CCAGGAGGGAGGCCAGGGACCCTCTATCCCTTTGTTCTGCACATYAGCCCCCACAAGGAG[A/G]TCAGCATTTTCAGGTCCCCCTCCTCACTCCTTGGATATTAATCTTCCAACAGTCCTTTTT	F
BICF2G630103272	25	39227972	CTTTTCYTCCTAATCTTCATTAGYATTTTCAAATGATATTTCAGTTTTCCAAATGTGTCA[A/G]TCAGGGTGAGAAGTGCTAACTTTTGAGTGGATGTCTATCAGTTCAACTCTGAGAAAAAGA	F
BICF2G630103296	25	39238308	TTCAAATTGCAAACATCTTTAGAAAAAGCAAAAATTGTAAATCTTTCCCAATTAAGTCTA[A/G]GGCCTTGAAAATGAAACATAAGACCAAAATTTGGGACTGGGAGCAGGGAATTTGAATCTG	F
BICF2G630103313	25	39254947	TTCAAATGATTTCCCTTTGTGCGCTTCATGCATGAGTCAAATGGAGCTATTTGCTTATGC[A/G]ATCTGTGGTTTCTCCTCTTCACAACTTTAGCCATCTTATTTTCTCTTCACCTTGACCATT	M
BICF2G630103316	25	39263609	GCCCACTATACCCCAAGGCCACCTTCTCCCAGAGGGTGGCTACCCCCATTCGAGCTCAAA[A/G]CCACATCAAATACTGTTACTGAAATGATAGTACTTGTGGTGGTGATGGGGGACCTAAGAG	F
BICF2G630103317	25	39267891	AAGACTAGAAGGAAAAGAAAGGAAGCACTAATCAAACACTGGGAGAGAATACTCAGGAAG[A/G]AACACATTGCAAATGAAATAAAAATTACTAGTTGGTGAAGGAGATATTTGGCATGCATGT	F
BICF2G630103322	25	39285558	CCTGCAGATTCTGAGGATGTGTAAGCTAGGATTTTCAAGCTGCTATGTGGGAGAGGGGGG[A/G]AAAGGCAAAGGAGCTCCTTCCCCCAAGCAAAACAGTGAAGAATGCCTAGAAGAAAAATTA	F
BICF2G630103357	25	39331109	TTTAAGGATGGGCAGTTTGGGGATACAGGGAAGCCAGAGGCATGAAGGCATCCAGCTTAA[A/G]TCAAGACTGAATTAAAATAAGATCTGCAGGAAAGCCCAGTGGGTGACTAAGATGCAATGG	M
BICF2G630103359	25	39631698	TACGGGGGCAGTCTTGGAGGCTATCAGGGACATCTCATTACTTAAAGGAAGTAGAAGCAC[A/G]AAGCAATTGGTCTTTGGTATACAATTCAAATTCTAATTCTCCTTCCTTAGAAGAAGTCCT	F
BICF2G630103373	25	44494673	CACACTGCTTTCAATAAAGGACCGCAGAAAATGCCATCTCTCGGGGACAGGAGCCTCAGA[A/G]TTCATACAGTTTTAGTAGAGGTTTTATCCAGTCTCTCAGAACCAAGGACCGGGATGAAGA	F
BICF2G630103386	25	44551100	AAACTTGGGACAGGAAGATAATGGACTTCAAATGCCAACTTCAAGAGGTACTGTGTAATC[A/G]GAGCTACCAGACTCTCCAGAGCCTTGGCATCTCCCACCAGGCCGGCGTGTGCCACACATC	F
BICF2G63010339	X	94306209	GGGGCCCATGTGATGGATCATTGCAATATGTGTGTCTAGTGAGCCATTTGGGGCAATATT[A/C]TTCATTGTTAAAATGGCCAATGAATCTTGTCAAGATGGTAGGGGCTGAGAGTGACCTGGC	F
BICF2G630103396	25	44565982	AAAGAGAAGTAGGCCGCGCATGTGCACTGGGCGAGAGTTGGAGACAGGAGTGGCTGAGAC[A/G]GCAGGACAGATCCACAGACCATGTAAAGAGTCACACCATCTCCTAGTGGGGCTGCACTTG	F
BICF2G630103414	25	44575501	ATATAATTTTATTAAGTGCATACTATTTATTACATGGTAATTAAATTCTTCATTCACACA[C/G]GCACATGCATTCACCCACAACATGACAAATAACAAAACACAGCCCTTTTCTGTTATTCTC	F
BICF2G630103437	25	44589050	CTATCCAACAGATGTTGGAAGCCAGATATCTTCCGGAGAAATAAATAGGCTCATGGTCTT[A/G]TCCCTGCCAATGCTTATGTGTGAAGTGATGCTTGACAGAATACGAGCTTGGGGTTTAGCC	M
BICF2G630103451	25	44598396	TCATTCTGAAAAGTGGCATGTTATGGTTTGGATTTTATTTCTGGGTCCTGTTTCTGGTTT[A/C]TTTTCCCTCCATAGTGGAATAATACGTAATACATACTTTGTAAAAACTGTTTAAGGCATC	F
BICF2G630103469	25	44609958	GTCACGATACAGGCAACGTGAAGCAAAAAAGGTTTATTTTTGAAATTTTGAAGATGAGCT[A/G]AAGCTCCACCCAAAAAAGGGGACCATACAGAAGAAGTCAGGTAGTAAATAAGAGATGCCC	F
BICF2G630103484	25	44641654	TTGCCAGAGTCCCTGCAGAGTCTCTGGGGAGCAGGCCTCCGGTGCTTGCCTCTGCCCGAC[A/G]GGTCGGAGACCCATGTGGGTTGACTTTCGAGTCCCCTCCGGGCAGCCCCAGATGATTGTC	F
BICF2G630103487	25	44645880	TGTTGCGTCCCACTCGAGCCCTGGCTGCGAGCTTCTGCCATTAAAAATATAATAGGATCA[A/G]AAGGGATGTGAGGRTTTAAATTACCACCCCAACTTTTGAAAATGAATACATATGAGTTCT	M
BICF2G630103497	25	44655133	CTTGGCTTTGATGATGGAAGTGGGAAGAAATAGCGAAAAAAATAGAAATCAAGAAAAAAA[A/C]CAAGAGCCTGGTTTTGTGTGAAATCAGCTCAGATGGAGAAGTGGTGAGGTGGGAAGAGAG	M
BICF2G630103538	25	44679653	CTTGTTTCCCTCATTCAGTATCTGGAGTTCCCAGCAAGTCTAACATCAGTGCTTGTGTGT[A/G]GCGTTGGGCCATCTTCTAATAGAAAATAAGTTTGATTCTTCAGGAATCCATCATTTTCAT	M
BICF2G630103558	25	44694433	AGTTTGTTGGGGGAGTGGGGAGGAAGAGGAAATACAACTTTTTGATACTTAAGGAGCCTT[A/T]GGATTTAAATGAAGAGCATTCAGATCATAAACYGTGGGGTAAAAATAAATGCTGCAGAAT	F
BICF2G63010359	X	94289337	AGTAACTGTGATATGTCATACTATGCATATACACATGTCTTTAGTTCCTATGGCCCTTGC[A/G]CTGCTTTTACAGACCTTTTCCTTCCTGTTCAGGATCAAGAGCAACATGGGTAGCAAATCC	F
BICF2G630103592	25	44708461	GGTTGCTATGTCATCTGGAGGCCCGGGGACAGATGTTTGAGGGAAGAGAGGGAAAGGAAC[A/G]CATCTTAAATACCTCTTTTTGCCTCCCCCGTSCCTGGTTCCAGGGCCATTTTCTTGGCCT	M
BICF2G63010360	X	94287405	CTCCTCACATCTTTGGCCTGTTCCCTCAGTCCCTCTTCTGAGAAACAGAGCTGAAGACAG[A/G]GTATGGTGTTAACAGAACCTGAGCCATCAACCACCAGATCCACCTTTGCATGGGAATCTT	F
BICF2G630103607	25	44750663	GCAAGTAGGGGAGCGGTGATGGTGAAGATYGGTGCCCTGGAAAGGGCTACTCTGATCTCA[A/C]CCTTCTGATCTTTTGTTTTATTTTAAAAAGTTCTTTGGACTAGCCTAATTTTCCTAGACC	M
BICF2G630103624	25	44759964	TGTGGCACGGTAATATTTTTTATATCTCTGGCTTCCCTTCAGCATATCAAAAAAAAAAAA[A/C]CCCACAAAACACACAGTCAGAACATGTACCAGTCACAGGCATATAAATAAACCAACATTA	F
BICF2G630103650	25	44771521	AAATCTAGAAAGATCCATGCTCACTGAATGCTGGTTTTGGGCCATCATGGTTACACAAAG[A/G]TCACTGATAAAATATACTTCCTCCTACCCCCCAGTGAGGAGAAAGACAATTAATATAATG	F
BICF2G630103673	25	44793175	TTTGGTTGTTTTTTACCAGTATCCTCGTATGCAGGGTTTTGGTAAAAGCACCCTCTTAGG[A/G]CCTTATTAAACTGCATGTATTTACATAATAAATGTGCAACATGTCCTCATAAAATTACCA	F
BICF2G630103707	25	44821318	TCTCCCAACTTTGAACTACRAAGTCAGTGCAAACACACACAGAGGGGGAAAAAAACCCTC[A/C]CAGTATCATGAAAAAGCAGATAAGGAGTCAACCATTGCTAGCAGGTGGACGGAATTTCCG	F
BICF2G630103733	25	44827258	AAGATCCAGCTGATTGCATAGAAATCTTATGCCTAATTATGGCCGTGCTCAGAGTGCTGA[A/G]AACAGAGAAGTTGTCAGGATATGGTGAGAAACTGCTTTTGACCATCTCCATTCTGCCAAA	F
BICF2G630103736	25	44845067	TTGTTACAATAGACATAGAAAGAACCAAACAGGTTCTAACGTCAAGGAACTCAACCATCT[A/G]AGACTCTACTGGGAAGCTCCCTATGATCCCACCTGTGAGTTGGGTGTTTCTCAGAGCCTC	F
BICF2G63010375	X	94276004	AACAGTGGCTTAAACCCCAGGAATTGCTTATTGGCTTAGCGTCTGGGAATTCATTCAGCC[A/C]TCTTTGTAGAGGACATTCAACCATGGCCCAGATCAGGAAATTATTAATCAGGTAAGACCC	F
BICF2G630103813	25	44943078	CYGGCTGCACCAACATCACATCTCTGTGTGTCAAAGGTAGACCAGGCCTCTGGAATCCAT[A/G]GTTTTTGTGGGACATGCCTTAAGAATTGGTGTTCCACCAGAGGGAGCTGAGTAGCAAAGA	F
BICF2G630103849	25	44954874	GGGATTGGAACCTCCTACTCCAATCCCAAGTCCAAGACTTTTCTGATGAGTAAGCTTAGG[A/C]GTATTTAAGGGCCAGATAGGTGTTGGTATTTAGGACTGTCTCAGGTAAGTGTTCGACTAC	F
BICF2G630103896	25	45012261	CGTGGAGGGGAGGGAGAGACGATGCGGGCTGTCCTTTGCCCACCCCTGATCTAGTTCATC[A/G]GAAAAGTGTTTTGAAAAGAAAGCTTTATTAGGATTAAAAGCCAAGGCTACTGCAAAGGGA	F
BICF2G63010390	X	94244306	AGTGGTAGCTACCTCGTTTAGGCAAACACATTTTATGAATGCCTATTTTCAAGAACATGY[A/G]TCATGTAATGTGAGTTATACTTGAATAGTACTTGGGGAGAAAATCCATACATGCTGCTCC	F
BICF2G630103911	25	45118809	GTCTTTAATCTTTATCTATTGCTGTAAGAGGCTTTCATATGAGGAGGTTTTCATGAACTT[A/T]AACCTGTTTTTTAAAAATAGGGTTTGTGTTCATTCTTGCTTTCATTTTTCAATTTTTTTT	F
BICF2G630103916	25	45176037	GAATAGATAGGGATACATCTATGATAAGGAAGAGTAATATACTGCTACTTGTAAAAAGCT[A/G]GGTGATGGAATTATAGGTATTTATTGAGCAATTCTCAACTTTGTGTGTTTTGATAATTTT	F
BICF2G630103917	25	45189398	AAATATAGATACTTTTCCCCAAAGAACTTTTCAAAACACTTAATGTTAGTCCAGGTCAGG[A/G]TTATTTTTCCTTTCAATCTTTAAAGTGTATTTCAATTGTCCATTAAATTTACTAACACCT	F
BICF2G630103921	25	45197931	ATATAGTATAGCGTTTAGTATAGACAAGTGTCCTGTAGATATCCTAAATGCAGGTTTTCT[A/G]CATTTAGAAAACCTGATACAAAGATCTAAATTAAGAAACCGATGAATTAGGGTATGAAAT	F
BICF2G630103934	25	45219909	TTAATGTGGTCATAAAGGCAAGCAGCACTTGAGTTGCCATAGACTCATAAGAGCCAGGAA[A/G]TAAGAATCCATGGGCTATAAAAAAGGAAAGCATTTCAAGAAAAGGCTGATCAACAGCATG	F
BICF2G630103960	25	45239242	ACTTGTTTATAAAGGGAAGGATCAGAGAAGGCTCAAATTGTAGGGAAAGCATGGCCAGAG[A/G]ATTGTAGAGTTGTTAGAAAGGAGAGGTTTAAGCATGTTAAGGCTAAAAGGAAACAGCCAA	F
BICF2G630103964	25	45258629	TGTGGAAAAGTTCAAATGTGTATACACCACTAACCCAAATACTGAAAGGAAAACACATAT[A/G]CACAGGGAAGAAGCATCAGTGGGGCAGTAAATACAACTGTTTCACATGACAGATACAGCT	F
BICF2G63010399	X	94241061	AGCTACTTGGCAACATTTCCCAGGATCCAGGATTGCAGCAAAAAGTGAAACATTCCCAGC[A/G]CACCCAGGGTTGGCTCCAGTTGTYGTAAAGGAGTATTTGTAGGATTCCCTCAAAATTAAT	F
BICF2G630104011	25	45286299	ACTGTTGCCTGGACTTGGAATGCTCCTTGGCCTGAAAYGCCTCTAGTCTTCCAGACCACC[A/G]TGAATTCTTATTTTCCCCTTGAAACCCAGATAAAGTGGCCCATTCTGAGAAGCCTTTGAG	F
BICF2G630104044	25	45351419	TATCAGCAAGGAAAATGCAAGACACTTGGAAAACTAAGGTAAAGGCAAAAACGTGTTGTC[A/G]ATTTTGCTATATTTCACCCTTGATCTGTTCTTGAATTTGAATCCATGGTAAAAATGAGCT	F
BICF2G630104048	25	45356032	AAAGAGAAGCAAGACAGACCTGGTCCCTTAGAGAAAAGTCTCATGGGGAACTTGAAACAC[A/G]AGATGAATGGCCATCTTACAAGCTAGGATGTGATAAATGCAATGAGAAGCCATAGACTAA	F
BICF2G630104066	25	45386733	ATTTATATGAAATTACAGTGCACTGGTTAAAATACAAGTTATTCGATTCTGCTTGGTTGG[A/G]GCTCTCTGCATTGGCATGAAATAGCCAAGAACAAACATGGCAGGCTCAACAGATAGACAT	F
BICF2G63010408	X	94130014	CTGTATCATTTCTACCCTCTCACACTCTGACGACCCATCAGCCTTCATCTGTACCCAGAT[A/G]GCCAGGGGTCAGGGTAAAAGCAGCAGTTAGGGCCCAGAGCCTCACATTGACCCTGGCCCG	F
BICF2G630104103	25	45419239	GCTACCGCTACTGCTTTTGAGCTCTCTCCAGGACAAGATTGGTGTAATTCTTGCAAAGTT[A/C]TGCTGTCCCAGGACTTAGGGAAAAGTGGAAAGGGCATGCAAAGGAAACAGGAGACTTCCT	F
BICF2G63010413	X	94119453	SAGATTTGGCAGGTAAGGCGGAAGGATGAGGCCCACAATGGTTTGGAAGGTTAATGGTGG[A/G]AGGGTACTTGAAGTGAATTATCAACCCTGGCAYATAGCAGTCCTGGTAGGTGACAGTGAC	F
BICF2G630104132	25	45428074	TGAAGCCAAAGGGATTTTATATAAGGAGAAATTGAAACAAGGTGAGTTTTTTCAATCTTC[A/T]GCTTTTTGGAACCCCTAGAAACCACTAGAAGAGAGGAAAATACCCATGTGTTTGATCATC	F
BICF2G630104165	25	45443320	CTCACCTGGGCCCAGAATCCAAGAGAAGCTCCAAGTGGTGGATCAGACAACTCAAAGGAA[A/G]GGCGATTCAACCAAGAAGTCAAACTTGACTACAAGGGTCCAAAAGGCAAGCATTGAATGT	F	AgU021896_v1.1
BICF2G630104177	25	45450095	TGTGGTAAGATCCCAGGGAGAAAGAATTGGGTGTGACAAAGAAAAAGAAACGGAGGGACA[A/G]ATGCACCAATTCAGCACAGGATTACCTATCAGGGATGCCTCCACAACCAGTTTGATGCTT	F
BICF2G630104201	25	45457655	GGAGGGGAGGGGACTCAGAAATGCCCATAATTTGTCAGGATAAAAATATTGCCTAAGAAA[A/G]TTGAGATTACAGGGAACCTGAATATAATCTGAAGTCATGCAGAGGTAGGCAGACCTCTGG	F
BICF2G630104205	25	45460041	CAGGATACTGAAAACTAGGACTTGCTTGTAAACTTGATGGGAGTACCCCTGAGAAATGCC[A/G]AAGACCTTGTGCTTCTAAGCAAGAGAAACTGGCACATTTATGTCATTGCCCAGCTGAGTG	F
BICF2G630104223	25	45472761	CGTCCAGGCAAACACCGGAGGAGGGCATGTGGGGAAATGCTTTGTGAGTCAGAGGTCTTG[A/C]GAACACAGGGGGAGCCCCAAGTGCGGGTGTCTCTGCACGTTGTACAACCTTCCTACCAGC	F
BICF2G63010423	X	94071622	GAAACCTTTGAAAACTGGCTGATCCAAGTCAATGGGGCCCTACCCGATTGGAGTATGTCC[A/G]AGGAGGAAAAGCTCAAGCGCTTGCTGAAAACCCTCCGAGGCCCCGCCAGGGAGGTCATGC	F
BICF2G630104232	25	45480381	TGGAGAAGTGAGCGTTCACAGGACTCTGGAAAGGGGACAAGAAAATGGCAAGACTCAGAC[A/C]GTGACCAGAGAAGAGACCTCTGTGTGCTCAAGCTGATGTTCAAACTCCAAGAACCCCACC	M
BICF2G630104237	25	45484197	TCGCTCTCCCCCTTCTGCCATCTGTTTGCATTTCTATCTTTTTGCTCTTCCATGAAGTTC[A/G]TCATCTCTTTGCTCCATTATCTCCCTATTTATTCTYTTATCTCACTTCCTCTGTCTCTGC	F
BICF2G630104258	25	45494270	CCCAATTCAGATTGTCTTTCTGATTAATCCATCTCAACAACAAGTTGAGCTCTGGCTTGT[A/G]TAATTGAGTTCCTATTTATGAGTTAATCTTATTTATAAAAGATGTATATGCAATTAGATA	F
BICF2G63010427	X	94057994	CAAAGGGCCAACCCTGACACTAGAAACGCTCAGTGGAAAAAAAGAAGCTGAGAATGTTGC[A/G]TGTAAATCACCTCGTTTGCAGAGATGCACACAGAGAGCTTCCTTTGTAGCTCATGGTCAT	M
BICF2G630104284	25	45523703	CTCCTTTTTTTCGAAGATTCCATATTATTATTATGTAAGTAACAACAACCAGCCGTGATC[A/G]CAGGCCACTGTGACATTCCCTGCCCTTCACTCAGGCACCGGGGGGGATTTGTGATCTGAA	F
BICF2G63010429	X	94054918	ACCGTAAACTCTAAGAAACAATGAGACAGAAAGCACAGGCACATGGTGGGTGCTCAATAC[A/G]TAGCTGCTGAGTTCGGTATCGTTACATACTAATCTGACTCTACCAAGAGATTACAGCTGG	F
BICF2G630104329	25	45540443	TGTTTGTGACCCTGTTTTCGGTTGTTTTTGCTGGCTCTCACTCACAGATTTTTCTAATAA[A/G]CTTTTAAATTTTGAAGAGAATTGATATTAGATTAGATACTAGATAGAATTTATTTTTGTT	F
BICF2G630104360	25	45628500	AGGCACACAACCATCTTACAAAGAAATTGTAGCACGTAGGGATTCACATGTTATTGCCAC[A/G]TAGATTATTACATAGACACATACACAAAAAACAGCAGGGAAAAAAATGTATTTCTTTTAC	F
BICF2G630104379	25	45676709	TGTCCCAAAAGACAGAATGGGTGCCAAACAGACAATTTCATAAATGTTCTTGTCATTCAG[A/G]GGAGCATCTCTCTACTTGTTATACGGGATATATTAATAAACCCAATCACATCTTCAAAAA	M
BICF2G630104380	25	45678470	TCTTGGGCTTTATTGGCGTGGGGCAGATTATCTCTGAATCAGATGGTCGTAATAATAAGT[A/C]CCTGATTTCAAAGTTGCCTTCTACTCTTCCAAGTATGTTCCCACCTAATCCTTGTCTCAT	F
BICF2G630104399	25	45694195	tagttaagtatttgtagaggaatgaatgaaACACTAGGAGCAAGGTCTGTGTAGGGCACT[A/T]GAGAAGTGTAATCCATTCTTGGGATTTGGAGAGGGCTTTCTGCAGCCAGCGTGCCTAAGC	F
BICF2G630104403	25	45722246	ttGTTCTTCTTCTCAGTGATCCTGTTTATAGACGTTCTGATTTGCTGCCCCCCACCCTCC[A/G]CCCCCTTATACTAGGTACCTCTCCTTTTGCTTGTGGTCTTTAAGTTAGTTTCTTTATGAG	F
BICF2G630104404	25	45725340	TCTCTTTTATTGCCCAAGTGTCCCTCACTAGGGCCTGGAGTTGCTGAAATGAGAGGTTTT[C/G]ATGGCATCATTGAGGTATGTAAACCAGTTCAGTGTTAAGGTAGCAGAGATTTTCTACTTG	M
BICF2G630104410	25	45769931	TTTATGTTCATTGCTTGCTGCTGTAGCTGTCACGTAAATTGCCTTGCTTGGATACACTGT[A/G]TATTTTAGGAATTCCTTGCCTTCATGGTGTGATAACATCACATTTCTCTACATCCAGTTT	F
BICF2G630104414	25	45801933	GGGCAGGCCCCGCTGCTGCTCCAAATCACTCTTCATGGTCGTCAAAAGTACTAGCGAGAC[A/G]AAAACTCCCAATCCCCTCATGCTCTGTGTCCCTCCCACAAGGACTTTTTTGAAAAGTGTA	F
BICF2G630104425	25	45829747	CCTGTGAAATTTGGTGGACCTTCTCAGAGTTTGAATTCCATCCCCTACTGTCTTCTGCTT[A/G]AATCCTATAGTCCTCAGAGGCAGGGTCCTGAATTCCAGGCCTGAGCAGGGCAGCAGGCCC	F
BICF2G630104466	25	45895453	TCGCTTCTCCAGCCCAGACAGAGACAGGGGCAGCTGTGGAGCCTCCCAGAGATCTCAGCG[A/G]CCCAGCCTGGCAGGGGAGCACCTGTCTGACCCCCCGCACACCCAACGAGGTGGGAAACCA	F
BICF2G63010447	X	94003056	AGTTTCCTGTTTTGCAATAGTTTCTGACTCAAGTTGGAGATAGCATTTCCTTCTATATAC[A/G]TGCTGATGGCCCTGAAGTGGAAAATTTGTCATAGTTCCCTCTGTCTGCCACCCTAAGGAG	P
BICF2G630104471	25	45899981	ACCTCTAACCTCAGGTTCCACCTTCTGCCCTAACACTTGTCAACATGTTTCCCTGGCTAA[A/G]CGGACTTACAGTGACTTTTTCATCCTGTTTTAACTGAGCCTTGGGGGATCTGGGTGATGC	F
BICF2G63010448	X	93987896	TTGTTTCCCTTTTTCCTTTGCCCTGAAGTGGCAGTGAGCATCTGTTCTGATTTGCCTGAT[A/G]AAAGGCAGAAGACCCTTTAAGAGATTTTTACCTAAGGGTCCAGAATTGTTAGCTGAGCCC	F
BICF2G630104480	25	45921145	AAATCCCCCTTCCCTCYCCCTCACCTCCATTTTCAAACTAGATCTGCTCCAGGGCAAGGA[A/G]TGTCCTACCTAACAGTGCAAGTGAACAAACTGATTTTTGCTTTAGAGCCTCAAGATCTGA	F
BICF2G630104500	25	45935509	TGGGACCACCCTTCTAAAGAACCCACCCATATTTTCTTCACTGCCATAGAAAGACTCCCC[A/G]CTCCTCTCGAAGCCTGACCTTCTATGTTTCTCCCATCGCCCTCCCCAGACACAGGGACCT	F
BICF2G63010452	X	93923852	TTTATAATGACTTCAAGAGAAACGGCACAGGATTCTGAGAAACCAAAATTTTTGCAAATG[A/G]TAAGTCAGAGATTTAAAATCCATTCTAACTCTCCTTCCCTTCAGTCTTTATGATCAAAGG	F
BICF2G630104535	25	45942785	GCCTAGTATTCTATGCAGAATAGGTGTTCCCACCTGTTGGTCTTTAGGTGATATGAATCC[A/G]TGGCCTGGCTCGACACCAGATGGACAGAAATACTAAGYGTGTGGGAGGAAAGTCAGTAAA	F
BICF2G63010456	X	93886025	TCATAATTAATAATTTGTCCCTTGGTTTTTCCATTCAAAGATAAATAAAAATTAGGATAT[A/C]ATTTATTATTGTAATCACTTTGGAAAGCTGACTTGGAGATAGAGTGTATTCTTTCTCTAC	M
BICF2G630104603	25	45972613	TGCCCTCCTCAAGGATGATGTTCTTGTCCTCGCTCAGGCAGAAAAGTACTGCCTTCTTGC[A/G]CTTCTTCACCTCTTCTGGTGTTGAAGGCTTATGCACCTTCATGTCATTAAACACTTTGAT	M	AgU006185_v1.1
BICF2G630104631	25	45985699	GTTCCCATTGAGAAACAGTTTGAACTAAAACTTGGGGAAATTTCTGCTCTTTGAGTATAA[A/T]CTTTGGTCCTGTGTAATTATTACTGGTTTCCTGTCATTTTTGTCACTACAGCTTCCCCAA	F
BICF2G630104643	25	45989742	GCCAACTTCCTCCCTTTCATTCCTAGCTTACTCCCTCATGAACTTGACTTCTGATTGAGC[A/G]ATTCCTTCCCTTGTGTTTCAGATCACCTCCAGGATCCTGAGGAGGAGCTGTCACTGACAG	F
BICF2G63010466	X	93865804	ACGAGTAAAGGTTACAGCCCATATTCATACAAGGCGGTGCTCAACAGGGCAGTTTTCCTG[A/G]TTACAGAAGGAAGAGGTGGGGGAGCAGAATGCAGACAGGGCATAGTGTTTAAACTTGAAT	F
BICF2G630104681	25	46141580	TTTTTAAGAGAGTTAAAGTTTTGTAAAGAATGGAAGCGTTAGTAAATTCTTTAGCTCTTT[A/G]CTTTCCAGGATGTTGACAGAGGAGCGATGCTTTAGATTTGACATGCAAGGACAGAGGCAA	F
BICF2G630104709	25	46154144	TTTGGAGGGAGAGGAGATGGGGTAAATGTGAGGGAGAGAAGGGATTTGTGTTTACCACTA[A/G]TCTCTTACATATTTTCCAGTGAGAAAATATTTGTGTATTACTTGTACAATCTTAGAAAAC	F
BICF2G630104717	25	46157665	TCCACAGTGAAGCACATGGCTTCCATGGAGACCTTTGCCTGAGCTCCCAGCATAAAATCT[A/G]GGAATCACTCAGTGCCCTATGGGGCYGTAGTCAGGGCCTCTTTGGTGGCTCCTTAGCAAG	F
BICF2G630104733	25	46174195	TCACCCATTCATGTGCTTATTCTTCCATYCATTTAGCAGACATTTATTATGAGTGACGGT[A/G]CATGCATTAACATTATCAAGACACACGTCCACAACAGGCTAGTGATAACTCAGGGCTTCT	F
BICF2G630104758	25	46191701	ctctctctctgtgtgactatcataaataaataaaaattaaaaaaaaaaTTCCTCTCAAAT[A/T]GTATGGTGACTTTTAACTTTTCCCATGCCACTAACACTGCATTCTGGTAAAAACAGGGAA	F
BICF2G630104764	25	46195937	TTTGTCTTCAAACCCGTCTTCTCAAACAGCACAGGAAGGCCTTTCTTCTCCACTTACGAG[A/C]TGCACACCTCACCTTAAACTGTCATAAGGAAACAAGCCATTTGCGGTAGAAACCCAGGCC	M
BICF2G63010478	X	93851660	AAGTCCAGCAGAAGATATAAAGAAAGAGCTGCCAGTAAAAACATGACACACATCAGCTAC[A/C]CGCTTTCCAAGACCAAAGCCTTCTTAAAATTTTTGTGTTTTCTCATCAACAGAATCTTCA	F
BICF2G630104789	25	46234279	TCTCATAATAGAAGGGATTTTACAGTCTCACTAGAAAACGGTATGTGGAGCAGTAGTCAC[A/G]GAGGTGGTGTGCACACTCCCAGCATTCCTGTCTTTGTCYGTCACCCATGCTAAGCTGCCC	F
BICF2G63010480	X	93847442	ATTACACAGCCCATAGCAGTGACAGCAGGATTGGAACCTGGGTCTGTTGGAAAGACCTCA[A/G]TCAACAATGGCTGGCAGACTGTAATTAAGTGCTGCAGCCTATAACGCAATTTTAGTGGAG	F
BICF2G630104808	25	46241991	TCAACTGTTTTCTTCTCTTTTCCATGGTCTGTTTTATTTTTTTACTTTATACTGTCAAAT[A/G]GTATAATATGCAAGCCCACGGGAAATTTTCCCCCAATTTCTGTTTATCTGAAYAATCTGT	F
BICF2G630104829	25	46255601	ACAGGGCCGGCGGCTCRGCCGACGGTGTCCGTGTCCCTCCCTGGCCCCACGCAGGCTCTC[A/G]AAGTCGCTGGTGGATGAGCCGGGAGAAGGGGAGAGACAGCGGCTCCGCGATGACTCAGGC	F
BICF2G63010483	X	93799512	AAGTAAATATGCTCAAATGAAAACACGGAAACTTTAGGAATTCTGAGTGGTGCAACTATG[A/G]GTGAGGTTTCTTCTTCCTTTTTCTTTTCTGTTTTTCCCCAGGTTCTGTAGCACGAATGAG	F
BICF2G63010489	X	93790655	TTTAAGATAATTAGATCACGGAAGGCAGCGTGGTGAACCGGGTCTTCTGCCCTCTGTGCC[A/G]CGTGCCTTTCTTCTAGCAGCACACACATACTTGAGTTGTCTCTTCCTTGTCCTCTCTCCC	F
BICF2G630104900	25	46300235	TGGGAGTTTTGCCTCTGATGTATTGTCTCTGGTATGGTTAGGCTATTGCTCAGCTTGGTA[A/G]AGACTGTTAGTTGTTTGCATTCCCTTTAAATCCTTAACTACTGAGGTTTTCGCTTTAAAA	F
BICF2G630104931	25	46310657	AACGATTCCCGAACGACTTTGGGCCCATCGCCTAGGTACTTCTGAATAAGTTCAGAGCCA[A/G]CCACTCTCAAGAAAGTGGCTGAGGTTCGGTTTGCTACTGCTTTGACTAATAAGGTTTAAC	M	AgU003148_v1.1
BICF2G63010496	X	93740372	CTGTTTTCCAGCTGATCCCAAGCATGAAAGTTAGAGGCCTTCCCACCTTTGTTCTGTGAG[A/G]AGACATTTCCTTACTCTTGAAGCTTTGATAGAACTGATAGGGCCTCTGCTCCAAAGTTGT	F
BICF2G630104964	25	46324187	CTARGGGCAAAATCAAAATAAGCCCGCCCTAACAAAGCCTAAAGCTTGAAATTGAGCCCC[A/G]ATATGGTCATGGTGGGGAATTTAGTTGCCTACCAGTACAAAATTGAACAACAAAATTGTT	F
BICF2G630104989	25	46344241	TTCCCTTTTCCAAGTATGTGGCTAAGTAGTAAGAGTAAAGCAAAGATTGCTCAGCTCTAC[A/G]TCCGCAGGGGTTCTAAATCTGAGATTCTGGAAGGGAAACCATAGGTGGCTCCCCAAAGGC	F
BICF2G630105012	25	46357869	GGTCCCAGCTGTTTTGCATGTGCCAGAGGCAAGACTATTCAACAACTTCACAAATGATGA[A/C]AGTGAACTTGTTGAAATGACACTGTTGGTGACTAAGCGGCACAATATAATAGCTCGAAAC	F
BICF2G630105028	25	46376882	CCACACAGGAAGACAGCCACCAGGGCCCAATTGCCAAAAGACAGGAGGGGTGCCAAGCTC[A/G]AGGACCATGAAAAGAGAATGGGAGCTATGAGGAAGAGGAAGATAAGAACGCTGAGTTGGG	F
BICF2G630105087	25	46428315	GTGCAGTATAATTATTTTTCTAAATTATAAAACAATGCCATGGTTATTATACACAAGTTG[A/G]AAAGTTCAGAAAAGTAAGGAGAAAAATCACTCTAACTTCACCGCTTTGGGATAAACACTG	F
BICF2G630105094	25	46438140	AGCCAGGGAGGCTCAGGAGAAGGAAATCTCTATAGGGAAATTTTAAGTTATTTGCATGGA[A/G]GTCTCCAAGGCAAACTCGCCTTCTCCACAACATCAAAACTCACGTTTGTTTTTTAGGGCT	F
BICF2G63010511	X	93730938	GGTGAAAATCTAAGCCTTTGTTCTTCTAGGAATTTTAAGTCATGCTTTTGGTCTTCTTAT[A/C]CAGATAATGAATAATATACACTGCAATGGTGAGTACCACCTAGGGAGACTATTTATTGAT	M
BICF2G630105110	25	46450807	GATGTCGATTTATCATAAATATTCTAAGGAGCCAGCCCCAGTACCTGTCTGTCCATGCTG[A/G]TGACTGAGGACTCTGATTTGGCCAGTCTTTCTGCAGAGAGTCAGTTTCCCAGCAGTGGTG	F
BICF2G630105125	25	46465704	TTCCACTTCTCAGAGCCCCTGGTGCTTGCTCGCTAAGACTCCTTCCAAGTCCTAGTTTCT[A/G]GTGAGCAGGTGGGGTCGGGTGGGACGAAGGCTGGGGAGCAGCGCCCTCTAGTGGTCAATA	M
BICF2G630105132	25	46474402	TTAAATGAACCCTTAATTCAGGGCTTGATTTAAATTGCTCTGCCAGGAGTAGGAGGGGGG[A/G]AATGTTTCACCTAGGTCCTTTAAAAACTTCAGATAGGGGCTTAAAGGCACCCTGCCCCCC	F
BICF2G630105163	25	46567908	GCTATCAGGTCCCCCTGTCTTTTTTTTTTTTTTTTAGGTCCCCCTGTCTTTGTGCTCAGG[A/G]TCCCCTTATCCATAGATCGTCCTTAAGGAGTTGTGGATGGTACCTCAGCAGCAGCATCCT	F
BICF2G630105182	25	46577081	AACTTGTTAAGCCAGGTTAGGTCTTCACTTTGAGGACTATTTTAACAGTGTATTTTGAGA[A/G]CTGCAAAACAATGACCAAATCACTAGCAAGTTCTAAAAGTGAACTGTTTGATACAGAGGG	F
BICF2G63010519	X	93719018	TTTGATGTCTTCAACTTCTTTGAGGCAGCTTGGCTTTCACTGACTTCTGTCCAAAGACTT[A/G]TAGTCTACTGTGGTGCTAATCATTTCAACTGCAGATATTTGGAGCATTGCCACAGGACTA	F
BICF2G630105207	25	46590178	GTTTTGCTAGAATGCCCCACTTGTATGAGAGCCTGAAACTTTAAGACTAATTTTAGTTTC[A/G]TTGTTTAAGAAAATCTGCTGTCCGGTGTGGCTATATTGGTACCTGGGAGACTATCTGTAG	F
BICF2G63010522	X	93713364	CTGAAATAATACCTGTACAAATTTACTTGTAATACATCTCCACTTTAACTTTATTCACTT[A/T]GGAAACACACAGAAGAAGGCATTTAGTTACCTTTAATACCTTCCCAAAAATCGTTACGGT	F
BICF2G630105221	25	46612458	TTGTCTGAATATGCAAATCAGGAAGAGACAAGACACCTGGGTATAGCACAGTATTGAAAA[A/G]TGATACATGTTAGTGAGTGGGTATTCAGCTTTGGAAGCATGTTTTAGACACTGATAATTA	F
BICF2G630105236	25	46622856	TATTGTGCTTACTAGCATTATTTCAATTATTTATCTTTATTTTAAAGTTCAGGGTTGGTT[A/T]CTATTTTGCAAATTTATAGGCTTCATGTTCCAGGGTATTGATAAAGCCAGAGTTTTAGTG	F
BICF2G630105259	25	46714798	GAGGAGCTCAATTTGGGACATGCTGAGGTCCAAGTTGGGGCAAAAAAAAAAAAAAAAAAA[A/G]AGAGATTTATTTTAGTCTTTTTCCCTGCCCTGAAATAGTGCCACAAACACCGGGGTTCTA	F
BICF2G630105276	25	46843810	TTTCTGCCTCTTTTAAGTATACAACACAAACATTTTTATTGTGGGGTACAAAATACATAC[A/G]ATAGTTCAATAATCAGTCAAGAGTTCAAGTAACTCttttttttttaatttttatttattt	F
BICF2G630105279	25	46976927	GCTGAGAAAGACAATTCAAGATGAGGAGGATGGCTGGAAGGAGTGGCCCAGTAGTAAGAG[A/T]GCAGACCTGTGCCAGGTTGCCTCCTAAGGGCCTTGGGAGAATATACAGGATTGATGTCTA	F
BICF2G630105281	25	47019934	GTCATCCACACTCATTGCCTCCACCAACCATGCACTTGTCTTTAACCCAGACTCCTTCAC[A/G]TCATGACGCACAGAGGAGATGCCACTGTTTGTGTGGCACAGGGGTTATGTGCGCCAGACT	F
BICF2G630105293	25	47086780	TGGTAGGGAGGCCTTCTGGGAGACAGACGTGTTCTCAGGACCAGAGCCACAATTCTTCCG[A/T]GGCAGGCCCAGTCTGGGGGGCAGAGGGGCTGTAAGCTCATGCTCATTCTCTGCCCTCATC	F
BICF2G630105305	25	47092717	TATCTACTGTAACGTGAGTACCCACAGGCCCCCCCGGGCCAGGGTCAGGGACCTGCGGGC[A/G]GGCAAAGGCCAACTCTGGGTGCTGAAGTGCATCTACTGTGATGCGATTACCGGGGACCTT	F
BICF2G630105309	25	47137204	ATGGTCCCGGCCAGAGCCCCCTGATCTCCTGCGATGTGGGCCTTGGAACTGGGCTTGCTT[A/G]TCCGTGGGGAACAGGCCTCGGAACCTTTCACTTCACAGAAACCCAGAGAAGTTACACACT	F
BICF2G63010531	X	93696944	ATTGATTTACAAAAGTAGCTCTGTAAATGGAAGAAATGGAAGAAAGGAAGAGGATGTGCC[A/G]AGTTTGCTCCAGTATGGTAGAGATTTGTAAAATTTCTGCTTGAAASTAGAAGTTGTAACT	F
BICF2G630105321	25	47168388	ACACCTGGAACGTGGGCCTACAGGCACCCAGACGGGCAGAGAGACCCAGATGGGCACCCA[A/C]AGAGAATCACACGCGGACATACCTACCGACACAAATCTAGCACGTTGAAGGGAAAAGAAG	F
BICF2G630105335	25	47175363	GACCCAAAATCTCACCTTTTGTATACCTGAGCTAACGAGGTCACCAGCTACCTCAGAGGG[A/C]AATGGGTTGAGCTGTGAAGATAAGATCTTAACTGTGTGTGTCAAGGAGGAGAATAATTGG	F
BICF2G63010534	X	93689944	ACTCCCCCTTATGTTCAGCTAGGAGACTGAGATTTTATTTGTGTTTTTACAATGATTTCT[A/G]GCCATCTTGGAACTCCATTTCCTTTAATTTGTAGACAAGGCTTGTGCTTTGACCTTGTTA	M
BICF2G630105353	25	47220256	CAAGATCTCCTGGAGGATTGGGGGTTCCGATGTAGTCAGTGGGGCCCAGGCCAGCGGACA[C/G]GTAACCTTCACTCACCTGGATTCTCCAAGTGCAGACCTGGGCTCCATGCAGGAGGTGTCT	F
BICF2G630105367	25	47264274	GTGTCCTGAGGCAGGACTGGGAGCCCCTGTCATCAGGGAGTGGGATCTGAGGCCCAAGCT[A/G]GTGCATAGAAGCCTTCCTGGGAATCAGCCCCCTGTGTCCCGGACAGCGGGAAAGGCAGAG	F
BICF2G630105390	25	47279793	GGAGCCCAAGGGCTTCACGGACTCCTACAAGCCTGCAAGCATTTGAAAGACTGAAACTAT[A/G]GGAAGGCAAAGGGAATATTCTGATGGTTTGAAATAGGGGGAGGGAAATGCAGGTATAGGC	F
BICF2G630105392	25	47280156	AAAGGAAGTTTCCAGAATGCAGGAAACAAATCCAGCTGCATTCCCCTTTCTCACAGACTC[A/G]AAAGTTGGTAGAAGATAGCGGTTTGTGCTCGGCCTTGTCCAAAGGGGCTTCCCTACTGTA	F
BICF2G630105398	25	47305600	AAAAACCAAACCAACCGAACTCCCTGCTGGGATTCTGACTGCAGTCGCATCAATCTGCCT[A/G]TGGCAAGCAGATACCTTTACAACATTATCAATCATTCTGAATTTACTTCCAAATATCATG	F
BICF2G630105413	25	47321422	AGGCTTAGGTTCAGAGTTTTACAATGATGACCAAATAATATTAAGGCAATTCAAACTGCT[A/G]AAGGAAAACGGACATTTAACTTGCCTCTAAAATACCCGGATTAACACCAACATAGGCTGT	M
BICF2G630105421	25	47369985	ATTTCACCACCCAGTATTTTGTTGCAGAGGTACTTCTCACAACTCCGCAGGTTAAAAACT[A/G]CTGTTCTAGAAACTGACAAATTCAGAAGGAAAAACCACATATACCTTGGTAATGTACCTG	F
BICF2G630105425	25	47386264	TATGTGAGGAAAAAAAACCTTTGAACAGGGATGTCAAGGCTAATATCAAAACAGTGAAGC[A/C]GTCTCCTTTTTATATATAAGGCTTTGCTGGATCTTTTTTAAATTGTGTTGGTAAGTGGAG	M
BICF2G630105430	25	47400468	AATTGCCTAGATAACTGTGATGTAAACAATGCCCACTCATGACAGAAAACTCACCCAAGA[A/G]GCAACCATGAGGAGTTGGGGTAAAAGCATCAAAACTCTATCCAAAGATTAACTTCACCAT	M
BICF2G630105437	25	47430139	ATTATGGCCTTCCTCTTCTGTACCTGGACAACCCCACCAGCCCCTCACAGCCACTCTGCC[A/G]AACACCAGCTCTGTTCCTTCTAAATCCATCTTCCATTCAGTTCTCAAAATGACTAATATC	F
BICF2G630105442	25	47442708	TCTTAGCATTTTTCTCTAAATTTATATTTTAAGTTAGCTAGACTATAGTGAGTATTACAA[A/G]CACCTCTCTAATGACCTTAAACCTATTTATTTTTATGATAGAGTTCCACTTCACCTTTGT	F
BICF2G630105449	25	47479963	ATTTTCAGTCCCCCCTCCCCCCATTTAAGAATCCCTGATTTGGTCCCTGTCACGTGCTTC[A/G]TGTCCACTAACTGCTCAAGGTCACACAGCCAAGAAACGAGAGCATGTGGCTCCAGGCTCC	F
BICF2G630105453	25	47485899	GAGGCTATTACCCACCTGAAAACACTGAACAGATAATTCCTCGATGCAACCAACCACGCC[A/G]TCAGCGCGGGCATCACGTCCTGCCGCATCCATTGCCTTGTCCGAGCTGGGCCTGGGGCTG	F
BICF2G630105494	25	47508960	TAGGCACCGCCCCTGCCCTCGGTGAGAGTACCACGTCTTGACCTAGTGATTTGGAAAGCC[A/G]TGCCTCTGAAATCTGTCCCTTTTTCTTCAAATCAAATTTGATTTTGTTTTGATTTCAGGG	F
BICF2G630105512	25	47523118	GATGACTCCTGTATGGCACCATGACTTCAATGGAAAAGGCAGAAAAACATTCTGGTCAGA[A/G]GTGGTACATGTGGAATGATAGGAGGAAAAGGGAATTTCTAGAAAAGGGACTATTTTTAAC	F
BICF2G630105524	25	47545756	CTGGCTGTTTTGGGATTCTCCACCGAAGCATTCTGCTCTGGGGCGAATTCAGGGTCAGGG[A/G]CTCATTTACAGACTGTCCATTTTCCAGTGAATCTGTGACATTTAAGAAAGGCAGGGAGTT	M
BICF2G630105540	25	47553844	ATTCCACCTCAATTATTGCCTATTTCAGGAAACTGTGCTCTACATCTGAAATATTTTTAT[A/G]ATCACTTCAATTCTTCTACATCCATTAACTGTTGGGGAGCCCGACAGCCCTCCCACCATC	F
BICF2G63010558	X	93661834	AAGAAGCAGCACTAATTGCCTTTACTTTAGTGTTCGTACATTCTTAGCACCAATTAGAAT[A/C]TTTTCATAATCATCTTTTAAGGCCTTACCCAGAAAGGAGGcaatactgcaaagtatttta	M
BICF2G630105589	25	47577859	CCAGGAAGAGGGGTACAGGCTGCCAGTCTTCCTTTGGGCGTTTCCTCTATGTCCAGAAGA[A/C]CGCAGCTCCAAAAATGGGTCTGACCGCCCCAAAAGTCGGGAAAGGTGAATCCAAGGTGAT	F
BICF2G630105605	25	47588574	GGGTCAGAGATGGGGGGCTGGGTTGACTTGGCCTTTCACAGGGACTGGGCTTCAGGTGGA[C/G]CTTTCAAAGAAAAATTCAAAGTCAGACCATGACTGTCTCTCTGAGAACAGTGAGAGGGCT	F
BICF2G630105632	25	47598892	CTACAGGCATCATAAGTGATTTTGGAACAGGTGATGTGGCCAAAGGTGGGAATAAAATTC[A/T]GATGAATCAGATAATTCCAAAGAACAAAGAGGGTARGAGGGGCTGGGCTGTTGGATGTGC	F
BICF2G630105651	25	47612990	TCACTCCCACCTCCCCAAGCCACCCTGTGCTTCCTCTCCCCTGACCACTGCCCCTCCCCC[A/G]CTCCTCCTACTGGACCAGTGACTCAACTCCCAAACCCTCAGAACATAGGAAGTGTAGGAA	F
BICF2G63010566	X	93645955	GGTGCAGATTTGGGAAAACCAGGAAGTTCAAAAGTAGAAGAAAATGTGAAGAGAAGTGGA[A/C]CACCACAGAGCATGCCTACTCACCATCCCTATTACCATCTAAACCTTTTGTTGCTACTAC	F
BICF2G630105674	25	47632781	TGCCATTGACAACTGTTGGAAGGATAACAGATCTCTCTCTCTTTCTCTGAGAGGTTATCC[C/G]GCCTTGCCTCTGCATCCTCCTAGGGCCAAAGTCTACCCTTCCCAGGGGTCCAACATCCAG	F
BICF2G630105675	25	47632890	ATGCCAGCCACTCACTGGGGTGGGAGATTTACACGTTGTATGCTTTCCTGCCTTCATTCC[A/G]GGTACCTCGTTGACTTAGCATAAGGGCCAGATACCATTTATGATCAAATGCCATTGACAA	F
BICF2G63010570	X	93441031	TCTGGTCAAGTAAGTTGAGGTTTAGGGCAGCCATTGAGCCTCAGATTGAGGAACTGGAAT[A/G]CAAAACAAGAATCCAAGGTAGACTTTTCTAGACTGAACAAAGCCAGTGGGGATTCGAAGA	F
BICF2G63010571	X	93416795	GATGTCAACTTACCTCAGGGCACAGGTGACAAGATAACTCTGGAAAGTAAACTGCTTTTC[A/G]ACATATTCATCTCAGAGCTCCCAGTCTCCTATCCCCTTTTCCACACAGAGTGGAAGAACC	M
BICF2G630105727	25	47680496	TCTAAGGGGGGGTGCACTGTTGTGGACATACTACCCACAGCATATTGTTGGGCGGAAAAA[A/G]GCAACGGCATGTGAACTCTGAGGTCCATGTGGAAATCCGACCAGAAGGATTCCTATCCCG	F
BICF2G63010574	X	93279115	ggGACTTTCTTGAAGTAAGAGCAGGAATTTGCCAAGGGAGTCTCAGGCAGATGAGGCTGC[A/G]TGGCAGGAACACTGTGTGCTAGAGCATGGCCTCCTATTTAAGCACTAGATACATTATCTC	F
BICF2G63010577	X	93206214	ATTGTGATATATTTCCTCATAGAGTTTAGCTAAATGTAAAATCAAAATGAATTAAGTGTC[A/G]TGACAGAGACTATGAACGGGGCCTGTTAGAGTACAGGGTTTATTAGAGCACAGAGTATGG	F
BICF2G630105772	25	47693441	GCCCACACCACCTCCTGGTCCAGGAGCCAGTCCTGGTGGGGCATCTCACTTCTGCAGAGC[A/G]GGCCAAAATGTAGACACAGAGCACTGGTTGGTACTCAGATTCAAATCTGAAGTGCCCCAG	F
BICF2G630105791	25	47704326	CCATCCCCACAGAGGCAAGCAGGAAGTGAAAGAGTGTCTTCATCCACTAGGCAACAGGAA[A/G]AAAAGAAGCAAAATTAGAGATCACGTGTTGATTTGCGTCACTGAGCAAAAACCTCTTCTA	F
BICF2G630105808	25	47715149	CTGGAGAGTAAGTGGGTGTTGAGCCACCTTCGGCCGGGCAGGCAGGACTCTTTCTCATAA[A/G]TGCCTTTTCATCGACGGCGCTCTGCCCCGCTTCTCTCTCTGGGAAGGATTCACAGGTGGA	F
BICF2G630105817	25	47732327	GATTAAACTAAAGGTGCCCTCGTCCCTACACACAGTGGGCTAGGGCAAGCTTCCTTTAAC[A/G]CGGTGCAGGAGAGCCAACGCACTGCTTAAGCACGTACTTAGATATCTAAGCAATATATGT	F
BICF2G630105819	25	47737823	AGAGAAGAGTCAGCCCTGGCTAACGGCTCTATTGCCCGGGGTGGGGGGTGGGGGGTGAGC[A/G]GTGTGTGGCCCACAAACCTGTGCGATGAATCTCCTTCAGGAGTCAGCTGGGGAAACATTT	M
BICF2G63010582	X	93181825	ACTACCTCCAAAGAAGTTGCCCCTTCTTTACTATCCCTGTTTCAACTTTTCCCAACGTCT[A/G]TTTTCCTTAGTATCAATAGACTGCTGTGTCAGAGGGATGCCATCAAACTTTAAAGCCTTA	F
BICF2G630105888	25	48082151	TCTCAGGGCACATCGTGCCCCTAGTCTCTGGGGAACATTAGAGGAAGTTTAATTTGCTGA[A/G]GGTGGTCTTGACTTAAATTACACGGCTTCTAATCACTCAGTGGACATGACATTTGTTGGC	F
BICF2G630106037	3	35288824	CCACTCCTAGCCGAGAGAACTCTGCTCCAGATCTGCTTGGAGATATTTGTATCTTTGTGA[A/G]CTTTTGAATCCAGGTAGCTTCTTTCCTGGGGGGGCAGGGAGAGGGTGAGTATCCACTTTC	M
BICF2G630106039	3	35304384	CCCTCCTGACCACTCTGTCTTTAAAATCATCCCATGCCTGTTCCTGATAGCTGGATCCCA[A/G]AGTAATTGCCATATTGAAATGTTCTTCTTACTAAGTCACATGTGACACTGTTTTCTCATT	F
BICF2G630106043	3	35396083	GTGTTTCCTACTTGCTGAGTTCAGCTCAGAGCTGACAGTATGAATACTGGAGGAATGATC[A/G]CCAACCTAAAGACACACTCTGGGGAGAAGACATCACCCAGGAAAAGATGGACTTTGTTTT	F
BICF2G630106061	3	35554593	TGCTGCATTCAGTTTTAGGTTAAAAATGTAATTGTGATGACACACAGTACTCCAAGGAAC[A/C]AAAGCTTCCATATTTCTGGGAAACTAGCTGCCCCAGAACCATGCCATTTCTGAAGGAGRT	F
BICF2G630106077	3	35561727	TCAAGGATCATAAGAAGGATTAATGATTTCAGCTACTTCCCAGACCTAAATGTGTTCCTT[A/G]AAAGGAGGCTATGTCTCTTTGAGACAGAACCCTGCAGAACAGGCAAGGATGTGTTTAGGG	F
BICF2G630106088	3	35565691	GAGGTGACTAATAAACAAATCCCTATCACTTAAGAAAATTTTAATATAAAAACCAATCAC[A/T]GTGAAGACTGGGAAGTCCCTGCCTGCTCATCATATAAGCTGTTCTATGATAATATGCCCC	F
BICF2G63010615	X	93164420	GAGATACTACTACGATCTGAACATGAATCCATGAAGAGTGAATGCTTCAGCCTGGACCTC[A/G]TGGTAGCAACTGTGACTTGTACGAGAAAGAATTCTCAGGTTTCTTTGACCAATGACCTGC	F
BICF2G630106151	3	35633609	CAGRCGTAAGAGCTCAGTCATAGCCCCATTCACATATAGCATGGCTCTTAGTTCCTCACA[A/G]CTAAAAAGATTATTTGGGAAAATTTGAGACTTGCATGAAGTGGACCCTCCCAGTTCCACW	F
BICF2G630106181	3	35645653	TGCTGAGAAAATGTGCTATAAGGAGGAAAGTTTGCTATGCTGTTAGTCCTCATTCTGTGA[C/G]GGAAGGTATATCTTAGCCAGGCAGGCAGGGAGCCAGAGCTTTGCCCATGGCTGATTGGTA	M
BICF2G630106202	3	35656108	TATGAAAAAGAATAATAATTAAACACAAAAATAAGCAGCAATATGTAAAACTGAAGTTTA[C/G]AGAGAGGAAAAACGTTGGATATGCTGAAAGATATCAAGAAATATATAGCTTGGGAAAAAG	F
BICF2G630106206	3	35663990	TTGTAGTAGACTGGCTCTAATGAAAACAACATAAAAACAGAAAAAAATACATTAAAAAAT[A/G]TGCTCTAGATGTGAGCCCATGATTGCCATGGTTCTCTGCCTGCAGTTTCCTGAACCTGGT	F
BICF2G630106235	3	35727806	CAAATGGAATGTGTGTTTTGTTTTCAGAAGTGCTCCTCTGTGAACTGGGAAACCTTTAGA[A/G]AAAAAAAAACCAAAGGTTAATTAACCAAATTAATCAACCCATTAATTGCTCGACTGTGGC	F
BICF2G630106237	3	35739739	GCTGAGGTCTTGATTTGTCATGTTGCCATCTCTATGGATTCTAAGTCATGCGGTAATGGG[A/G]ACTTCTGGGACTCCTAATAATTTCTGAAATTTAAGGTGGAAAAGGCACAAGTCCAATCTT	M
BICF2G630106241	3	35742496	ACCCATAGCCTTCCATTGACTGTACATCTTGACCCCTGATCCATCCTTTCCACGTAGATA[A/G]TGGGATTGAAACCTTCACTAACCTGAACTCCAATCAAGGTGACAGATACTTAATGTCAGT	F
BICF2G63010625	X	93121528	CTACACAATATTATGGCAGGCACCAAGATTCAACATGGGCAGCAGAACACCTAAATAGTA[A/G]AAGTTTATTCCAATCTCTTATATATTCAAAACCTTTAATTGACTGTCACCTCAATAAAGT	F
BICF2G630106257	3	35762139	ATTGAAACAGCCATGAGGCAAGAAAAACTTTCTAATTCTCCTACACTCTGAATTGATGAG[A/C]AAGAGAGGGAAAGGACCTAGAAGGAGAGGGAAGGAAGAACCTAAGGTAAAACAAATCCCT	F
BICF2G630106274	3	35774486	TGAAGATGGTACTAAACAGGACTTTGAACTGCAGGATCCTCTAGCTGCTAGTATGGTGAG[A/C]AAGGTGAATTAGAATTTATAATTTACTGCAAACATACTAAGCAACAAACACTTTGTTTTG	F
BICF2G63010629	X	93111568	CCTATATTTTGTATGTTCAGAAAGTGCATGCTAAATTCATACGTTTAGGCAGGGACAGCC[A/G]AAGAGTCCCTGCCTTAGCTAGCAATTGTGAAATCATTCCCTAATAGTAGTGATTAGCTAC	F
BICF2G630106292	3	35785642	ATAGGAAGTAATGATTTGTTGATAGTACAAATGGCAGACAGTATCAATCACATGCTAATA[A/T]AACACTTGTATTGCTAGAAAATTACTTCTTTAGTATCcttactatccataaagacttggg	M
BICF2G630106304	3	35790057	TCTTAGAAGATTTTTTTAAAAAGCCAAATTCATTTCCTTCTCCCAACACTTGCACTCGTG[A/G]CCCTAATTTACCTCCAATGACCTTCAAAGACTTACCACCCTTATACTATGTCAGGGAGAA	F
BICF2G630106341	3	35799839	TCCATTCATATACAAGTGCAGACAGTCCAGCCTTACAGTCAGTCCTTCCTAGTTCTAAAC[A/C]GGCTTCCTAGTATCCTTTCAATACAAATATTTAAGATGCTGAAGTATCTCATGTGTATCT	F
BICF2G63010635	X	93099309	TAACCTCACACATAGGGAGAGATTCAACACCTGCAGGACCCACAAGAGCCGACTGCATTC[A/G]CAGTCCAGCCAATCATACCCTGTAAAATCAGCCAACGTGTGTGCCTGAGTACCGTCTCTA	F
BICF2G630106356	3	35821899	TTGAATAATTTTCTCTGCTACGATTGTAGGTTTCTGAGAAAGAGAGGGACAATTTCAGAG[A/C]AGACCCACAATTCATTTTAGCAAATCTGCTTTCCCTCAACTTGAAGTAAATSGACTCTCT	F
BICF2G63010636	X	93091161	TAGGTTGCCAGGATATTAGATGACACACCTCAATAATAACTGTTAGGAGATACTTGTGTT[A/G]TTATAGAAGCCTGTATAACCTCCAAATGTGTCCAACACAAGCCACTGTGGTACATGGTAA	F
BICF2G630106360	3	35823798	ATATGTGACTAAAACAGATCCATACTTACATGGACATGTGARGTAGCATTGTGGATGATT[A/G]AGGGTGCAATGAATGATGCTATGACAACTGGTCATGGAATTTAAGAAGTTTAATTTGAag	F
BICF2G630106385	3	35837137	TACTTCTTTGAGGTTCAGCCTTACTAGAAAAATAATGCCAACTGAGGTCAATTTAGCATA[A/C]GTGGTTGTCTAAAGATATTTCTAAAGCCCTCAACTGTCTACTCACCCCCCACCCCCAGGC	F
BICF2G630106390	3	35866782	ACACCACACCATTTGATGTAAATGACTGATATTTTTGAAGTTTATTCAAGCTTTAAGTTA[A/G]CAGCTTCTGTAAGTAATTCTCCAAACTCCCCCAAAATTATTCTGTACATGAAATTTTATA	F
BICF2G630106397	3	35995620	ACTAATTTGTCTTTTGTCTAAATGTGAAGTACCTTTGCAATACTTTCACAGTGGCCAATG[A/T]GCCTTCTTGTCTTCTAGAGTCCTGATGTTTGACTAACCCCCCACTTTTCAGAACCTCACA	F
BICF2G630106399	3	36071787	ATTAACACTGACAAACTTATTGGTTCTGCATTGCACAGCTGTGACATTCACTGCTCTCCT[A/G]TGTTCCTCCTCAACCATAAGGTCAAGATACAGGGAAAAAACAAACATACAAGCAGTTGTG	M
BICF2G630106402	3	36123640	GAGGCTTTGGTTGGCAGCATGGTCAGCCTGCTGATACTTTCCTCATGATATGGCAGTTCC[A/G]TGAAGTTACACCATTAATCACTGGGGGCGTTTTTGACCCACATGCAAGACACAGAGAGCT	F
BICF2G630106463	3	36150674	AAACAAATATGATTCAAATCTCAGGCAGAAGTTTTAGGACTCCCTTCACTGGACACTATA[A/G]TGAAAGTATAAAAATGAAATAAGAGATGAACACATAGTACAGTTCATTTTAGGTACAGAA	F
BICF2G630106472	3	36158339	ACCAGTTACTCTATGTGTCAAATTTAGCTTGAATTTTGGGACCCAAGTAAAACTTTCCAA[A/G]TGTTTGTTTTTATTGTGTAAAAATGGCAAAACAAAAAGTGTCTTACAGATAGGGCCCTCC	F
BICF2G630106482	3	36282419	AACTGGCCTTTATTTTACCAAAGCTAAAAAAAAAAAATGAGTTTAGTGAGAAGAATACTT[A/G]TGAACACATTTTCCCCCACATGGGAGACTTTCAACTGTATAGTTCCCATAGTGTTCAATG	F
BICF2G630106489	3	36328333	GAAAATGTACATGACTTCATGAAATACTAAAATTACCTGTATAATGAAGTAAATAATTTT[A/G]GTGGGAAAGGTGGACAGTGTGTGTAGAAGAGAGAGATATAAATTATAAGGATGATGTCTT	F
BICF2G63010654	X	93039939	TTGCAAGATGAATGACACGGTCAGTGGAATAGGCCAGATACAAGCCCTTTTATGTATAAC[A/G]TTGAAGGTATTACTATGAGTGCTTGTGGCTGTGTTACATAGTGTTCTCTACATCCATCTG	F
BICF2G630106551	3	36395966	AATATCAAAACAGAATAACTTTTTATGTTAATCCTATTTGCTCAAGAAGCAAAGGAAAAA[A/T]GTCCTCAGAGAGGGTAGCTCTCTCCTTGGAGTTGCTCTGGTTTGTAATTCCACTGGTGAT	F
BICF2G630106552	3	36398534	GCCTGTATCTGAACATGTCTTGTCAACCTTTAGTCATGAGGCAAAGCAAACAGTCACACA[A/G]CATTACAAATAATAGATCTGACTATCATTATGAGGAGCTCTGTTTTTCTCACTGATTGTG	F
BICF2G630106563	3	36410575	AGAACTCTTAAGCAGATTAATGCTTTTCACAATGTATAAGACTTTTGGACTTTTGGACTT[C/G]TGATTTTCCCAAGGTCAAGTGTCAATTTGGGATGAATCACTTTACCTAGACATTCATGAC	F
BICF2G630106571	3	36421027	CTCAGCCTTGACCATGCCRTGGAATTTGCCGTGGGTAGAATCATACTGAAACATGTACAC[A/C]ATGTAGTTGAGATCAATGAAGGGGTCACTGATGGCGACAATATCCACTTTGCCAGAGTTA	M	AgU004416_v1.1
BICF2G63010659	X	93025555	TTCCTAAAAATCTATCTATTGGTCTTTTAGAGGGGAATTGGGATGCCCATTTGACCCAAT[A/G]TGTGAACACTTCTGTGGGATCTGGCGATCTTTTAGAATAAAGCTGCATTCAGTAATGGTT	F
BICF2G630106591	3	36432197	CTCTCAGGCTGTGTAGAACCCCCCTAAGATGGAGCCCACCGTTTGTAGTATCACTTTACT[A/G]AATATAAATGAGCTGTCCTCAATTCATTTGCTTGGACCCCCATTCACCTGATTCTCTAAT	M
BICF2G630106597	3	36448642	AGACTATAAACATGTAACTATTTCCAGAGCAATGCATTTCCTATCATTCACCTTGCCCAT[A/G]GTTGCCTAGACACTTGCCTCACTTTCACAAATAAAAGGCAACCAACATTTATTGGCCTAT	F
BICF2G630106615	3	36476262	TTTGTTCTTCCAAATTTGAGGCTCAGGTGTCCAATTTATCAGTAGTAAGACATAGAACTA[A/C]ACTGGTTCCAATAGGCATAGAACATCAAGACCCTTGTGGTGCAGTATGCAGAAGTTTGGA	M
BICF2G630106625	3	36482789	CCCCTCAATAAATGGGTTGAGACGAACGTTTGAGCATCTCTGAGCTTGTCTCTTGCAGCA[A/G]GATAGCAGCCTCTCCTGGGTAATACACACTGACAGGAGTACTTGAATGGAGAAGCCTCAA	F
BICF2G63010666	X	92935800	GCAATTTTTCCAGCACTGGTGCGAGCGTGCACATGTGTGCACATGCACACACGCACGTGC[A/G]CACACACACAGTTGGCAAATGAATTCACATTCGCCGAGTGTATGTAGGCCTTTACTAAAT	F
BICF2G630106677	3	36530531	CTTTGGGCTCCTCACCCACAGTCACCTCTCCTAATTCCAAAAATCTCTTTGAAATGATAG[A/G]AATGATACAAAACCCCTGGAGTCAAAAAACTTCCCCTGCTAGTGGCAGTTGTTATcaggt	M
BICF2G630106693	3	36542297	TCTTTCCCATAACACCAATCGATAGATGCTATGTTAATATTGAATTCTAAGAGTCCCCCC[A/C]AAATTTCATATATTGCCTGAGCGCTATTGTAGGAACTTTAAAGAAAGGTTATGTTTCCAC	F
BICF2G63010670	X	92667605	CATGATTGTTGGGATTTTAGGAGATTCCATAGCCTCCAGGATGCATAGGACTTCATCTCT[A/G]TTAGTGGAATGCACACAAGTATGCAATATTTATAAGATACCTACTGTATAGTAGCTATTT	M
BICF2G630106718	3	36633140	CAGTAACATTGCAGGAGGTAGTACCTTTTCTTTGAGACAGGTGAAATATTCTGCAGATAT[A/C]CACGAACCTAGAGATATCTCTGTTACATTGACAACATTTAGATATAGTAGCTACAACACT	F
BICF2G63010672	X	92587853	ACCCCAAATCAATAAAAATATGTAGCATGAATGCAGCAAAAGCATAAAATATGGAGTCAA[A/G]ATATAGTTGGGCTCCACTACCTAATAAAGGATTGTTCTTCTGAGGAACAGGATATAGGAT	F
BICF2G630106741	3	36649317	GTCTAACATATGCTACAACTTATTGCAAAGTAGGTCCCCTACCTTGTAGATGAAAGCAGA[A/C]GTGTTATAAAGTACTATAACTATTATAATTTAATGTTTGCTAATTTAATGTTTGCTAAAT	F
BICF2G63010675	X	92354418	AGTTTAGTAAATGTTCAGTGTGCACCTGTATTTACTGTCAGTTCCGCCAGCCCAGCCCAG[A/C]GCAGCCCCAGACACGAAGAGCCAGCCGAAGACAAACAAGTTGTTTTGTTTTGTTTTGTAA	F
BICF2G630106760	3	36671485	TAATGACTAAGAATACTTGTATCACTAGTGAAAAGCAGAAGAAAACCTTAATAAATAAAT[A/G]AAGATATGGACTCACCTGGTTTCATAAATGGCATAAAGTCTTTTGTGTTCTTTGACTGCA	F
BICF2G63010678	X	92311914	AAAGCCTCTTTCTTGTTCACAGAGTTGATCATGAAGGTTAATTGAGGAGTGGGGAGACAT[A/G]TTTTAAGCTCTTCATTAAAAATATGCAATACAAATTCAAAAACACTGATATTTTTGGTGC	F
BICF2G630106782	3	36721494	AAATGCCTTGCTGGGGATCACAGCTATAGAAAGTAAACAATAAGGTGTTTGAGTAAAGCC[A/G]ATACCATAGTATTATCCCCTTTTCTACTATTTTACATGTCCTAAAACTTGCAAAACCACA	F
BICF2G630106786	3	36738612	GTAATGGTGGGCTCCTCCCAGTTCCAGCCTTTCTCCTCAGAGTTTCCTCATGGTTGCTTT[A/G]CTAACTGTCCCACATATTCAAACACCCAAAGGATCAAGGCTCAACTCAGTTACTGAGATT	M
BICF2G630106787	3	36748479	TCATGTTACAATTGCCTCAGTAACAAAACAGACAAACTCATATGATGTTCACTTTCCCTC[A/C]GTTTTGGATTTTTTTTTTTTCCTCTGGCATAGAATGTCCATTGATCTAATGAAATTATGG	F
BICF2G630106790	3	36754360	CACAGTGCAATGGATAACTAAATGGCAACAGGCCCTGACCAAGAGAAGAGAATAGCCTGA[A/G]GACACTGCATACATGGGAATGCCTGTAAATACACAAACACATCACCAGCATTTCCCAGGT	F
BICF2G630106808	3	36788461	AGTACAAATCTATAATAAAACTTCAGCTTCTTCTTTATTTTCAATTGTTTTCTTATGCAA[A/G]TTCTAAAGCAAGAATCACACTTCTAGAATCCTCTTTCTTCATAAAAGTTCACAGAAATTT	F
BICF2G630106811	3	36803951	GAGAGTGATGTGATTTCAGTAAATTTCAGTAAATAATGTGTCATTATTTATACACCAAAA[A/G]CATCTAAAATCCACAAATGGTGTGCATTGGGGAGTGAGACAAAAGTGTGCTTTCTTATCC	F
BICF2G630106815	3	36819286	TCCAGGACTGCTATGTTGCTTACTGAAATGAAACACTCAAAACTAGAATTCAACCACAGA[A/G]GAAGTCATAGCCTACTCATGCGGGCAATACGGCATAGGTGAGGATAACAATGCTAAAATA	F
BICF2G630106817	3	36824525	AATTACTTCTCCRTAACAGCACCACACCATTAGAACTATAATTTAGTCTTACTAACTTAT[A/G]CAATGCTATCATTTTGCAGGTTGGGGAAACTCAGGTCCAGGCAATACCTGTGGAGACAGA	M
BICF2G630106838	3	36848434	GCTTTGCATCAAATTGGAAAGCACATAGTCTAGGACTATTGGGCCACGGTTGCTGAGGCA[A/G]TCAGTGTGACTCATGGATTACACAARCCCTTTTGTCCATTATAACTCCCTTTATTATCTG	F
BICF2G630106857	3	36875341	CCACCCTGGCAGAGGCTTTTGGTATCTGAGAGTTCTATGTCAGTGTGACTGAAGACCCCT[A/C]CCTGTACTCAGGTGGATCACATCACCAGAGCAGGAAAGATGGAAGTCAGGGACATGGTAA	M
BICF2G630106876	3	36906261	ATACCAAAGAGCTAGGTGTTGACTTTGGATTATAGAATGTAATCCACTCCTTGGAGTGAT[A/G]CTTGAAAGTGTTAGGACATTTGGAAAGGACACTTTCACCATGGGTATGGGTCCTATAGCA	M
BICF2G630106879	3	36924413	TGTTAATAAACACAAGAATTCTCAGAGATGTTGAGACGTGTTCTAGGCCAAGCCTTTGCC[A/G]TTTGATATGCATCTTAAAGAGGACATAAAACTCTTTTTTTGTAGCTCTGTTATACAAAGT	F
BICF2G630106895	3	36936375	AAAAGAACAGATTATGTGAATACCATGTGGGATGTTAGCCCTAAACCTGACATGTAAAAG[A/C]ATGTTTCCAAAATGTTGCAATATTCCTTTAGTRATAAAACTACAAATTTGATTGTCTAGG	F
BICF2G63010690	X	92198872	GGAGAAGAAAAGTTGCTCAGAATGTCTGGCTCACTTTGTTGTGTTTTCTTCCTTTCCTTA[A/G]TTTTAGTCTGGTAAATCCTGAGCCTTTTCAAAACTGGAAACTCCCACTTTTTTGGTCTTT	F
BICF2G630106901	3	36943998	CAAGGAAGATGGCCTTTTAGGCAAAGGAGGAAAGATAGGTGGGGAAGCATAAAGCATCCT[A/G]GAGAGCAGTGAGACCTAGCRAAGTGTAGAATGGTCTGTGTGGCCCTGAGAGGGGTTGGCA	F
BICF2G63010691	X	92186714	ATCCACCAGGGCCCCTTGTTTTTGCCTTTGGATTGCTTTGTTCTTTTCTACATATCTGAT[A/T]CAGTTTCACTTAGAGTAGTTTATTATGTGATTTTTTTTTTTTACTTTTTAATTCTAACCA	F
BICF2G630106912	3	36956577	TCACATTTTGGGGCATCTCTTTTCATACGGCTAATATCATTTGTGTTCACTGTATAGCCA[A/G]TAAAATCTATTACTTTCTGACYTTCAGAAGAAAAAAATTTAGACCCTTGCTTTACATGTT	F
BICF2G630106926	3	36967027	CTTCCCTGGATGAAAGGTGGCTAATCAAAGAATTAGAGGAGCTTCTTGTTGGCACTTCTC[A/G]CATGATACAGGGAGGAATGAACCCAAATCCATTGGAAAAGAGGTCCACATCAGTGAAAGA	F
BICF2G630106957	3	37000220	GCTCATTTTATATATTCTTTGTTTAATAGATGATTATAGATCAGCTAATTGTACCTACAT[A/G]CTGCAATAGATATTGCTCTAAATAGTCCCTTCTCTCCCAAGGCATGTAAATATTAAGTGT	F
BICF2G630106970	3	37007850	TAAAATGGTTTCAGAGGAGAATCTCTCATCACTTGTTCTTTCTCAAGTAAAATGAGATTT[A/G]TCCACTAGAGGAAATCCTGGTAAATCTATCAACCAGTTAATTCTCTCAGTAATTCCTCTT	F
BICF2G630106991	3	37100163	GAAAGCAAAGCCCAAGGCAAAAGTTATTCATTACTACTTAGTGCAATTCCAGGAAAGCCT[A/G]AGTGAGGGCAAAAGGTAGCAAGACAAGGAAGGAGGGAGAACTAGCCACTTCATGTATGCA	F
BICF2G630107005	3	37157251	GGCATGGTGTAGAGGTAGGATTCTTAGTACAGATCTTCTCAAGGCCTTTCAGTGTGCAGT[A/G]TAACTCTTTAAGGGAACAAAAACTCTCAATGCTTCTTGAATATATTTCTTCCTAGAACCC	M
BICF2G630107019	3	37169571	TAATTTGCTTTGATCCACCTGTACTGCTAGAAGGTAGGGATTCAAGGGTGAGACTCCATG[A/G]CACTGTCTTCAACAGGTTTGTTCTGACAGGCACACAATAGGCAAACAGGTAATTATGCAT	F
BICF2G63010705	X	92057582	TTCTAAGGTTTTCCAATATTATGTTTTAACAAGGCCATAAATTCAATTTTAAGAAAATTT[A/T]CAGGCTGGCATTTCAAAGCTTCAGTGATAGACATAATGAATTGTTAGTCTCAATTTGAGA	M
BICF2G630107056	3	37192535	CATATGCAGCTTAGAATCACATTTTAATTTCATCACACAAAAGTTATTAGAATCACAAGA[A/G]GCAAAGAGTATAGGTTACATCTGGCAAATGCCTCATTTATAAGGATATGATTGAAAGGCA	M
BICF2G630107076	3	37211443	AATTCGATCATGTTCTTTCCTCTCAATACTTATTCTTTTGTCATTGAAAGAAAATGTACA[A/G]TCTTAGCCCATCATGACTTATAGCCCTCCATGGGGTTGTGTTTGGGACTAAAGTTTGGAC	F
BICF2G630107090	3	37215049	GACAGTCCTAAGATTTGAGAATTCCTACCTGACCCGAATTTTTGTGTGAGAAGATGCATG[A/G]AGAGAGAGAGAAATGCAGACACAATTGTCCTTGGTGRTGGTGGTAACATCCAGACAGTTT	F
BICF2G630107107	3	37228125	CCCTCTGTGGCTGTCAAGAAGCTTAGCTTTGTGAAAGTCACACCACAAGGGTGAAATACA[A/G]GATATATTTTGAAAGGATAAAATATGAGCTTCTTGCTTTGTTTTAAGGAGCCATGGCTAG	F
BICF2G63010711	X	91932736	GGTGGCATTACATTTTTCAAAATAAAATCTGAGATTGGGTCTGGCCACACTGGCAATTGA[A/C]GTGCCCATTCCCCAAAAGAATAGGTAAAATTAATTGGGAAACATATGCCAAAGAAAAGTC	F
BICF2G630107136	3	37252772	attccagagcatGAGTTCAGTTTTGTGGATTCTAATTTGAAATGGATATGGGAAATTTAA[A/G]TTCAGGGGAGTGGTCTAGATTAGGAATTATGGGGTGTGGAGAGGATTCAGTTATGCTTTT	F
BICF2G630107149	3	37262769	GGGGGAAATATCCTGAAAGGAATTAGAAAGTTTATAAAGGCTATAAATTGGTAATTGAGA[A/G]TCAAGAGAGTCACAAGTCACAAGTCAAGAGAGTCATTCTCTTCTCTTTCAAGTCCATATC	F
BICF2G630107155	3	37274474	ACATTTTGAAAAAGGGTTAATTAATGGATTTTGCTTTCTAGAACTTTGACTTAGGGTTTA[A/G]GCAGAATGCATTCTACTAGGAGTTTCTGAATAGCTCAAATAACATGTTTCTCCTCCTTTT	M
BICF2G630107179	3	37289259	ttttattttatttaaawtttttaGGGTGAGCTTTTCAATGTTAGCACAATGATACTTGAA[A/G]ATACCAACCTCAACTAACTGTGAAATTTCTACAATTTATTCCAAGAGCCTTGGAAACGTA	F
BICF2G630107204	3	37297566	AATGGGCTCAGGGTTAAATCATTACATCTACCATCACTTCTTTCAGATGATGTCTGACAT[A/G]TAATGTGTGACAGTTAGACCAAAATCACTGGCTTCATACAAACAAATCCTTTTTCCTTCA	F
BICF2G630107229	3	37324228	CCACAAGGAGATAATTTTAAGAAGATAATTACTAGATGGGGATCTTTGGTGCTTCACTGA[A/C]CCCCATCCACAAAGTTATGTTTGCATATGTCAAGTCTTGGGATGTGCTAAATTTAGGAGT	F
BICF2G630107237	3	37342973	TTGGTTTTGGTTTATTTGTTTGTTAAAGGAATAATAAAAGAAAAAATCCAAAAGTTCAGA[A/G]GGTTGAGGAAACTTCCAGACAGAGATTGTCCCCTCTGATGTCTGGCCAGCCAGATCAGTG	F
BICF2G630107255	3	37380260	AGATGCTCAGGATTATTTTCCATTTTTAAATCTCAGTGCTCTTTATAATGATAGAAGCTG[A/G]TAGGTACTCAATAATTATTRCTAGTTTGAAATTATAAATCAAATAAAGGACAGAAGTATT	F
BICF2G63010726	X	91770232	TGGTAATGTTTTTGCTGATGGTGGCAAGGGTGATGTTGCTCTTCATATTGAAAGGTCAGT[A/G]GCTCCTAATTCTTATGCCTTCTGTGAAAATTTAAAAAAAAAGAGGGACTCTCAGAACACA	F
BICF2G630107271	3	37397250	CCTGGCATATATTTTAGAGTTGTTTTGCCAGGAAGAGATTTCTTCTTTTTTTGAATAACC[A/G]TTTGAGAGATTTGACCTGCTGTGTTTTCCCTCCAAGAGTGGGCTGCCTGATGAACTGGGG	F
BICF2G630107292	3	37409209	TTTCCTATAATAGTTTTTGTAAAGTACTAATTTGKGGTCTCAGTGACAATTCATTCAGTC[A/T]GAGTCACAGACACAAATTGCTTCTTTTGCTGTCTTGGATGTGTGTCCTTCCTCAGGGATC	M
BICF2G630107308	3	37420245	CATGAAGGTTAAAATAGAATAATATGAATAATGCCTGTGTGTATATGTACACACACTTTC[A/G]AAGTCAGATATACCTGGCATAAATCCTAAATCCAAGAGTTGACTAGCTGTTAAGTTTTGA	F
BICF2G630107310	3	37422499	GTCAACATTCTAGCTACAGATTGGGAGAAAATGTCTGAAACACGTTGGACAGGAAAAGGT[A/G]ACTATTATTACTATACAATGAGTTTAACATCTGGGGGAATCCACAGGAGCAAGGGTCAAA	F
BICF2G630107335	3	37433085	TCCTCTGTAACAAACAGCACTGCCTTTAGTGTTTTCCTGTCTACACATTGCATGTTTCTG[A/G]AACAGCCTTCAATTTGCCTTTTTTATGATAGATTCAGTTTTCTGAGGCATTGATTCTGCT	F
BICF2G630107381	3	37446376	ACATTTCAGTTTCTTTCTGGCTGACTTCAATGGAAGAAACACAGACCCAGGCTGCAGATG[A/G]TATATTCCAATATATTTTATCAGGAATCCAGAGTAGAGAAGGCTTATGTTGTAAGAAATA	M
BICF2G630107404	3	37459889	ATGATCTCTGGTACCACATTGATAGCTCAAGTCAAGCAGAACTTGTTATCAGCCTAGACA[A/C]AATAAAATAATTTTTGGTTTACAGAAATGGCACTGATTTGATTCTACAACTATCTTCAGA	F
BICF2G630107451	3	37478740	GTACCTCACAGACCAAGGTCTTAAAACTCTATAACATCCTCCTCCATGCCTTTTCCCCTA[A/G]CCAAGAGTTGAAATCAAACAAAACAAGAGTAAACTTCTAGACGTCATGAACACAAGAGAG	F
BICF2G630107463	3	37500543	TCTTAGAAATTGGTCTGACAATTGCATGTTTTGAGAGGTAGTTATGGAGCTGACTTAGTT[A/G]AACATGTAGTACTTAGTATTTCACTCAGAAAGCGTCCCCTCTGAGCAGTGATTTCTAGGT	F
BICF2G630107465	3	37504146	TATAAAGAGCTTTTCTACTACTCTGGGTTACTCTCTGACATTGGTCAGGAAAGAACAGAG[A/G]CAGGGATCTGGGACAGAGCAGGAACATATGAACAAGTTCTTTGGAGAGGCTATGGCCAAT	F
BICF2G630107478	3	37535201	AAACCACTAGCAAGATGCATGCCATGCCCATGTGGCTGTGTTCTTCAGTGTGGAGCTGGT[A/G]TGAGAAATGACCAGGCATGCCACACCCATGCCACACTATGAAACAGTGACAATCCTCTGG	F
BICF2G630107483	3	37539732	CCGGAGGAAACATCAACCTCTCAGAACTTGCTGAAGGGAGAAAAAGAACAGCAAGGAGCA[A/G]TTGAACATATTGATGAAGTACAAAGTGAAATAGACAGACTTAATGAACAAGCCAGTGAGA	F	AgU000480_v1.1
BICF2G630107488	3	37553938	GGACAGACATCTTCAAGACCATTCCTGTTGAGAGACTTTCCCAAGTCAACTAACTTTGCT[A/G]AGCACAACAGCCAGCAACACCCTGAGATGCCACAGCTGTCATTTCCATTGAGATAGTATA	F
BICF2G630107505	3	37559875	AGAGCTCAGTAAAAACTTCATAGCACCACAGAGAGCTTTAGGCACATTCTATAATTAGCA[A/G]TAAATGGCTTCCCCAGAAAATCCCCTGTTATTGACCTTCATCCAGAAAATGTATCCTGGT	M
BICF2G63010751	X	91644514	AAAACACAGGGTAATGAACACTATGTTTAGGAATAAACTGACAGACATGGTAAATAAACA[A/G]GGTGTTGACCTGCATATGAAGAAAGCCTTCCTTGGTAAAAGAGGCAGCAATGGAAGGTAT	F
BICF2G63010753	X	91643154	GTTTTGGTTCTGTACATAGCCTTTCTGGTCTCTGTTCTAATAAAGCATAGATCTCAGGAT[A/G]TTCTCCTTACTTACACATTTCTGCCTTCCTGCTCAGATTCCACTCAATAAATCTATCTTA	F
BICF2G630107546	3	37578720	CAAAGGGAAGAATGGGGCATCTAATATACAACTGTAGGATTTGAAATCAGCTCCATAGCC[A/G]ATGATACTTGCAAGTTTCAAGATATTGTTTGTGAGAACATATCGAGAAACCAAAGTAAGA	F
BICF2G630107565	3	37591557	CCAGGTCATGGATATGCTCACCTTCCCACCAGAAATGCACATCTGGCTGTACAGGGATCT[A/T]CTAGACCCAGCCCGGTGGCAGATACTGAGCCAGCCATTCCAGTACAATTACTAGCTGCAC	F
BICF2G630107566	3	37591793	ACAGCCTTGAGAGGGGCTGATTGTTCTCCATCATCGAGTCCCCTGAAATCTTACCGAGTA[A/G]GCAGGAATTGGTGCAGTGGGCCATGGGCAGGGGCTGCACTGATCATTCAGAAAGTGGCTG	F
BICF2G630107567	3	37591987	TCTTTAATCACCAGAAACAGAAATGCAGACAGGAGGGGGGTGCCAGGGCTGGGCGGCTCT[A/G]CCTACATGATGCAGAATGCCTACATATTCTCAGATTGTGAGAAGTGGAGACTTCTTTGGT	F
BICF2G630107585	3	37607964	AACTTGTCAGGATGATCAAGGTTGCCTGCCCTCTTGAGTTTGCTTCAAATGACATTAGGT[A/G]GATTGTACTAGGGTTATTATTATTCATGGAAGCAACTGGTTAGGATCTCTCTTCTCTCAC	F
BICF2G630107620	3	37640940	CYCAACCTGGAAATTCTTGTCTTACCGGCTAGGAAACAGTGGCCAGAAGGGTGCAGAGAT[A/G]TAGCACTTGGGTTCTCAAAACAGACTTTGGAAACTTTGTGGCAGAGAAAAACCGTTGAGA	F
BICF2G630107632	3	37655486	CTACTGGAAATTCCTTCTCTTGAAATTTGATAAGTAAGCTCTTAAAAGCTCTAAAAATGC[A/C]TGCTCAGGTTGTTCAGGTATACAAACCTGGCACCTCTCTTGCAGATACTTTCCAGAACAT	F
BICF2G630107645	3	37691155	CCACTCACAGCTCAATCCTGAAAACATCAATCTCAGACCCCCTGGGCTTGGAGGAGTTTG[A/G]CATGGCTTCTGAACACCCCTGTCATACCTACGCATAAGCACCTGGGACCTTCCTAAAGAA	F
BICF2G630107672	3	37743285	CTCACCTGTCTTCTGCCCTGSTCTCCTCTTCTTCCTGGCAACCCTACCCTGTGTGTAACA[A/G]CTATCTTGTTAGGTGACTAAGGACAGCAAAATTAGGGAAACTTGAACTAGGCTCTTGGGC	F
BICF2G630107676	3	37757211	GGATAAGAAAATCCTCCATGGAAGTTATTTTTCATCTTGTAAACAAATGAAGGCGTGTGT[A/G]TGGAGCACAGAGAGAGAGAGACACAGACAGGAAAAATTCTCACAGCACTTTAAAAAGATC	F
BICF2G630107696	3	37790414	CCCAGGGGATTTAGAAGGTTTAGGCAAGAGGGACAGTGAGAGTGGATTGGAGTCAGTGAT[A/G]GAGGTGCAGGGAGAAGAGGGCTTGAGAGGATACTGGAGAGCCAGCTCATAGGAAGAAGTG	F
BICF2G63010770	X	91625500	ttaaaagaGACTAGATTCTTTCACTTAGGTCATTTTACCTCTTCAAATTTAGCCCCCCCT[A/G]CTAAGTTATACATCAGGAGGAGCACAAACTACTTGTGAAAATTAACTCTGGTCTCACCAA	F
BICF2G630107714	3	37810019	AATAAGAATAGGAATAGGCTTATAGGAACTTTAAGTTATGATAATAACTGTATGTATGGT[A/G]ATACATGCTTGCCATGATCAGGAAGCTAAAGATATTTTGGAAGAGTCAGAAACCTTAAAA	F
BICF2G630107717	3	37814785	GTTGCTGAGCATAAGGGTGAGGTGAGCACTGGGCATCTGAAGGAGGGACCATTTCCTGGA[A/G]TGACTTGGTTCATAATGCTCTTGGCTGCTGCAGTTTTGAACAAAAATGCAAGTTCAAGGG	M
BICF2G630107726	3	37830447	TTATACAGCCCGGCCTTTTTCCCATTGTCGTGTATGCTATCAAAGGAAAAAGTGGCATGC[A/G]TTATGTGGATGCTTAGTGCACCTTGGGTCTTAAGGAGGCCTTCTTCCTCAAGGTCTGGAC	F
BICF2G630107747	3	37853748	TCTCCCTCTTTCCCTAGATATCAGGGAATATATCACAGCAAAAGTGATATATTGGTAGAT[A/G]TCAACTCTTTTGGATGATTAAAATAGGGAGCCAGAGACCTAGAGCACACACTGTCTCCCC	F
BICF2G630107767	3	37867683	tcactcttaaccactctgttaATGTTTCCTAGGAGCAGACTGGTGAAGTGTCCACAGATA[A/G]GAATCCTTTAATCCGTGCTCTCTGTAGAGCAGACAAGGAAATCCAGTGATAAGCAGAAGT	F
BICF2G630107782	3	37874247	TCAGGGAGATGAAGTCAGGAGTATGATAAGTGCTACCCAGGTGAAGACACAAGTCAGGAT[A/G]CAGCATGCAGTTCCCACACTAGGGGCTTGAGTACATGTGAAGGGCCCATGTGTTTATTTC	F
BICF2G630107794	3	37915954	AAGGATTTTAGTTGCAAAAGAGTAAGGACACATCTATCAGGAACAGATTGAAAGACAAAA[A/G]GGGCAAGAAAAATGAGGGATAAACCATTTCTATTTAAAGATGGCAGGCTAtgcccttggc	F
BICF2G630107839	3	37939953	TTTCCCATGATAAGGCCTGGAGGATACACCATTTGGCTTATTCTCAGCACAGCCTCCATG[A/G]AAACCCAACAAAGCCCTGTTTGTTTATGGCTAACATGTATCCAATTCAGGGGCTCTAGCA	F
BICF2G630107853	3	37951617	TGTTCTTAGAGGGGCATAGGTGAAGGTGTTCTTAGAGGGGCATGGATGAAGATGACAGGG[A/C]AAGGAAAGGTCAAGAATGGCTGTTAGCTTGAGTTAGTTTGTTGGTTTAAAAAAGCAATAT	F
BICF2G630107873	3	37969837	CTAGTAGAAATGATTCAAATTAGACATCCAACAATAATATCTATAAAAAGAATCATCAAA[A/C]AATCAGTATAGCTGTTCAAAGTTTACAAAATTAATATAGCTCCTTTTCTTAAGAGTTATT	F
BICF2G630107882	3	37975988	TCCATGCTATGATGGGTAGCAAGGCTGAATGGGAACATGGTCAGCCAGGGATCCAGAATA[A/G]TAGAAAGACTTAGGCAAAAGCATGGCTAATTTTGTTGAAAAGAGATGCAGGGACCCATCT	F
BICF2G630107902	3	37986469	TTATAGCTGGTTTGGAGGCTCTGCACCTGATAAAAAAGGAAAAAGCAAGTTTGAAGGAGA[A/G]GAAGTGCAAAACCATGAAAGAAGGCCAAGTTCTGAAATCTAAGATGAGTTTAGGACAGTA	F
BICF2G63010791	X	91611678	AAGCAGACTCAACGTTACTAGAGGAAAGGAGGCTGAAAGTTACCACAGGGAAGGAAGAAT[A/G]GCTCAACTCAGCTAATASTAMCCAAGCGCTCCCCGAAAGCGAAAGCGGCCCAGGCACGGG	F
BICF2G630107925	3	38005218	CTCTTGAAGAGCCCTGGTATGGAAAGAAAAGACAGTTATATGAACAAAGAAGGATGCCCA[A/G]AACTATCTTGGCTGCCCACTATGGCTCCATYTGGTTGCTTTAATGAAGCTGTCATTGATT	F
BICF2G630107939	3	38010157	TTTCCCTGCTGTATCTCTGCTTTCAAGTGAAGTTTAACAGTTCTAGATAGTTCAAAATGT[A/G]TTCAGGATAAGCATACTTTAAAATATGTTTTCTAGCCCTGAATTTTATGACATTGGGTGC	M	AgU013342_v1.1
BICF2G630107948	3	38056896	AAAATAGGATAAGTAACATCCTACTCATTGCCTCCAAGTTGATTGGGGGGTGGGGAGAGT[A/G]TAAATTCAGCTCCCAGCTGTGTCATGCAGATGCCAGTAAGGGGGTGCAGAGGTCCAACTA	F
BICF2G630107949	3	38065848	GCTAGATTTTTATCATTACCAATGTATCTAATGCTTAAGGCTGAATGTAGTTCTATATGA[A/C]TGGGCCTTGGGCAGTGAACCAATTGTAGGAATGGCTCTGAGTACCTTGCCTCTTTTCCTC	F
BICF2G630107973	3	38095570	TGGATGCTGTCTCTGCTAGGAAGTCTGTGGGGGAATACTAAATGTCCCCTTTGGCTCAAT[C/G]CCTGCTGGAAAGATATCTAAACTCTTCAAAATCCAGGGGCTGCAATTTGcagtttctggg	F
BICF2G630107989	3	38225516	ATCTTGGTTCAACAATGAAATTAACTTTCCCTGAAAATATACTGGGGCAAGATGCACTAC[A/G]TATCAAAAGTATACCAAGCTGGGGTATTAAAATTTTACTATGGATAATTATGAACTGATT	F
BICF2G630107990	3	38293172	AGACCATTTTCAGTGGGTTAAGCAGTTCTCACAGTGAGACATTTGCATCAAAATCTTGCA[A/G]TGGTTAACAAATGCCAACTTACTGGATCTGAACGGAGAAGGGGGAAAGCCTTGGGACTTT	F
BICF2G630107993	3	38475275	ACTGCAATTAGCTGCCCACGTACAATTATTCACAAAAGATATTGTGAATAAGTCATAATA[A/G]TTCGCAAATCCCTTTATTTGGGGCCACCAACAAAGAAAGAATGAAAGCTATAAAGTCAGG	F
BICF2G630107998	3	38566665	CTACCTTCCCTGGGGAAGACAATGTATGGACTTCAGTTTTGATCAGAACGACGGTAGGGA[A/G]TTCTCACTCATTTTGTTCAACTTTTCCAAGAAATGCAGATTGAGGGAGTCGTCATCGATC	F
BICF2G63010805	X	91564167	ACCTTCAAAAGTTAAGAGCTAACCAATCCCCATTTCAGGTTTATGGCACTATTCCAAGAG[A/G]TACCTGTCATTACTATAAAAAACTGGGACATTTAAAAAAGATTGCCTAAAACTGAGAATA	F
BICF2G63010809	X	91546961	CAGATGGGAGGGCAGCTTGACCCTGTACCACAGAGGCCAAAGCTCCAGGCTGAAGAGAGA[A/C]GAAAGAAAAGAGAATCTAGCATCCAAAGAGAAAGGACAACCGAAATAGCCTCTGCCTCTG	F
BICF2G63010813	X	91538609	AGAAATTCCATCTCTGGTTGCTTTGGGGCCTTCCCTCCCCTCTTTAAATTCACAAAAAGG[A/G]TTCACGGAAACCCAAAAGCCATCTAACCCTAAATATGGTTGCTATACCGGGGTGTTGGAA	F
BICF2G630108159	3	38699826	TCTATATTCCTTTGCAGAACCCTCTACTTCTCAAAATGTCACCCTATGCAGTTTCCCATC[A/G]TCCTAACTATATTTCTTCCCCAACAGATTCACAAATCTAGTTTCCCGTTAGTATTTTATC	M
BICF2G630108169	3	38971137	AAAAACTATTCTGGGCAGCTGGGTTTGTTCTAAGTTTATGAGATGTGAGCAAAAGCATGT[A/G]TCTTATGGATATTTTAGCTCCAAAGTGTATGTCTGCAGTCAAGATGCCAATACTGGGCAT	F
BICF2G63010817	X	91528044	TTTGTATGGATAGTTCTATCAGGAATCATTTATTTATCTGAGATATAATTGATTTTGCTG[A/G]GTTAACGTTCATTGTGCATTCTTCATTTTACCCAAGGTTAGGTTTAATATATGCACCTCA	F
BICF2G630108170	3	38988675	TAGGTGATACCAAGCTAGACCATCTAGGTTCAATTGATAGGAAAGATCACTAAACTGACC[A/G]ATGCAACATCATAAATGACAAATACTGTTGTTTTAATGCACAAATCTTGAGGATTAGATT	F
BICF2G630108171	3	39001207	GCACTATTTTGGTTTTATAAGTCTCTGTGCCTCCCTACACTTTTCCTCCCTCTTCCCTCC[A/C]TACTGCACATCAAAACTCACAGTATCTCAATGCAATTTTCTGTATCTCTATGTAGKGGGA	F
BICF2G630108179	3	39080205	cacccagagatcccAATTTTTGGGTATTTTATGCATTCTTCACCCTTGAAAATGCTTCAT[A/T]GTTTTACCTTTTATATTTATTTTCTATTTTAACAGACAGTAACAATCaaaattagaattg	F
BICF2G630108182	3	39112556	ATGGAATGTGAGAAGGAGCAGCACTGTGCAGTAAAGGTTTGCCAGGAATTTGCAAGCTCT[A/G]AGCATGCATGTCCTTCAAGCTGTGGGGCCCCTTCTGGGTTTGATTTACTGGTGGACATGG	M
BICF2G630108204	3	39238509	TCCCAAACAAGGGCAACCACTCACACCAACCCTTAATGAGGCTAGTTATCCAAACCAAAG[A/G]AGTCAGGATGGTAAACGTAGCATGGACAGAACCACAAAGGAGCAATTTCCAGAGGCAATG	F
BICF2G630108228	3	39270137	GGGATTTCTGTTCCCTCATCAGCTCATTCAGAGGTCAGATAAAGGAATGTCACTGCCTTC[A/G]GCTCTGGGAAAAGTATTCCAAGGGCTTGCTCATGAAGTCAGCAGGGCCACCTCTGTTGCA	F
BICF2G630108239	3	39286424	AGCTACTCAATTATACTATCATAAAAATTGCTCCAATTTTAAAATTATGCTGAATTATCT[A/G]TATCATAATCAAACCCTGAAAATTTCAGGAAGTTTTTTGGATGCTTTCTATAAGTGCCAA	F
BICF2G63010828	X	91506090	TAGACACTCTTAGGAAGATGTTAAGTATACATGGAAGCTTTTGTCAAGGTGGGTAGATAA[A/G]TCCATGGGTTATTAATAAATGATGGTCAAGAGGTCTAAAGAGGGCTTGGGTAATCATTAA	F
BICF2G630108333	3	39352127	CCCAGGCTGTCCAGGGAATTGACWGCCTCAGGTCAAGGCCACTTCAGGAAACCAGTATCT[A/G]TACGTTGATTATGAGAAACCAATGGGGTAGGGGAGGGTGATCTCCTTTCTTTGGCTGATG	F
BICF2G630108349	3	39359469	AGAAGCTCCCATGAAGACCATCACCATTTTGGAGAAGGAAACACAGATGRCTCTTTATGT[A/G]GCAGGTAAGCCTATCAGATTACTTCTGAATAACATGGTAGCTGTACATTCAGTCCTTACT	F
BICF2G630108404	3	39424250	GTCAAGCAATAGTGTTTATACTACTTCTGTTTGAGGATGGAATGCACACCAAACTATATA[A/G]ATAGGTGAGTCAAACTATTTCCAGCTCATGTTGAATAACTCAGATAACttcgttctttac	F
BICF2G63010843	X	91444369	CACCATAGCTTCAAAATATGAAGACTCTCCTCTTCAGTTCTCACCCTCCAATTATTTCTG[A/G]AAAATGTGTTTGTCCTTGCTACTGCCCCAGAGCTAACAGTATCTTGGCAGAAAAGATGTA	M
BICF2G630108432	3	39443093	TAMAAATAAATACACAGAAACAATACCATCAACTATTTGCATCAGTAATCCTTACCAGTG[A/G]GCTCACAATTTACAAGGAAAACACCATCCATTGTAATCTGTCATAGACACTGTCCTACCA	F	AgU006538_v1.1
BICF2G630108456	3	39457918	GTTAAGCATTTCAATTTACATTCTCTGTACACTTTTTAAATAGCTTAGACCCTGGCCTGG[A/G]GATGAGGAAAATCTTTGTAAAACAACCTTGAGCTCTTGGTTAAAGGCCTGAGGTCTGCCC	F
BICF2G63010847	X	91436185	AAGCCTGATTCTTTCCCCTCTACTGAGCTGGGGTGACCTGCCCCATTTCAGCCCATAGTC[A/G]CTGATGGAGTATTTGAGATGTATGTTAAGGAGTAGCCATTGCCTCTTCCCTCAGTTGACA	F
BICF2G63010849	X	91434524	AACTCCTAAATAGATACGGTAGAAATTGTTTTATACCATGGCAGTGTTTTATTGGTATAT[A/C]GTCTATTAAACATTTTTTAAAAGACCTGTCAGCTTTGTGATTTAAAAATAATTTATTAGA	F
BICF2G630108494	3	39485393	TAGCTCTACCATCTCAGTACACAGGCACAATAGGGAAGGAAGACACTAAAGGTTGAGTAA[A/G]CTTTTCACTGCCTCAGCCAGTAAGTGTGGTTCTTYGGATCCCTGTCCACTGGTTGAAACT	F
BICF2G630108499	3	39498529	GCTTATCATCTAGGGAAATAAAATTCTTCTGTTGGTTTATGGCTTCTTCTTTTCTATCAC[A/G]TCAGCTTACTTTTGAAAGGTGTCAAGAGAATCACAGATAGACCCTTCTGGTGTATATCCC	F
BICF2G630108543	3	39551089	GTTCACAGAGGTACTTTGGGCTTCGTTTGGTTTGTTTGTAACTGCAGTTTTTGTATCTTT[A/G]AATAAAGCCAGCCATGTTCTAATTTGAAAATGGGAAATGACAATTAGATTCCCATCTGCA	M
BICF2G630108567	3	39572061	TGGGGCCTAGGATTAGTCTCTTCTATTGGGACTGCTTTCCCTCTCAGAGTTCAGCTGTAC[A/G]TGCTTATGGACCCCTAATCTCACATGTGATTTCTGCATGTTGTCCACATGCCCAATATGA	F
BICF2G630108595	3	39606538	CAGTACAGGTCTGGATTTAATAAATATGCATTAAATGCCTACACTGCACAAGATACATGA[A/C]ATTCAAACATCTCTCATGTTGGCTTCTGGTGGGCAATGATATTTGAAAGCAGGTGCATCT	M
BICF2G63010861	X	91414364	TGTACCTACAACTAACTACCTGAAACTATTAGTCAAGTTCTGAAAGGTATTTGATGGAGG[A/G]GAGGAGGGGTGCCAGTTTTCACCCCCTACAGCGATTCACTGGAGGAATGCAGCCACTGAA	F
BICF2G630108626	3	39660974	TGGCAGAACAGTAACTTGGTCATGGTTGTCAGCCTCTCTCAAGGCTAATGGTCAGCAGAA[A/T]GAATGTGAAATTGATATCTAGAATAATTCTTAGTCCACCAAAATCCTTTATCAAAATGCT	F
BICF2G630108643	3	39726018	GGATCTTCACAAAATCGCTCTAGATCATACTTTGCAAACTAGGTTCTCTGGATCCGTGAG[A/G]TTTTCTGGGTATGCTCTGGAGTTGATTCCATAAATGTAAACTTAGTGTAAATGTTGATAG	F
BICF2G630108652	3	39794979	TGTTTTTTGAACATTGGAATGAATGATGTAGAGATGGATCGTTAGAAGTCTCTGCTAATT[C/G]TCATACCTTCTTTAACTTTCATTATCTGTAAAAATACACTTTACAccatagtccatcaat	F
BICF2G630108655	3	39832658	CACATTTTAGTATACATACCCTTATAAGTGTTAGCATGCTGTGTCAATTTAGCCTTCTCT[A/C]GACTCTTCTGCTGCCTGTTGTATGTAGCTTCTTTAGGTAGGGGTTTGGCCWTGGGCTGGT	F
BICF2G630108662	3	39899480	CTATTAGAGGAAAACAAGACTGTGACCTTTTAGTGATCTTCCAGGGAAAAACGTTTTTCT[A/C]TATCCCATTACCACAGAGATTGATGATTCAGGTTTAAGGTCCAAGATCTCTGATCATGTG	M
BICF2G630108671	3	40029208	TCAGCTGGAGGAGGATACAGAGCATTTTAACAGGAGTGTGTATTTAGAAATGAGTTGTGT[A/G]GACAGCATTCCTCCTTCAGACCAGTAGGCTCTTGGAGGACATCTCTGAGGTACCTTGTTC	F
BICF2G630108676	3	40042604	GACTTCCCATCAGCTGGGCCACCTGCCCATGCTCACTGAGGTCTCAGGATCTATGAAGAG[A/G]GGTCATGCTGAGAGAGATTCTCCTGTACCAGGCTGGCTCCCCTGCCCTGCATGGGTCATG	M
BICF2G630108688	3	40057269	CTCAACCCACCACATCCCCTACCTGGGGCTTTCACTCTCCTTCTTGGTTAAGGGATTATG[A/G]GATTTTCCCAGACATGACCTAAGAGGCATGGATGGCTTGAGAGGGGATGGTCAGACACAT	F
BICF2G630108699	28	43157083	GGTCTCCAGGAGGACCCACATGCTCTGCGACTCCCAGGATGCTCGGATCCCAGCACCGGA[A/G]CCACCGTGGCTGAGATTTAGGTCAGCGATGTAATCAGGATACGCAGCTGGACCCGGACAG	F
BICF2G630108702	28	43159892	TGCACTTGAAACCCAAATTCACGTCCCCTGTGCATTTGCATCATCATGATTTTGCATGTT[A/G]TACATACATGTGTCTGGAGCTCTTCCCAGGCCGTCCGCACACTTGCCAGACACTCTTATC	F
BICF2G63010871	X	91403361	GTTAGAATTGCTTGATTGGTTTAAAAGCAAATTTCAATAGGAAGAATTCCAGTGATCCGC[A/G]TATCTAACGCCTGCCACKGGCCGGGATATGATCTCAAKTTATGTAGAGGCACAGGAGCTG	F
BICF2G630108732	28	43195299	GCAGGACAGACGGCAGGCCGCGGGAAACGAGGAGAAAATCCAGGAACAGGCCCAGCAGGC[A/G]AGGATGTATCCTAAAGGCCGCATCTCAAATTCGTGGGAAGATGCACTTTTTAACAAGCGA	F
BICF2G630108751	28	43219665	TAGGACCTGCTTGCAGTTCACCATCCTGCATCCTCCCATGAACGCCTTCCCTGCTGTCCT[A/G]CTGTCCTGCTGCTGCACATCTGCCGTCTGGTGTCCTGTGGCCCRGACACGTGTGCCCAGC	F
BICF2G630108765	28	43248444	TTTCCTCCCTCCTGGGCTGACGCCTCTAGACTCCACTTTGACGGCTGCTCCTGGCTACAG[A/C]TAGATGAGGTTTTGTATCTCTTTTTGCATAAAGGCCCCCTCTTCCCAGAGCAGTCTTTGT	F
BICF2G63010877	X	91394987	ATATGATAATGACATTGCATCCAAAGGGAATTAAACTCATTTGCTATAGTGGGTTATTAC[A/G]TAACCAAGGGCAAACTTTTAGTGCTTGTAATACGTACCAAATAAATATAAACACAAAAGG	F
BICF2G630108773	28	43262147	AGCATATTTCAAGTTCTTAACAAAATTTCTTCTGCTTTTCTTTTGATGAGGAAGTATATC[A/G]GTTTTGGAGAAATCTATCAAACATAATTTACAGCAGTTTCGTACCAAGGAATTAAACAGG	F
BICF2G630108798	28	43284702	CTTGATCCTTCCGAGGTTGTGATGTTACTTTGCAGATGTCAGGTCTTTCCAGATGTCAGG[A/C]GGGCCCTTGCCAGCATTTACTGTGCAACGTGTGCTAAGCGTGGCTTCGGATTGTTACCCA	F
BICF2G630108823	28	43289353	ACCAGCACACGGGCTGCCGYGGTGTGGGTGACTCCCACGACCCCCACGCAGACAAAAAAC[A/G]CTCCACTGTCTTTTTTCAGGTGAGAAACCGTTGCTTTGTTTAAAGGGACAAAGGCATCGT	F
BICF2G630108844	28	43337963	CCGAAACATTGTTACGAATCGTGTCCCAGTTTCCCAGTTTTAACATGCACGTGCCCTGCG[A/T]CCGCCCTGACAGTGTCGTGGAACCGTCCCACTGCCCCGGAAATCCCCGGCGTGCCCCCGT	F
BICF2G63010887	X	91376178	AATATATGATCACCTCACTTCCACTAGGGGGGTCTATCTACCAGTGTAGTTAACTCCAAC[A/G]ACTCAGGTGTGGCTTAATCCCACTTTGAGCAAATCTGTGCCACAAGGCTAGCCCTGCTTT	M
BICF2G630108870	28	43362169	TTATTTACGGCATGAGTTTCTGTTCTCATTTTTTTCATACTTCTCTAGCCCATCTGGAAT[A/C]AATTTATATGGATGCTTGGCCAGGGCGACAGCTTTATTCTCCTCTCCCAATAATTAGCCA	F
BICF2G630108882	28	43375189	CGCACGGTCTGTGCCCCTTCTGGAAACTTCCCCGGCCTTCAGACAGTCGGACTTGTTCTT[A/G]GTGGACATTCTTGGATCTTTGATAAAAATGGTGAATGGTCCGATATCCCTGGGGGTTGGC	F
BICF2G630108915	28	43384022	GACCAGTCCACCCAGGGGCCCGAAGCTGCCCACGGTGCAGGTGCACTGCTGACGTCACCC[A/G]CTAGTGCAGCCGCCTGCAGGTGTCCCCTCCACTCGCCATCGCACGTCACTAACGGGGCCG	F
BICF2G63010892	X	91354337	AGCCCGCTGGGATCTGACAGAGTCGAGACAGGAAGGGAAGCTACAAGCAGCCCCTGCTAC[A/G]TGGCATAAAGGGATGAGTGTTGTGTGCATGGTACTAATGAAAGAGAATGTATCTTCAGAG	F
BICF2G630108925	28	43389803	GACTGTCGTGAGGACTAGGACCGTCTTCTCTCACACGTCTCAAGCGAGYGTGGTCTGCAC[A/G]CAGAAGCACGCCGCGATCTAAATGTGCGTTTAACATTTGAAAACTCTCACTTCTGGTTTC	F
BICF2G630108954	28	43405420	CGCGGAGGGCACCTTGTCTGCGTATGACAGTGTGTGTGATGCAGGGACCTGTCCGGTGAT[A/G]GCCCACGAGTGTAACGTCTCCGGGTCATCCAGGCCAAGAGGTGGTGGATGCAGATGCATC	F
BICF2G630108989	28	43427456	AATTGTTAACCAGAGAGAAGTGACAACAACCAGAAGATGTGCGAGTATGAGAGTCTGGTG[A/C]TGTCTTCGTGAGATCAGATCTGGGCACGGGTYGGATGTCCCRTATTTAAAAAAGCATTTC	F
BICF2G630109007	28	43439164	TTTTTTTGTTCAATAACAAATCCGGGTTTATGTTCATCCTCCTGTCACGGGTCAGTTTAC[A/G]GCACAGCTCGAATCCAGGCTTTCTGGGTGACACGTCTCCTCGCCTTGTGCGACTTGTTCA	F
BICF2G630109015	28	43447557	AATATAAGTTGAGCAAGTATTGAAGATTCTAAAAATTGTGGTAATAAGTATTTATTATTA[A/G]CCAGACAAGTAGGTTAAGTAGCACATTATGCCTGCTGCGCACAAGACTCCRCAGAGCAAA	F
BICF2G630109026	28	43464107	TGTCCTCCTCCTCAGGACACGGAGGAGGAAGCGTCTCTCAACACCGTCCCGCTGGGCCAC[A/G]GTCTCATTTCACAACCAGAGAAGACTAAGTGGGCGCCTCGCCGTCATCTTGGCAAATGTG	F
BICF2G630109037	28	43475176	TGGTTGCACCTGACCTCTGCCCCGGGCGCCCACGGGCAGGGCCTCCACCAGGACAAGGAC[A/G]TGCTGAGAAAGGCCCCTCGCATCATCCCGTCGTGCACGTTAAGTGCACACAATTCTAAGA	F
BICF2G630109054	28	43496187	CTGCCGTCCCTCCTACTTGGAGGGACCTCAACTGTGTCTTGTTATAAAAAAAAAGACGGC[A/C]GCTGCTGGCCGTCCTCACACGTGYGCCTTCCTCTGAGTGGATTCGAGGCAGGTGCCTGAC	F
BICF2G63010906	X	91333132	ACACCGTCAGTGCCCAGTAAAAATTGTGCTGTCTTCCAAAGCTGCAGAAGCCAGTGGTGC[A/G]ATCATCTCGGGTGCTGCCAAAACTGTTGGCACTCAGGTTGCTGCCACACTACAATAAAGT	F
BICF2G630109079	28	43517313	CACCGTCCTCCCTGAGCTGCCAGCGCCAGAACTTCCTGACGTCTCCCCAAGCTTTCGGCC[A/G]TGAAATGAGATTTTTTTCCACAAGTGACAGGGCTCTTCTGTCTCCCCTTTGAAACGTGGC	M
BICF2G63010910	X	91330354	GGCTTTTTGGTAAAGCACTTCCAGTCTAACAAAAGATTCTTCAGTGTAGCAAGCCATTCA[A/G]TGAAAGAAAGTCATTTTCACCGGGCTGCAACTTTGACAAGATTGCAACCAACCAGATAAG	F
BICF2G630109107	28	43554141	AAAGCACAGCATCACAGGTGATGCCATTGGTTTGTCCCCGGGGCCTGTTACAACTAAAAT[A/T]CAAGCGAGAACTTAAATCGTGGGTTTGGCCTTGTGCTCTGGAATCTTCTGTTGGTGGGTT	F
BICF2G630109118	28	43570484	CTCTGAAATATAACCGAGCGACTTCAGGGAAGGCCATTCGTATTCAATTAACGCTCCCTC[A/G]CATTAGGGCGGACAGTATTACTCCGCGCCGCGCACCCCCGCTGTCCTCTCATTTTATTAT	F
BICF2G630109152	28	43581733	CGCGTGCGTGGGAAGAGCTCAGGGTTCTTCAGGGAGAACGACCAAAAGAAGAGAATTGGC[A/G]GATGAGCCCCAGACCAACAGTCGGAGAACGAGTAAGAAAAACAAACGAACGGAACGCGTG	F
BICF2G63010916	X	91320399	TTATCAATCCTCATGGAGCCCAGTGGAACGCTTGCTGGGGCAGAACTTAGACTACTGAAG[C/G]CCAGACCACTGAATAAAGCTTAATGTGGATCATTAGACTAGAGAAAGAGGAATTACACGA	F
BICF2G630109176	28	43589866	AAGCAACAGAAGGTAAGGCAGCGTGCTGCTGACACACAGAGAATATACCACCCACAGAAG[A/G]GGGCCAACAGCACGGAAGAAATCTCGAACMAGCTGCATCCACACAGCGCCCGCTGCGTGA	F
BICF2G630109236	28	43605243	ACCTCAGAGCTGGACCCCACCCTTCAACGACTGTAACAGAGAGGCAGCCTGTCCTMTCTC[A/G]ACCAGAGCAACGGAGGCTTGTCTGACTTTGGTTTTCCTCATTTTTGGTTGTCTTTGCTAA	F
BICF2G63010926	X	91303563	TGTTGTTCTATATGTAGCAAGTCTACCCTCTACAGATTTTGGCCAAAATTTTGCTTCTTC[A/C]TTACAGAAAGGGAATTGGGTCTTGAAGATGTAGGAGACAAATCAAGTATAAAGACTTTCA	F
BICF2G630109288	28	43630782	ACTGATGATTATGTTAAATAATAAAATAATAATGGTGAACCAAGTAGAAATGTCCCAGAT[A/G]CTCTTAGACTACTTCCTTTCAATCTACTTTGTGCTGTTTTAGGGACCCACATGAAATTTC	F
BICF2G63010932	X	91238565	TGCCCTTTGAGTTACAGCTATTAGGACAGTCAAGAGAGGGGCAAACACGGAGGCAGGATG[A/G]AGAACTAGGAGGGGTTCGATGGCTGCAAGTCTAGTCCACTTAGTTTTTGTACTGGAAGGG	M	AgU000393_v1.1
BICF2G630109328	28	43638691	aaaTCTTATCATTCAGACTAAAACCCAAACCAACAACAACAAAAAGGAGAGCTCTAAAAC[A/G]TCATCCTCGTCAGGGAAGCTTCGGCCGACCGGATGTTTCCAAGGTCTGCCTCAGCTCACG	F
BICF2G630109330	28	43638885	GCAGCGGCCCTGCGTGGATCCCGCCAACCTCACTGTTCCAGACAGAAGGATTTTGAGGAA[A/G]GTTTGCTGAGACTTGGGAAATGGGAGGGGACAGGACCCTCTATACGAACCTCACTCGGGT	F
BICF2G630109365	28	43650750	GTTAAGTGAAAAACAGTTTTTTAAAAGACTTTTTTAAYYGTGCGCCGGGCGGAGGCCGGG[A/G]GTGGGGGGGGGGAGATGATTTCACTGGACATTGAATTTTTACATAATCACGTCAACTTCA	F
BICF2G630109380	28	43661194	TGCTCCCCGAGCTCTGGCCACACGCACCCACCACACAGGTCCAAAGAGAAAACCCATAAA[A/G]ATAAATATCACTGGGTTTTAGTCCTTTTTTGTTTTTTTTTTTAGTTTTAAACAGAACATT	F
BICF2G630109392	28	43674956	CCCCCGTCCGTCGAACAAAGAAGCCTGTGCTCCATTCTCCAACCTGAGACGCTGCAGCGC[A/G]AGGAAAAGGAGTTTTAATACTTCATGCTCCAGGATTTGGAAAATCTCTTACTACGTAACG	F
BICF2G630109407	28	43680358	GCTGAGATTCAAGGAGAAACGAAAACAAATCTGTGAACCGGAGCATCCCAGGAACGAGGG[A/C]GGGCRTACTCGGCGCCGCGGGGCAGGCGTTCCCCCAGGACTCGCGGGCGCTCAGGGGTGT	F
BICF2G63010942	X	91166537	CTGACCAGGAAATGGATTTCATTAGCTGCAGCTCCTGAAGGAGCAGAGGCAGTACCTGGG[A/G]TGACCCCAAGAGTCGTTCAAATATTCCGTCCAAAGGCAAGCAGATGCTGGATGGGAAATG	F
BICF2G630109431	28	43690684	GGCATCTCCTCCACCTTCCTGACTAAAGAAAGAACGTTCTGGCTAAGAACTGAAGCTACC[A/G]TTTTCCTGAAGCCCCGAGAGCTTGATGGACGGCTGGACCCCTCGGTGCCAAGTCCRGAGA	F
BICF2G630109436	16	24778613	CAGCAACCAGCTCCCTGAGGTTGTAGGGCCTACTAAACCCTTTCCCAGAATGTGCCCCTG[A/G]TGTTGTATGCACAATGCCTTGCTGGGTCTCAGGAGTTGCTCACCCGTGCTGGTGCTTTGG	F
BICF2G630109444	16	29712704	aatcttaaaaaaaaaTAAAGAGGACCTAGATGTGGACAGGAGTCCCAGAGAGGCAGGCAC[A/G]AGAGTGAAATCACTGTGAGGGTCAGGGGTCCTGAGAGGTGAGCATCAGGGAGCCCACCTG	F
BICF2G630109448	16	29717960	GCTTTTCATATTACAGGTGTGGAATCTCTTATTTCTAGTCTTTGACCTAGTGCACACCAA[A/G]TGGTTTGTAGGGTTGACTCCTTAAGCAGAGTCTGCACACTCTGAGACCAAATAATCCTAT	F
BICF2G630109452	16	29734379	GCCTTTTTTTGTAGGAAGGTGTAACGCTTTCAAACTTCTTGAGGAAAGAGTGGCTCTGAT[A/G]TTTTGTTCTACCTGCACTCAATCTTTGTGTTTAACCTGCTTATGGTTCAAAGCCTGTTTT	F
BICF2G630109464	16	29748980	AGTTTGCTCAGTTCACCCTCTCATTTATCTGGCCCGTTAAAGAAGAGCACAATGTACTAT[A/G]TGTGTGGCTAAGGAGCGCTGTGTGTGGTACAGGGATGTAAAAGCCATAGGAGTTCAAATG	F
BICF2G630109466	16	29752401	GTGTGATTCTTGAGGTCGTTTGGGGATAAAAACCAAGTGAGGGAGTATAGTATATTACAT[A/G]TACTGTTATGTTAAGAAACAAAATGGGCAACTAGTTAAATACTCTAATGATGGGTTAAAT	M
BICF2G630109491	16	29762178	CAAATGGCAATCAGAGGCAAATTAAGTGGTGTTTATCCTCCTGGCTATGAACTCTAAACC[A/G]AGCGCAGGGGATTTGGGTGGTGGTGGTGGTGGTTGTTTTGTCTGCACGGTTCTTTAGTCC	F
BICF2G630109523	16	29773524	TATTTACTGATCTGGAATAATATTCACATATTGTGGAATGGCTTTGGAGGAGCACACCTA[A/C]ATTTTCCCTAGGCCACAGCAAGATTCATATTCTATTCATATTCATATTCAAGATCCATAT	F
BICF2G630109577	16	29828075	GGCGAACCCTAAAAACAAGCTTTCGACTTTGTTGCCAAGAGTGGGCCCTTCTGAGAAATC[C/G]CCATGCTGCACTCAGGCTACCATTATGGCTCAGGGATGTGAGGCATGCCCATAACTCTAC	F
BICF2G630109582	16	29843568	AGGACATGAGGGAGAGTGTTGGCATCCTCAGAGACATCTTAAATAAACAGAGAAGACCAA[A/G]GGTCTATCTTTCCGAATTCACCGGAATGTCAGCCCACAGTGAACAGACATACACGGGGGA	F
BICF2G63010959	X	91151628	GTCCTGCCTACCAGGAATTCAGGGCGTTGGAGGGGGCCACAGAGTCTCCCAGCTCATGGC[A/G]ACTTGGCTGTGTCTTAACAGCAGCTTATATATTTCATCAAAGCAGCAGCTTCCTGAATTG	F
BICF2G630109602	16	29857260	GTAAAGAGACTATAGAGATGAGGCTTTTTTTTTTAATCTGGAAAGTCAAACGTGTGTAAG[A/G]TAAGGGAAGTAAAGCCTGCAAAACCATGGTTGGGGGTAGACACAAACTAATCTGAAAATC	F
BICF2G630109608	16	29863374	GCTCGGTTATAGGATGAGGGGCATCGTAAAGAGGACAGGAGGCCCTGGGAGGCAGACTGA[A/C]GATAGTGATACATTTGCTGCCAGAACTGCATCAAAGCTCCGGGGGGATGTTGCCTCCCCA	F
BICF2G630109609	16	29868093	TAGACAAAAGGGGAAGGTTGGGAAGCTAGTCAGAGATGAGGCCCACCATGAAAAAGGAGC[A/G]CACCAACAAAGGGAGACCATGCAGACCAGGCMGAGGAAACTCTGAGGGGAGGCACTTCCT	F
BICF2G63010962	X	91146907	TCATTTTCATCTTAGAGAATCTTTCATGGAATGAAACCTCATTCTGTGCAGGAAAGAAAA[A/G]CAATGACTTCAGTGGGTTAACAACATTAAAAAACACTCATGGAATTTGGGTATTGACATA	F
BICF2G630109621	16	29883777	TGCTTAATGTCAACATTTATGATAAGCTCCTCTTTTGAGATATCTTCAAAACCTCAAAGC[A/G]GCCCAGACCTACCCTGCCTTCCAGAAAGGCCTACCATCTAGGAGACAGCCCTTGAGAACC	M
BICF2G630109627	16	29892118	GCCTCCTCCCCTGGGGGAAGTTAAGGTGCACACCAGTCTCAGCCTTTTGGGGGAAAAAGA[A/G]TATATACCAACCCCAGCCATATGTCCATTCAAATCCAATCAGTGTTCATCAAGCCGGGGT	F
BICF2G63010964	X	91127632	CTGGCTTTGAGATCTCTCAGACCGGCTTCGAGATCTCTCAGATTGGCCTTGAGATCTCTC[A/C]GACTGGCCATGAGAACTCTCTGACTGGCCACGAGATCTTTCTGACTGACCACGAGAACTC	F
BICF2G630109647	16	29911584	AAAGCTTGGGCCCCTTTGAGAAAACTAGGAGGTGGGAAGCAAAGACAGTCAAGTGTATGA[A/G]AAATAAATACAGACACAGAGAAAGACAGACCCAGGGGCAAGGAATTTCGGTCTTTCCTTT	M
BICF2G630109663	16	29928012	AATTTTTAGCTTCATCTTGTGAAATTTCACTCCAAAGAAATTGGTCAGCTATATTCCTAC[A/C]GTAGGTGAGAGTCTATTGCATCCTCCCAATATGATAAAAAATGGTCAAACAAATGACTTT	F
BICF2G63010969	X	91118710	TTATGTGAGTTGCAGGGTGGTTGTTTGAAAGATCAAATGACTTAAGTTCTTTTGAGCAAA[A/T]GAGTGAAGCCACACCATAGCTATTCCATAGCACTATATGGTTCAGAACAAGACTGATWAT	F
BICF2G630109701	16	30014252	TGGCTTCCAGACCCTTTTGAAGCAGCACTCCCACTTTGGATGACTCATGTTGACCCGTAT[A/G]TAAGACAGCCCTGGAGTGAAAAGGGTTGGAGCCTACAGCCTTTGGCCCCTCTGAGGCAAA	F
BICF2G630109708	16	30022978	CCTTTTTACTAGGATCAAACAAGTGGCCTTCAAAGGCCCAAAGTGATCTGATCGAAAAAT[C/G]AATGTAACAGGAAAATCGCGGCTCCCAGTTGAACGCTGTGTCAGACCCCCTCCTCTGGGT	F
BICF2G630109723	16	30032168	CCCGTCAGCCGAGGCCTGGAAGCACTGGCCTCCCCTCGCTACTGCTTTGGCCCTGAGGAC[A/G]AGGCCCCTTGCCATCAGAACTCAGGCTTACAGGTTACTGGAAGCAGACAAAACCAATGCA	F
BICF2G630109737	16	30039251	AGTCTACCTTGTTCTTATTCTATGTTTGATTTTTCAGACAGACCAAATTTGTCATTCTTC[A/G]ACTGCTCTCAGGAGCAAGGATATCTTGGAATAGTAAATATCTCAGGGCTGAATTATTCTA	F
BICF2G630109748	16	30080285	AATTTTGTTTTGTTGTGTTTCCCTCTTAGTGACCCAATTATCTGTTGCTAGTTTAGTTTT[C/G]TGTTGGATGTATAATTATAGTGCAGATACATTCCAGCTTTATTCATGACCTTTTTTAAGA	F
BICF2G630109751	16	30131631	AAAAAGGGGAGGGACATTTGACTGAAGGGTATTAAACCAGTGTAATCAACGTAGTAATGT[A/G]CATATAAAATTACCTGTTCAAAGAAATTTTTAGAAACCATTACTCCTTTAAATTAAACTC	F
BICF2G630109752	16	30178204	CGGCGTCCACCAGACCACCGAGACGAGGTATGTATGAGGTATTCTTGTCAGGTTAGGAGT[C/G]GACTGGATAAAATTTACTTTTTTACTCTGTTGTCATTAATATTGCTCTTTATCTCATTTG	M
BICF2G630109759	16	30401873	ATGGCTTTGCTACCCACTTGCAACTGGATTCCGTGAATTTTGGAAAGATGGAGATGCAGG[A/G]GTGGCAACGGCTTAAGCTCCCTCCCCTTCATCCAGACAGACTTTTCATCTTTTGTTTCAT	M
BICF2G630109763	16	30406905	TCATTGTCCCCATGGGAATCAAGGTCAAAGAGACAGACATGGTGGTCTCCGGTGCCACAT[A/G]AACTCCAACTCTATAGAGATGCCAATCCCCAGAGATCAGGGGTACCCTATGAGGTACCAA	F
BICF2G630109802	16	30451050	ATTCTGTAGCACCACTGGGTCCCCCAATTTAAGTTTTTGTCAAAACTCATTAGACTAAAA[A/G]AATATATATGTGTCCCCAAAACAGACATTCCTGAGAGATGGTAGCACCTAACCCATAATG	M
BICF2G630109804	16	30455364	CCTATTCCATACATTGTAAATATGCAATGGTGATAAAAAGGAGACACCAGACAGGTAAGT[A/G]ATGGAAAAGCCTAGCAGAGCTCTGTTATTTTGTTGCCATTTCCGTATCTTGACCATCTGT	F
BICF2G630109820	16	30473480	AAGCCCTGGGGAGACGGGGAAGAGGAGGGAGTGCTCTCCTTCGTCTCGCCCTTGGTTTCC[A/G]GCTGCTCCAAGTAAACATGGTTCCCATTGATACAGACGTTAGAGCGAGAAAGGACATCAT	F
BICF2G630109837	16	30528069	GCCCAAGGCCTCTGAGCATTCCTGGGCTCACAACGGTGTCTGCAACCTAAAAAAATAATC[A/G]CTGCCTCTGAAATGAAATGCTATAAAATTGAAATTAACAAACACTTCACTAAATAACAAC	F
BICF2G630109846	16	30539551	ACTTCTAGAGGTTTTCTCATTTTGATTCCCTGGGCCCTTCTGAGCTAAAGCTCTAGAGAT[A/G]TCCACTCACAAAGCATAGCTGGGCAGGACCCCCATCCTGATTCTAACAGAATCAAGGAAG	F
BICF2G630109877	16	30591408	ATGAACTGGTGCTCACTGGAGGTAACTTTGTGGCACCAGGATGCCTGCAAGGGATATAGG[A/G]GAAAACAATGTTTCAGGGATGATCTGCAAGCACTGGTTTCCTTCAGATTTTGTCTCTAAA	F
BICF2G63010991	X	91106988	AACTAGTCATTTGCTCTCAGATTCAAAGAGTGATTTTCAGGAGCGTGTGGCCGTGCGTGT[A/G]GTGGGCAGGTAGTCTGCTATCAATCTGTAAGAGAATAAAATATATGGAGATTGCTGGCTT	F
BICF2G630109913	16	30609221	CAGGGCTGACAGGAATAGGACATCAGACTATCAAGGGGTGGGAAGGAGCCAGGTCAGTAA[A/G]GTTTTGGAACATGAACATTTTCCCAGGAATGGCAGCTCCAGCGTTGGTACCCCCAGGGAG	F
BICF2G630109918	16	30614959	TCAGTTTACACCAGGGGAAGCTGAGTCTGTGGTGAGATGAAAGCACACATGTCTGCCGAC[A/G]GCCACACATAAATAAGACTGAGTTCTCCTCTCCATCCCTCCAGCTACCTTCACCCTGCTT	F
BICF2G63010992	X	91102389	CCTAAGGAGGGAGGGGAGTGCAAATTTAAAAACAGAACAAAACAAATCCCAAATTAACAT[A/C]AAAAATGTTCCAGTAAAACTCTTTAGGACATTGCGATGCTAGAAGCATCACTTTGGTGTC	M
BICF2G630109937	16	30628308	ACTTTTTGTTAAAAATAACAATACCCTCCTCCAACCGCCCTCCCTCCGCCTTTTAGATGA[A/G]GTGTGTATTGCCAGCTTAGCGCTTGGCAGAGATTTTACAGAGTCATAGTACTGACATTAA	M
BICF2G630109947	16	30636048	CCGGTGGCAATGGGAAGAACCATCAGGACCAGGCAAAGTGTTGATAAGCTTTTGAAATTC[A/G]GATAAATGTGCATTCCAAGATGCCTAAGGTAAAATTCTAACATCTTGAAGAACTTTTCTC	F
BICF2G630109967	16	30669435	CAGCTTGAAGACTACGTTAATTTACATTTGCCTGTGTTCCAACCATGCGTTCCAGCTCAC[A/G]GCCTCAGGGCAGACACTGAGGTAGGCATTTCCTGGATGGAGGAGACCCCCTTCCTGGTAT	M
BICF2G630109976	16	30671681	TGGGAACCAGATGGGGTAGAGAACAGATGTAGGAAACAACCCCTGCGCTCCATATAGGAA[A/G]GCAAAACCAACACAAATGACGCCATTGGAAAGCAAAGAACAGTGATATATGGTCAGTACT	F
BICF2G630109998	16	30695399	AGATGAAGAGAAATGGGGTCATGATCAGAATCCAGTCATCCCCATATTATAAAAGGGGGG[A/G]AAAAGTAGTTTCATAACAATCCTCTTGATAAGTTTCTTCTCTCTCAAATTCCCCAAGTTA	F
BICF2G630110009	16	30728594	GCTGTTGTACAAAATAGGTTCGAAAGCATGATGCATGACAGGACCTCACTTTCAGGAAGA[A/G]GCAAAYGCACCAGGAAGCTGGAAGGAGATAGGCATTCAGCRTTGACAATGGTAGAAATGG	F
BICF2G630110013	16	30754481	CCCTGCAGCACCAAACTCTGGCCCCCGCGTGGTTTCCCAGAACACAGAGGACTCACATTC[A/G]CCTTGTCTCTTTGGTTTGTGTGGCCCTTCTCTTCCTGTCCATCCATCCAGTTCTACCCAG	M
BICF2G630110059	16	30802596	GTATGGCATCAGGGCCGATGGGACTCATCTGGCCAGAGCTGGCTAAGCCTCCCATGCAGG[A/C]CAGCTGGAATCTCAGAGAAAGGCAGAGGAGACTGAGGCCCCAGGTGGGGGAGAGGGTTTC	M
BICF2G630110071	16	30811758	GAGGTAGAAAGAAGAGGAAGTGGTCCACAATGGCAAAGGATGGGATAAGGATAAAGAATA[A/T]GTGAGGCCAGGTGCAAAAACTCCCAAAGGGAgggtgcctgggtggctcagtcgattaagc	M
BICF2G630110085	16	30820941	CTGGCCTTCCAAAGGCTGTTCATTTTCTCCTGGACAATGAGCCCACAACACAGTATGGCC[A/G]CCAAATCAGCTGGGGTTCCTTTTTGTTGCTGTTGTTTTTAACTTTGTATTCATATTTCTT	F
BICF2G630110107	16	30832072	AGCCGAGAACATGTTTATTTGATTTTTAGAGCTTTAGCAAATACAGTGTGTACAAAACCC[A/G]GTGCCAACAGCATGCATAATTCCTCCAGGAATGGGGCTGATAGAAACACAAAGCTTGCAT	M
BICF2G630110118	16	30843756	TTTGGCATCTATGGAATCAAATTCCAAGTTTTCCAAGGCTCACCTGGTGTTGCGGGGATA[A/G]AGGCAGGCCCGGCCCCCAACCACCACTAATCTAACTAACCCGGGGAGGTCCCCAGGTCCA	F
BICF2G630110128	16	30855044	GCACCCTGGTTGTATGAATGTCTCAGTTACAAATTTAAACTTATCATCATTTATATGCGA[A/G]GTCTGTAGTACAGTTAGAAGCTTCTAGTCCATATTACAGTTCTTATAGTCATTATTATTG	F
BICF2G630110135	16	30871923	CCATCTGACTAGATAACCCATAAATGTTCAGCCCAAAATAACCACTGGAAATCACTGAGT[A/C]GCCTTGAGAAACCCCAGCTGCTGCCCAAGCCATGCCATCAGAGAGGAGTGGAGCCTGCCG	F
BICF2G630110141	16	30885677	TCCAAGAGTTTGGTCATGTAAAARGAATTTATTTGGGTTTTATGATAGGTTAGATGAGCA[A/G]AATCAACAGCTCCGCCAAGGACATAAATGAAGCCTGGAGTAGGGGCAGAGCAGATTTTTT	F
BICF2G630110146	16	30893604	TGTGGTCCCTGTGGGCTAATTGTAGGGAGACGTTGTTAGAAGGTTGAGGAAAGATCGTCA[A/G]AGAGTAGCCTGGTTAGAGTTAGGGCAGAAAACGCCAGCAAAATTTGTAAGATTGAGCCAA	F
BICF2G630110163	16	30902759	TCCACCCACAGTAAATGCATAGAGTTTGCCTCCACCCTATTGGGAAAGAGGCTAGAGAGG[A/G]AAGAGGGCACAAAATCCCCTGTGTCTAAAATGTACCATCTTAGCAGTAAAGATCGGCCTT	F
BICF2G630110191	16	30921535	gatatgtgtttgttgagtgaaGCACCAGATTTCTCTCTAGCCTACCCTGGCACTGTGATA[A/G]CAGGTTGCTAGCTTATTATGCTAGGTTCACACCCTATTAGTATTTATTTTAGTTAATATA	M
BICF2G630110193	16	30922450	AAGGGGGCAGATGGGTGATTTGGGCAGGTAGAAAGTTCTGGAAATGAAGCCAAGTGAAGA[A/G]GAAAAAGTAGTCTAAGAGCCAGATACTGTTGCCCAATAGTGCTTTCGATTGCAAGGCCCC	M
BICF2G630110203	16	30944376	TGAAGCTCTGACCATGGCACTTGCTGCACTGGTGAGAACATTTGGGAGCCTTCGTGAGAC[A/G]GAGTCGGGGTCCCTGTTATAGCTCCCAATACTCCAGGCACTTTTCCTCTGTTCCAGCCAA	F
BICF2G630110213	16	30980164	TCTGAGTCGCGCAGTCGGAGTGCTTACTGGGTGGATATGTGTGGTACAACACCAGTGAGA[A/G]GCGAGGGAGTCAGGACGAGACACCAGCCAGGAGTCGAGAGATCTCTGGAGACCAGGCAGT	F
BICF2G630110220	16	30984102	CCCCGGATATAATGTGAGCATATTGGGGTTGTCCTAAAGCCTGTGATCTCTGCTTGGTAT[A/G]GTACACCCACAGTGAAGAATCAACCCACCACTTCTGAGAAGCTGCCAGCCTCTGCGGTGA	F
BICF2G630110240	16	30996718	TGGGCTCCTCAGGAGATTAATGAATGCGAGGAGATGCTGGCCACCTCTTTCTTACCCGAG[A/G]CATCTCGGTGGTTTCCTTGGCTGTGCAGAGACTTCAAGAACATGTAAAGGCAGGAGAGTT	M
BICF2G630110253	16	31009282	AGAGGGACTTCTCACCAGACGAACCTGGTCACAAGGCCTGATCTCTCCTTTTCCTGGACA[A/G]TCTCTCACCCTGCAGAAAGGGACTTGGTGGATATAAAGAAAGGGCAGGAGCACCAGTCAG	F
BICF2G630110268	16	31022913	AGTAACATTTTGGTTTGTTTGTCCCAGAAATCAGAASGGGAAAATTTGAAACACAATGTC[A/C]AGTTCGGTGAGCAGTGTCTGGAAGACTCACTCAGAAGCACTCACCACTGTTTCTTCCTGC	F
BICF2G63011027	X	91083376	TGTGTGCATATATATGAAAAATACATTTAAGAAAAGAAATTCGGGACGCCGAGGTGGCTC[A/C]GCATACTTGTGTAAGCTCCATGCAGTCTACACAAAGGTGTTCCTACCCAAacctttaaga	F
BICF2G630110291	16	31027041	ATAGGATTRCTTTGTTATAGAAAATTTTTAAAATTAAATTGCTGGCACATCTGAGTTTCT[A/G]GAGTACAGTTTGTATCTGCTACAACTTTCAGGGACACCTTTGTCCTGGTGRGATCAAATA	F
BICF2G630110341	16	31051124	TCTGCTCAGCCAGCCTTCACATCCAGTTCACCTTGCATTATGTACACATTTATATTTAGG[A/G]ATGCCCAAGTCACAGCCCGCCCACACCCCCAGGCCTTTATTACTCAACCTCCCCTTGGAC	F
BICF2G630110355	16	31063701	aagaactcAGATATGAGATTCAGAATTTGTTAAAGAGGTTGTGATTGTAACCCACGAGAC[A/G]GTTAAGATGTTTGCCGGGGGGTTATCCCGAGCCAGAGCTGATCCACAGTTACCAGGCAAA	F
BICF2G630110368	16	31078634	GGCGGAGTTTTACTAGAATGCCAGTAGTTTGCTTGCTATAGAAAGAGAACTGTGACTCGG[A/G]GTGGCCTAGAATCTTTCTTCCTTATTGGATGAAGAGGGGAACTATTAAGCAAGAAAGAGC	F
BICF2G630110409	16	31107664	AACCACTGAAACAGCCCAATCACTTATTAAACTAAAAAAGACATACTGTCTCTGAGGAAA[A/G]AGATGGAGGAGTAACAACAACTCACCGGTGAGCCCCATTTATGTGCTCAGGAATTGAACA	F
BICF2G630110426	16	31148530	TTTTTTTTTTTATGACACATCACTCTAGTATACAATGGGATCCTAGCGGTTTGTCATGAC[A/G]CAGTCTATCCAGAACTCCTTAGTTCCCACATAAGGAGAGATAGGCCGGGAAGGTCGAGTG	F
BICF2G630110440	16	31166687	CTGTCAGCGTTCGATGTGGAAAACCCTGTGGCATGAGACAATGAGCTTTAACCATCTTGT[A/G]TTGAAARARAGAACTTTTYTTCCTTYTAGTTCAGCTTTTATCAAGGCCTTACAATGCAGC	M
BICF2G630110483	16	31192515	AGAATTAGTTTCTGATCCTGTGTTGCAAAGAGAGCATGCTGTGAGGWATGACGGTTCCTA[A/G]GGATAGTGTGTTGGTGAAACATAGACTACCTGCTCTCAGAGACATCTATGTTTGGCTTCC	M
BICF2G630110489	16	31200168	CTCAGATACATCTGAGGGAAGATGAGTCTGGGTTCCAAGCTAAGGACTTCAGGAAACTTA[A/G]CATAGATCTAATGGTACCTGGGCTAGATGAGGAGTTTTCAATGAGCCCTGCTTGTTTGTG	F
BICF2G63011052	X	91070764	AAATTTAAACTCTAAAATACAAGAGAAAAATGAAATAATTTATATAAAAGTGCTGTAAAT[A/G]TATATTAGTAGAAGTTACAAAGGTACAGAATTCATCCTTTGCAGCTAGGCTAATTTTTTC	F
BICF2G630110527	16	31220568	GCTTAATCCCCCTGAACAAACAGGAAACAGTTTGCTAGTAAAACTGAGTTGAGTTTATTG[A/C]AGTTGACAATATTAAAATTAAAAGAAAAATTGTTTATGCTGGCTTCACTTTTCATTGACC	F
BICF2G63011054	X	91066857	CGTTTGTTGCTTCCTTGCATTCAGATATTCAGATAAATTATTTACTTTCACTGAAGCATT[A/G]CTAGCTATATACTTAGGCATAATTAAAAACTCTGAAGTTTTCTTAGGAATACATGAGCTC	M
BICF2G630110549	16	31224157	CAGATTGAAGTTCATGTTATTAAGATGACCAAATGCCCACTGCCCTTCTCTTTGCATGCC[A/C]AAACAATTGGGATAAGCCATGGGATGTAGATCTCTCACCTCCTGTGACCCCAGGAACTCA	F
BICF2G630110583	16	31234628	TTATTGCTGCCTAAGACATGCAAAGCATTATGTTGGGGAATTAAAATATAGCTAGGAGAA[A/G]GTATAGAACACCCAGAAAAATATTGTATCTTTGTATGTTCCAGGCACACACAACATTAAT	F
BICF2G630110616	16	31253384	AACTGATTTCCATGTTGTGACTCAAATATGAGTCTATATTCTTCTATAGAAAACCTTGAT[A/G]GTATTTTGCTAAGTCACGACTCCTTTTCTTTTTGCAAAGTACAGTCATTTGGCTGAGAAG	M
BICF2G630110620	16	31260714	ACTGTTCTGGAATCAGGGAGAAGCAATGGCATGTAGGAGCTGAATGCAAATGGATGAGAT[A/G]TCTGGGCTCTGTAAACAGAAGGTGAGGTAGAGCTGATGCCAACAGCAATGCTATGCAGCT	F
BICF2G630110647	16	31297000	ACTAACATCCTAGCTACTTGCTGCTCTTTATTCTGAAATCTAATCTCAAAAGACCCTAAA[A/G]CCAAACATTCATTGAGAAATGCTTCTAACTGAGAATGAGGCTACATGATAGGAAAActgc	F
BICF2G630110652	16	31302109	tagatagatagatagacagaCTAAAGTAAGGGCAGATCCCACAYTGACCCCAGAATAGAC[A/G]TCAAATTCTTTGATCAGTGATCACCCCTTGGCCTGCCTTGTATGGCACTCCTGCATTCTT	F
BICF2G630110655	16	31303710	TTGTTCTTTGGCTGGCTGGAAAGGGTCACAATGACATGAGAGCTGCAAGTCTGAACTCTA[A/G]CACTTTAGTACAGAATGTACAGTGGCCTGCAGGAAAATGTCTAGGAAAGTGGAGGCCAAT	F
BICF2G630110694	16	31341772	TAAACAGGTAGCTGGGATGAACCATATTTGAGAACTGAGCTGYCTGATTCTGTGACATGG[A/G]AGAACCAGCCTCTGAAACTTCCATTATAGAGAATAAGGAAATCCATTGCCAAATTTCCAA	M
BICF2G630110709	16	31350583	TCTCCTCTACACTCTAGGACCTTCTTCCCTTTCCCTCCCTGCATCCTGTTCTGTTCAGTT[A/G]GTGGACCGAGGCGAACACAGGTCAGGCAAAACCCAGGGTCTCCACACCTCTGCAGCTGTC	F
BICF2G630110726	16	31361645	CAACTTTCATGAATATAGGAATACAAGATAGTTGTGTATGGTCTTTGTATTTATCAAGTT[C/G]CTTTCCTTTTTACTGAAATTTTGTRGACATGTAGTCCCTGACTCTGCTCTAGATAAGAAG	F
BICF2G63011073	X	90921356	TAGTATGATTCCTATCATATTAAACACTTCAGTTTTTTGCAGGAATACTCTCTCAATGGT[A/C]CAATCAGAGGTAATTTATACACATTATAAATttttcaagtcttcaaattcatctccacat	F
BICF2G630110773	16	31381294	GGGACCTGTCCTGCCCTGTCAGAGCAGTGTGGTGGGGATTCTTAGGCAGTAGATGGGAGA[A/G]GATGATGAGGATGTATGGAGCATAATAAAATTCTTATACAAATATCTGAGATGAGTTACC	F
BICF2G630110842	16	31442891	GGGGAAATTGCATTGTTAATGTATAGTGGAAGCATCAAATTCCAAAGTCCCTTGCGTGAA[A/C]TACAGTATAGATGAACACTCTAATAGTTATGTTCTTCCTGTTTTCCCCATCAAATACCAG	F
BICF2G630110877	16	31463025	TTGGATTATACTGGCTCAGCAGTACTCATGCATATAGGCATGAGTCTCCACCAAATATTG[A/G]ATCAAACAGAGACCATCTTGCTAAAACAGTGTTTCTAACTTAAGAAAGTAATTGCTTTTG	M
BICF2G630110879	16	31464446	ACATTTCAACCTACTTTTATTAACATTTCTGAAGAGAAATATCTTTTCCCTCTTTAACAT[A/C]GTGAACTAATCTTGGTTTCAAAACTTTTGACCACACCACAGAAATCTGATGGCAGTTTAG	F
BICF2G630110916	16	31495918	CTCTCAACTTTATCCCAGCTACCTTATCCATACTCTCTCCATTTTACTGATCTAAAGGAG[A/G]AATGGTGGAGACTCAAAGGTAAAATTCATGTCATCTTTGTCTTCATCAAATATGAATTTT	F
BICF2G630110926	16	31506478	TTATGAAGCTACAAAATAATTCATATCTGAAAAATTCTTTTCTTTCTTATACTGACACAT[A/T]GACCTTCAAAAAATGAGGTAGAAAAAAAAAAAATGAGGTAGAAAGTGAGCATTGGTATCC	F
BICF2G630110934	16	31510907	GCAGGTAATTAAGATTCTGTTAATGATGATGTTAACCTGGCTCATTTTCTGTTCATATTG[A/G]CACTCTCCAAAACAGAAGTGTTGCTGATGGTTTGCCCCATAATATGTCACAGAAACTGTG	M
BICF2G63011094	X	90567742	CATTTCAGAAAGACAGTCATTTATAAGGCAGAGATACTTTTGGAGTAAGGATGGGGGAAC[A/G]GTTTGAGAAAATACCCTTCCCAGGAATAAGCAAAAACAATAGACAAAAAAATGTTAACTA	F
BICF2G630110961	16	31548592	CAGTAAGAAAGTGCCCAAAGCATAAGAGAGAACACTCATAGCCTATAACAGTGGAAACTC[A/G]TGGTTTCTAAGGAAATGAAATCACTAAGCTTTCAAGAATGCAACACTTAATCCAAATAAT	F
BICF2G630110963	16	31583896	GGACCACTCGTGATGGTTCCTATATTTGCTCTGAGAAATTTGGACCTTCCCTTTTGCAAG[A/G]AAAAAAGACATGACTTGGGAAGAGAGAGTCCAAAGGCTTCCTGATCAACTATCCTCCTGT	F
BICF2G630110966	16	31607020	GTCTGTACATTTTCACACAAATCAAAGAAACTGTTTCCTTTTCAAAAAGGAACRGGGGGG[A/G]AAAATCATACTTCTTCCTTTCTCCTTCTCCCTTTTCTATCTGCACTCCTCCTCCGATGTG	F
BICF2G630110975	16	31616231	TTCCCTGTCTTATTTTATGTTACAAGAAAGAGTGGACATGGACATCATCTCTGCTAAATC[A/G]AAAAAAAATAGGATGCTACCTCCATAGTGGAGCAGCAGAGCCTTTAAACTTCTTTGGCAA	F
BICF2G630110988	16	31635238	GGAGAGGAGCTGGGGAAAAAGGGTACTATGTGGTTTAGGGCTCGGTATCTAACAGAAGCA[A/G]CAAGGGGACCATTTTTACCCTGCAGCCTTATTGAAATGATCCAGCACACAGAGAGGATTC	F
BICF2G630110998	16	31638702	aaaggcAGGGAGTTCTGAGAATGCATATGATTCAACATGTAAATATCAGGGAGTTTTGCC[A/G]TATAAACCTGATAAAATTGTATATCTTCAAAAACTCTGCAGAGACATATTGCAGGTTAGA	F
BICF2G630111008	16	31664333	TTCAGTTAGGGGTAGGGAGAGCATCCGGAGAGGAGGCAAGAGTGATGTCGAAAAAGATAG[A/G]GAGCTTTAAGGAAATGACCTTGGCCTCAGGTCGGGGAAAGGTTTCAGGATTCTGCTAGAA	M
BICF2G630111014	16	31668113	CAGAATCCACATGGGGTTGCAAACTTAGGTGAGGTTCATCCTTCTATCATCCAATCTTAT[A/T]GAACAAGACATGGAGTTGACAGAGCTGAAACTCAAGTCTGCACGTTGGAAAAGGAGAATG	F
BICF2G630111015	16	31668252	ACTGGATTCAAAGTGTACATATGTTAAATAATTAGCGAATAAGAAGCCTTATTTTAAAAA[A/T]TTGATATACTGTAAAGCCACCATGGTTTTCCTTCTCCACATTGACTGCCACCAACACAAG	F
BICF2G630111022	16	31671332	TCTCTCCAGCCTGGGCTTCTTTCTAAGTGCAATCCTGTTTCTACCTCATATCTTCACAGA[A/G]TTCTTGAAAGAATGGTCTGATTGTATTATCTTTACCAACTTACTAGTGTCCCAACCCATT	F
BICF2G630111062	16	31692379	CACAAATTCATCACAAAGGGAAGAAGACTCACCAGTGCTAGGGTCTTAAGCACAAACTCT[A/G]ACCAAAACACTGGCTAAACAATAAGTTACTCTGATCAAGGAGTGACTCTTCTTGAGCCAT	F
BICF2G630111071	16	31696925	AGAGGGTCAGGTCCCATGGAAAGGTTAGCAAACTTCAGTATTGGTAGATAAATCTCCATA[A/G]CAAATACTTCCTGCCATACTCCAAGACAAAATGGCAGAAGATGAGGCCTCATTCCTTCCA	F
BICF2G630111079	16	31714328	AGCATTTTGCCTGATAGTATACATATGCAGGAGAGAAACAAACTGAAATCTTCATAAGAA[A/G]ACCCTAAAACTTGATTTTTTTCTTCAAACTTTTTACCTCTTCATTAATAATTTTGTTTCC	F
BICF2G63011109	X	90526234	ATGCATCAGTTTTAGCAAGATCAAAGGCAGTGTTATCTTGTGAATCGCTTGGGTTAATCC[A/G]GGTGAGCCAAAGCTAAAAGCTATGATCTCTTGTTATTTAAAACCTCCCTAGTGGAGTTTA	M
BICF2G630111138	16	31740913	ATTTCATAAAGCAGATGATTTCATGAAATGAAAACTTGAATCCAAGTTCTGCTCAAACAG[A/G]AATTACTAAATGAAACTGAATTTAAAAAYGCATGATGAAAGCATTCTTTATAATAGTATA	M
BICF2G630111163	16	31753119	GAATCTGGCAACAATGTTATGTTACTTTTTCTGCAAACTCCAAAGGATTCAGAATTGCTT[A/C]TACAAAGAAAGTCACAGCAACATTTGCTGGGCACCACTGAATGCTTTCTTTGAAAAACTG	M
BICF2G63011118	X	90496669	AATGAAGATGTTAGCAGCCCTTCCTATGAAACTTAATAAGCAGCAGAAAGCTAATGAAAT[A/G]TCCTTTTAAGAAAACAAAAAATAAGTCTCATTTCTAAGGCACCCTCATTTCTCTAAACTT	F
BICF2G630111189	16	31764333	AAATGATAATAGTCAGAACTATCCAAAACCAGAGAAAGTTCCTCAGGAAGAATTCCTGTC[A/G]GCATATATGAGGTGACCAATGGAAGGAAGGTCAAACAGAGTCTTCGAACACCTCTTAATG	M
BICF2G630111204	16	31823035	CACCAAACCCAAGAATCAGGATGGTAAAGCAGGCCCTCTCGCACTAGCATTGTTTTAATT[A/G]TAGTCAAGCACAGGGTTTATCATACAAAGAGAACCACCAAGGATAGGAACTATCAACTCC	F
BICF2G630111237	16	31900729	ACTGAGAGCATCTCGGCTGAGCCGTATCTAGGCTTCACACTGAAGCAGCGGCTTTCCTAC[A/G]CAATGCAACAACCTCTAATTCTCTGTTTGTAGCATAAAGCAAAGGGAAATGGCAGCCATT	M
BICF2G630111239	16	31901517	TAAAGAAACGTTCTCTAGTCTTCAGTCTACTGTGGTGGTATCTGATAAGTACATTGTTCA[A/G]GTTCACATGATCCGTACAGAATGCACAGACCTGTTACTACTCCAGCTTAGGTGCAAGGGT	F
BICF2G630111253	16	31919364	TCTAAACAGATCACAGATCTTTAAAGTCAAGAGCCATGTCTTCCAGTTTGGGATCTCTCC[A/G]CACTGTTTTGCACGCTTGGTAGATACTTGATGTTTAAAAAAGCTGCTTTGATTGCTCCTC	F
BICF2G630111276	16	31959545	CCACTTATTCCTTTTCCCTGAATGACCTCCTCCAAATCTTCCACTACTCTGGTTGTTTCT[A/G]TTTTGATGCAGGTGGTAGCTCTGGCCTTCTTTTCCTTGACACTGTCTGATAAATCTTTGT	F
BICF2G630111312	16	31973634	AGGTAGACATCTGGCATGGGGACCCCAGCACAGCTTCCACGTGGAGCCTCATTCTGAGAC[A/G]GGGGCCAAGCTATACCCTGTCAGAATGTATCTGAAGACATGGGGTGGTAGAAATGAGCTG	F
BICF2G63011132	X	90460378	AGTCTTCATTAACATATTGATTTCTTTAAATGAAAATATGAACCACAGATAAGTTGGATG[A/G]TTTAACCTAGATAGTACAAGGTAAGTACAAGGTGAAAGAGAGCTTTGAGCTTTGAGTTTC	F
BICF2G630111338	16	31988968	AGTACAAAGACTAGAAGTTCCTCTCTCAAGTTTTTACATCTCCCACCATAACCAGGCCCC[A/G]ACAAAATGATAAATAAACTTAGTATGTCCTTGTGCTTTCTTTCCTCCCAGAGTCCACTTG	F
BICF2G630111350	16	31991310	TTCAGGCATTGAGACATGAGTGTTGTCATTTGTCTTTCTGCAAGGACAATTGTACAGGAC[A/T]GGGCATTACCAGGACATGTCTCAGGATCATGGCAGAAACTATCATTACATAAAACAAAAA	F
BICF2G630111352	16	31993627	AGGAACTAACCAAATTGAAATCCAGGAATCCAACTGAATTATCTATATTTAAATCCAAGA[A/G]AGGTACTTCATAGACCATTTCATAAAGAATAATTTTGTAATGTCAACCAGTATTGGAACA	F
BICF2G63011136	X	90452701	GGACTTCAGTTTCCCTTCTCGTGCCTAACCACACAAAAAGTAAGGGCAACCCCCTGTGAC[A/G]ACACTGGCAATCATTCTGGGTGTAAAAGTTCGATGTGGAGAAGGTAGGTATGGAGTATGG	F
BICF2G630111361	16	32007355	GGAGAGGATATTGAATGCTTCCAGTGTGTCGTCTCTCAGATTGTCTTCTAGCCTTACTCC[A/G]AGGAACAAAATGTGTTAGTTTTCTAGGTAAAAAAAGAGCTAAAACCCAAAGCAGGCCAAT	F
BICF2G63011138	X	90443485	TTAGTTTAGTGTTATCCAACATTGATTTCTGTCACTTCAAAATAATTTGTTTCCCTCCCA[A/C]AATTAACTGATTGAGATTCCCTATGGCAGAGTTAGAGCTGTGAGAAATGATAGTCACTGA	F
BICF2G630111380	16	32018119	GTGACCTCAGGTACTCAGTGAAGTACCATTCCTCTGTCAGCATTGAAGCCTGCATYAGCA[A/G]AAGTCAAAAAGTCTTCAGTGCACTTGACATAAGACTGTTGCTTTGCTGACTAAGATCAAA	F
BICF2G63011140	X	90422955	TCATTAATAATTATTAGATAATTTATAAAGCTTGATATTTTTAGGAAAGTACTTAGCAAA[A/G]TACTTCACAATTCGAAAATACAAGGATGACATTAGGAAAGCATTAACACATTAGGTACTA	M
BICF2G630111401	16	32027610	TGCTGTGGCACGGAGTGGGATTGTTAGGGCAAGTGTTACAGAGTCCTAGTCCTCATCTCC[A/G]TCTTGCAGGCTCAGTGATAGGAATGGCTGTCTTTTCAGTGACACTTCACAGTAGCCCTGS	F
BICF2G630111417	16	32041324	AATATTCATGACTGGTTTTCCCACATGTGTTGAGGAGCTACTGTGTGTCTCCCCAAATGG[A/C]ATGACCAAGAAGGGCAGACAATCTCACATATGTGTGTTGAATACTGAAGAGGCAAGAGGA	M
BICF2G630111439	16	32058686	ATTTAAGATGTGGGCCAGCAGAGGGGATAAGAAAAAAGGTTCTTTGTCAGAGAAGGAAAG[A/G]ATGAAGAAAGGAGAAAAGAAAGAGACAAGCAAGCTAGATATTCTGTATGCTGTACAGTTT	F
BICF2G63011144	X	90409671	GCCCCTCACCACGTACCTTTTAGGCAGGCTAACCGAGGGAACCTCACTGGGGGAGAGGGG[A/G]GCCTAGCACTTAGCTAAAATGATTAGGGTTGGGGGAGACACTGCTCAGTGAGTAACACAT	F
BICF2G630111461	16	32081937	tggccagtgatgcggagcattttctcatAACATGGGAATTTTTAATGTGATGATCTTTTT[A/G]TATATCTTGTAAATTGGAAGAATTAAAGATCGTTGCAATTGTAGCTCAAAGATTGAAAAA	F
BICF2G630111478	16	32091054	GCCCAAAGTCCAGACCTTGAGAAGATCAGCTGGTGTGAAAGATTGGTTTCATACAGCATG[A/G]TCTTTTACAGATCAATGGCAGAGAGAAAAATATAAGGGACAATCATTTGGTTCTTATTGT	F
BICF2G630111492	16	32098987	ATGTGTCTATGAATATTGATGAATGATGATGAAGCAGGTATGAAATGTTACAGAATCTCT[A/G]GAGAGAGTCGAAGAAGAGCCATTTCTTGATCAGATTAGGAAATAGAATGCCCATTAACAT	M
BICF2G630111500	16	32108335	CATCATCCATTATAAGGTGAGGGAGAAAGCAATTGTCAAAGAGAACAACGTTAATTTCAG[A/G]TCCATTTAAATTCCAAGTCACTTTTTCGGAGAAATCCATCCAGAGTGGAGTCCTTTTGGG	F
BICF2G630111518	16	32119711	CCAGTACCTAAACTATGACATGAACTATCTTCTCGGAACATAAAGAAATATTCTCCAAAA[C/G]AGCATCAATAGAGCAACCAGGAAATGATACTTGAGATCCATACAGCCTGGTTAGTTTTTA	M
BICF2G630111545	16	32148234	tgtgtgtgtgtgtgtgtgtgtgtgtgtgtgtgtgtATTTTGAACACAATATCGGGATTCA[A/G]AGTCAGAAATGCAATTAGGGAATTAGAAAGCAGAATTTAAAAAAAMCAAACAAMGCAGAA	F
BICF2G63011155	X	90390074	TAAAGCTGTAAATCGGGCTAGTTTCTCCCATGCAGTGCTTGCTTGGCTCTGGTTTTAGAC[A/G]TGACTCGCTAGTCTATGTCCAGCAAGCTATGCAATGATCTTTTCTGGAAGAACTTGTCAA	F
BICF2G630111552	16	32161390	GACTTTTGTTTTAAAACAAACCATCCTACCCATTTTTCCTTTTCCTTTATAACTGGCCTT[A/G]TATGATTGCTTCATATAACCCGAGAATCCACATAGATCCTTTTTAGATCTGATATGTTTT	F
BICF2G630111566	16	32178440	AAGTTACCCAGGTCAGTTTGTACATGGCTGAAACTAGCAGTCTGATTTCCTAATACCTAT[A/G]CCAGGATTYATTTCACTATGCCATCCTACTTGAAGACAAGCAGGTGGTTAAGAAAAATGC	M
BICF2G630111584	16	32194370	CAGTACCTCTTGGTACTCATTACTTACTTGGCATTAATGTGGATTTAGAATCTAATTTCA[A/G]AGGATTTCCTCCAGATGTAGTTCTTGTGTTTATCAATAATGCAACCTTGGGAAATATTGT	M
BICF2G630111614	16	32214597	GAGGCTCTTCTAGTTCCCGTTCTTGTGATATCACTAAAGGTCCTCTAATCCATGAGTGGG[A/C]AGTGCATAAAACCTAACTCTTTGTCTGATCTGTGCCCTGGCCTAGGGTACAGTTGGAAGG	F
BICF2G630111626	16	32223612	TTWAAATGTTTTATGTGTCTGTAATTATGTCTCATGAGATTCATTTTTAAGATCCTTACC[A/G]TCTTTGCTACTTACGTGGATCCCTAAGGCTCCCTGATTTATACAGCAAACCAGAACCGAC	F
BICF2G63011163	X	90347927	ACATTACACAGTTGGGGGATAATAGGAATGCACTGACCAGAGATGGCAAAGTACATTGAA[A/C]GAATATGAATAATTAGAGATATTATTAATTAACTGAGTCATCAAGATTGACATCTTGAGA	F
BICF2G630111630	16	32236875	TACTTTGTATTGAAGCTGTGGGGAAGAAACATTTATTTTTTCCCCTCACACTTCACAGAG[A/G]AAAGACTATATAGAACAATTGTATAATAAATAGTTACCACATAAATGAGTAAAAATATTT	F
BICF2G630111635	16	32259387	TCTTCAGTGTTTGTCCACAGCATGAAAAGAAACGTCGTGACCATCCATTTGCTTGCGTAC[A/G]TTAGGAGAAAGCAAAATTGTGCACCAAGAGCAAAAACAAAAGGAGTAAGACGAGTAAAAA	F
BICF2G630111641	16	32269901	ATACAGTCTGGCAAGAAAAGGAAGGCAAAGGGGGAAACCTGATAGTATGGTTATAAATAA[A/C]TTATAGGAAATGAATTATCAAGGAGAGAGGAGAGGACAGGTGACATGTCATCTGAAAGTA	F
BICF2G630111661	16	32324837	AAGAAAGTCTCAAGGTATAAACTCTAGGCATTACTCTCAGTAGCTTACAAATGCTCAAAT[A/G]ATTGTCATAGGATCTTAGAAATCCTTAAAAAATGTCCACTTGCATTTTGTGTGGGACTTA	F
BICF2G630111666	16	32332690	TTAACATTGTCATCTATGCACTGCCTGAAATACCTTTGTTGCAAATCTGGGTATGTTTAG[A/G]AGTAAAGTATTATGTGGTAATGGACATCATACGTTTGCCTGGAAAAGAATTTGTCTCTTT	F
BICF2G630111687	16	32342221	GAACGCTGCAGGATCCTCACCCAACGGTGATGTCAGAAGGCACAGCAGTGCACTCGTGGA[A/G]GTCCGAAGAGCGGGTGACAGGCGCTGTCAGACATCTCTACCCAGGGAGCCCCCTTTTGGA	F
BICF2G630111708	16	32378015	ATCGAGATTGTGTTGGCCAAAGATATATAAGGAGTTACTACCAACTTCTCAAAAAAACAT[A/G]GGCAATTCTCTACCTCTGCTCAAATGTGGTCTTACTGTCTTTGGCCTCTTGGCATCCTTT	F
BICF2G630111709	16	32386429	GTGACGAGCGCTGGTGACTATGCGACCCGGTCAATTGCCTTTTCCCATGCCTGCTTTTAC[A/G]GTAGAGGCTGCAGAAGGCATGGACTCAGTTTACTTCTTTGCAGGTAGGAATGGTCACATG	F
BICF2G630111724	16	32407901	YTTATGTCAAGGAAATATCCCAATACCATGACTCCATGTTCCCCTCTGATATGATGGCCT[A/G]TCTGAAATGCACTATTAACAACCACCACTCTATGCAACATTTTTCTTCTTTTTCTTTTTT	F
BICF2G630111735	16	32587731	CCATGATTTTCTCTTTCTGTTTGTGTTTGTTTCTGTAAAACCACCCTGGATCTCTTCAGA[A/G]TAACATAATACATCAATGTAGACAAGACAATTTATACATTAGAGCACAATAGCCACTATT	M
BICF2G630111775	16	32615289	AGGCTGCTGGCTTTCTATATTGTGTCTTATTTCACCATCTCTCAAGCTGATGAACCAACA[A/C]GGTAATGCAAATTATAAGAAAGTTTTTTAAACTGMTACGTGKATATTTTTATCTGTCCCT	F
BICF2G630111808	16	32798716	CTATTTGAAGTTACATTCAAGTTTTTTAAAAATAGGCTTTAGAGAAAGTGGATGTTTGTT[A/G]TCTTTTTGGGATATTGCCAACTGGAGCGGTAAACCTAAGTGAGTCAGTGAGAATCAAGAG	M
BICF2G630111848	16	32817632	AACTTAATTATTATGTTTATAACAGGTAACTTCAACAATTGAATTAAACCCTACCACTTC[A/G]TTACCAGAACTAACATAGGCTAAGCATTCTGCTACCTGAACAGATTTCTGCAGATACTGC	M
BICF2G630111862	16	32824336	GTAGCTTCCCATTACCCATCTATAAATAGTTTTCCTAGTCCTAAGGTTTGGTTTTCTGAA[A/T]TGTCTGATTACATTTCAATTCACTTCAGTGAATAGTCACTAAATCTTACTCTGTGCATTG	F
BICF2G630111876	16	32849421	AAGTCTAGAATTAGGTGAACTTTGAAAGCTTGCAAAGTCATCTTGAAGAGCCAGCAAAAT[A/C]TCTTCTGTTCTYCAGGCTTCTCTGTTGTGACTTTCTACCCCTCTGTCCTCTGTCATTACC	F
BICF2G630111899	16	32862327	ATCTCTATAGTAGAACACAAATCAGAATTMTCATGAGACACAAAATATGACAGTGTAGAC[A/G]TGGTTAGAACAGGGATGACACACATTTGTAGAAGTGTTTTCAACACTTTCTACACAGTGA	F
BICF2G630111906	16	32875884	AATTCAAACATAAATGTGCAGAAAAGAGTACACACGGGTGCATTCAGGTACCCGTACATC[A/G]TATCATTTTGTCATACATATTTCAGTGTAACTTGCCTTTGTATGACCTGTATTTCTTAAG	F
BICF2G630111908	16	32923477	TGTAATTTAACAGCTTCCTCTGTACTCTATAGTCAGGGTGACATGAATGGAAGATGTAAT[A/G]AAAGAAAGCAGAATCTACTTCCCTTATTAAAATATTATATACATATTTATCCACACCTTA	M
BICF2G630111917	16	32971678	CTTGACGCACATATTTGGAGGGTTTTATATTATCAGAGAAGTGTGTATGTGTGTGTGTGT[A/G]TGTATCAAAATTGACACTTGCATTGTTTCTTGACTATTCCTCCACCAGCAGATGAGGTAA	F
BICF2G630111948	16	32984947	AGTTGCTAGAAAGAGTATATTCTGGGAMAATATTTGAGGTGCCCTGAAATTAAGGGTATC[A/G]AGGTGTCTCATAAGTAGATCCAGTAATCCAAGTTAGGTGTGCAAGGACAGACAGATGAAT	F
BICF2G630111957	16	33002452	GTTGTTGTTTGGCCTCCAGTTTTAAGAGGAAAAGATATCCTCCACTTTTTCCTCAAGAAG[A/G]ATGGATACAAGTYTATACAGTTGACCATTCAGACTCTGAAAAGTCATAGTGCTAAAAGTT	F
BICF2G630111963	16	33006079	ATGGTAGGAACATCATCAAAGTTTGCTTTTTCATACATTTAACGTTTTTAAGGATTAACA[A/G]TGAGAACAACTATGTCATATCCTTTTACAGATAAGAGGATTGGAAAATGAAACTAGTGAG	F
BICF2G630111999	16	33017853	AGACCAGAAGTGTTGGAATCCTTTATCTGTGCCTTTTCTTTCCCTCCAGTAGTGCCTCCA[A/G]TCCGGTGACAACATTCCCATGGTCCATGAATGAGCTGCCCTAGCAGTACTTTTTGCCATA	F
BICF2G630112013	16	33032475	CTTTCTGTACCAAGTAATGCTAGGCTACTGGGGAAAAGCTGTGGGTAAAGAAGGCAGTAA[A/G]GGGTTTTCTACGTTGACACTGGGCTGAAAGGAAGGATAAAAAAAAAAAAAAAGAACAGTG	F
BICF2G630112071	16	33054078	TTAGCTTTTAAAGGGAAGGAATTAATATCTCTCAATAGATTTTCTGCCAAGATGAAGGGA[A/G]GCACAGATTCGAGCTCATATGCCAACTCTAATCAATTGGCTGTCATTCCCTACAGTACTG	F
BICF2G630112093	16	33069212	TCCACACAAGAAGGAGGTTGTAGGGAGGATGTGTGCTGAGGAGGAGGCTACTTTGTGAGG[A/C]TGAGGCCAATTTAAGGAGGACTTGTCTCTTTTATACAGAGATGGGAACACTCAAGTTAGT	F
BICF2G630112107	16	33075608	AATAAAACATCTTTAAAAATCTCTGTCTCATGGCTGATTCTCATCACGTTGTCCCAAAGC[A/G]GAGTAAACGGGGCTGCTCATCCTCTAGCTCAAAGTAGGGCACAGCATGTCTTCTGACAAG	M
BICF2G630112117	16	33087238	TCCCCATTAATTATCACAGCCCTTTTGGTTGGTGTAAAGGATGGGTGGTTTTCCCGTTAC[A/G]GAATGATTATTTATTTTCCCTATTACTTACAGAAACTTGTGGGTGTAGCAGTAAATTGAA	M
BICF2G630112127	16	33105584	GGTATGGATTAGAGAACTACAACATTCCATGCCACTACTAGTATGTCAGTGGTTATGTTG[A/G]AAGAAAGTAAGTCTTTCCTTACAAATCAAATGAAAAAGAGTTAGATTGTGAGGAATGTAT	F
BICF2G630112140	16	33120160	GGCCTTGTCCTCCCCATGTCCAGTTTTGCTATTTTGTTTGATATTTTGGTTAGGAGGACC[A/G]GCTTTTTGTATCTATCTCAGAAACACATCTACTGCATAGTGCTTACTACTTAGAAGCACA	F
BICF2G63011220	X	90243815	GGGTAAGTCCTTTAAAAAGTTCAATGGACTAAGCCACATGAGCCTTGAGCTCTAACCCTA[A/G]CCTTATTGCTCATTTACCTATTCATTTATATGACAATATTCAAGTAGTCACTATGTGCTT	F
BICF2G630112223	16	33136970	CCATTATACAAGTTTATGAAACAGAAAATATAGGTACAGCACAATGACAGGGGAGGGCAA[A/G]CCTCCGTTGGGCTTCAGCCATCATGAGCCCCGTGGTAAGAGCTGCAACGGGATCCCGAGG	F
BICF2G630112279	16	33148768	CTCTTGACTGAGCCTCTTTAGTGGGATTGCATTTGGATTTTACATACAWATGATATTTTG[A/G]TCAATGAGTCCCTCTTCATAGGTCTCACTTCCTTCTCATGAAACTGATATTTGGGACTAT	F
BICF2G630112301	16	33158414	TTAGAGTTGGAAAGTCACCCACAAATTTTGGTACATGTCTATGGGCACATGGCAAACAGT[A/G]TATGTGGGTYACATAAAGTCAAAATATTGTCAAAGCATAGTTTACATAGAATAAATAATG	F
BICF2G630112318	16	33174968	TTCTGTGTTTGCTTGCCTTTCTCCTACCCTCTTTTTTTTCTTTTTCAATCACCCAAAAAC[A/C]TATCTCAAATGACTTCTCCTAAAAATGTCTTCCATTTTTTTTTCTCACTGGTATAAAGAT	F
BICF2G63011232	X	90187859	TTGTTTCATATTTGCCATCTAGTGGTTTAAGTGGGAAATTGCAGATTTACACCCTCTCCA[A/G]TTGGGGGAAGAAGACCCTTAAGGCTTGTTTTTCAAAGGAAATGCATAGTGGTGGAAAGCA	M
BICF2G630112326	16	33198503	ACAAAAAACAAGAAAACTTTACTTAATGGGAAAACATTTTGTATCTTCCCACTCTCTTGG[A/G]ACCATTTTAGAGGATCCCAAATGGAGGGGTTTACACAATGGCATGGGTCTATCATGATTG	F
BICF2G630112341	16	33213663	CTAGGAATATCTCAGAGACATAATTAATCCCTGCCTTTGGTTTTTATACCTCATGTATCA[A/G]CGCTGTGCCATCCTGCTAAATTCCTATTCTAACAGGCTTGGAAAGAACCCTAGATTCACC	F
BICF2G630112385	16	33252866	TTCARGATCAAAAAGGAGTAACTTTATAAAAATTCCCATCTCCTTTCCCTGGGCACACCA[A/G]TATGATGGGAGGATTTGGCTAGCCTAATGGTGAAACTCTTATTATGAACACTTTATACTC	M
BICF2G630112394	16	33259087	TTTCCAAATCAATTCCTCACACGGTGACACAAGTCCCTGGGGTTCTGTGGCACCTGACAC[A/G]TTCTGCTTCTCACGCCTTAACTGCACTGGTTTTATCTGCTGCTGCAGATGTTCTGGCGGG	F
BICF2G630112426	16	33279384	GCTAAGGAGCAAGAACTTGAATTGTGATCACAGAGTACAGCTGTGATCAGAGCCAGGAAA[A/C]CAGTGTCAAGTTTCAAGTTGTTGGCTTGAAGATGTAAATGGAAGAACAAGGAGAGGTCAG	M
BICF2G630112427	16	33281275	ATAGCCCCTTTCAAAGGAAAAGAGAAACATGAGGTAGGATCAGAAGCCTTGGGTACTCAC[A/C]ATGTTTTGTTAATCTCAGTGGCTCTTGGACTATGGCAGGACATCAATGTTCAGTGTGATA	F
BICF2G630112436	16	33305551	ATGAGTTGTTTGATACTCAGAGCACCAAGGGTGATGGTGTAGTCTCTTTAGCCACCCGTG[A/G]AAGCCTTGCTGGGTCAGGTGAAGCACTGCCCAAATTATCAAGGCATTCTCATCACACCAT	F
BICF2G630112441	16	33327243	GGGTCCCAATTTGATATCAGAGAAAGTTAATTTACCTTACCCTTCTCAGGATCCATGCTT[A/G]ATAGGAATGTTACAGCCATATTCCCTAAATGATCAGKGTCTTCTGATAAAGGTACCAAGA	F
BICF2G63011245	X	90162798	CTGTGCTGCCTTGTTTGTTAGATTCATATATGTTGGTCATGCAAGGGCAATGGGACTTGT[A/C]CAAATCTACAGATCAACTGCTGATTTGGAACACATGCATTTTACTAGTTGAAAAACATCT	F
BICF2G630112450	16	33351260	CAAATTTCTGGGTCTAAGACTTGGCCTTTCATATTTTGTCAAATTTTCACATGAGAAGGC[A/G]CCTATTGTGCTTATATAAAGGGAGAGAACCAGCTTCGCCAAAAACATGAGTAGGAAGTCC	F
BICF2G630112460	16	33363764	AAGTAGAATAGACTTCAAAATCATGGACCTAAGGGATTGAACAATGTCATTGTGTTTCAG[A/G]TTTGTCCTTTCTCTCCAGTATTCTTTCCAGAACATTGTCATAAATGATCTACCCTCATGG	F
BICF2G630112472	16	33373118	TTTCCTTTTGGTAAACTTACTATAAGTGCCCCTTTAATTCATATGACACTCCTGTAGGAG[A/G]TGATAAAAAGAAAGGTGTGCAACATCTGCCTGGGTTTCCCTGCTGAACATCCCGAGCAGC	M
BICF2G630112483	16	33390331	TGGGCCCAAGGATGAATAAGGATGATGTAAGTAGGAACAGGAGGGAAGATGTTATTAATA[A/C]CACTGGAATTACAAGGGTAAATAAATTATGCCTTGAAAAAAGGAGGAGGAGGATGCAGTA	F
BICF2G630112491	16	33397365	TTTGATGTCAAGTAGCAATGGAAAAAAAAAATCAAAAAYTTCCTAYTATGTAGACACCCA[A/G]TTATTAGCCATCACAGAAGAATATATTTTCCTTAAGCATCATAGAGCATGAGGATACCAT	F
BICF2G630112496	16	33415569	CATTCCTATCCTAGACACCAACAATCTGATTCAGTTTCTCTCTGAGACAAAGGGTTCAGT[A/C]CTCTTACACATAAAAACCACTGCAACAGTGGCCTATTCCTGTTGAAATAATAACTAATGA	F
BICF2G630112511	16	33432063	CAATATGAAGTGTAGACTGAGACCAAAACATACTGCATAAACTGACTCTCTGTTGTTGTT[A/G]GAAATAAGATTACTTCAGAACTCAAAAAATGTCCTCAAAAAAGGGCAGTGAGGCTAAGCA	F
BICF2G630112528	16	33445081	TTTGTARATAAAAAGGGCATTAGATTCAAAACATAATTTGGAGGTGTGATCAACTAGACT[A/G]TGTGCTACAATTGAAGAAAGGGCAGACGGAGAGGGAGAAATTGTGGTGAATCCCAATCTG	F
BICF2G630112540	16	33455552	CTCAGAAAAGAGCAGTCTGAWTATTTCCTCAGGTAGCTAAGCTCAGGGAACAGGAGTCAG[A/G]TGGTCTTTGGTGAATATATCGATGTGTGCAATCCTCAGATGCAAGCACGATCCCCTCAAG	F
BICF2G630112593	16	33487100	CTACTTCTCTCTCTGAGTATCCAATTTTCAGAATCCAGTTTCTATTGTGAAGAGTGCAGC[A/G]TTAGTAAACCAATGATAAAAATACTAATGAAATAAATCCTTTCATGCTTTCAGAAGTATT	F
BICF2G630112623	16	33509803	CATTTGTGTTCAAGTTTGGCTACCAATTTCCCAAGCTATTAACCACTTGGAGCTTGGATT[A/T]TACATTTATTTTAACTCGTATTACCAATGAGAAAACCAAGATTCCTTTTTTCTTTTATCC	M
BICF2G630112624	16	33514451	CAAGGAACAGAGAAAGACCCTGTAAATGTAGAGATATTCAAAGATACTCAGCTTTTTCAA[A/G]GACAATGTCAGATCCCTAAGGCACAGAGGAACTAACAGATAAAACAATTAGAAACCTTTT	F
BICF2G630112629	16	33526852	CAAGTAGGTTGGGCTTTGAAATGCTTTTTTGAAATACATTGGGTATTCAGTAGATGATGT[A/G]TAGAACTTTCCCTTCTTGGACAAAGGCACACAGACATTAGCAAAAACACAGGCCTCCATA	F
BICF2G630112635	16	33528136	TTGAGATCGGGCTTGAAGATATTGAATCTAAAGACCATGGACTCTGCTTAAGTTCAGTAC[A/G]CAAGGATTATTAAGCATCAAATAAAGACATGGgttctggaaatggctggtggtgatagtt	F
BICF2G630112647	16	33540318	TTCCTTCACAGTCAATTTTAAGGTTTATATAAATTTTGTTGTTATAAACAATGCCACAAT[A/G]GGCATCTTTGGGTACCCTTGTAAATGTATCTCTGGAAGAGATTTCTTAGAATATAAGTCA	F
BICF2G63011265	X	90105900	GAGGGAGGTACTGGATGGTAAACACGTAAGAAGCTGAACATAAGACTCATAATGTTGATT[A/G]CATCTTTCTAATTAGGCTCACTTATAGCCCTATAAATGTCCTATTAGACATGCTTTCATT	F
BICF2G630112681	16	33552555	AAAATAAWACAAAATACAAAACAAATTAAACATTAAAATAGGCTATCTCYGTTCTCATAA[A/G]CGAGATCTTTGTTCAGTCCTTCATCTCTTCTGAGAGCTTTGATTTGTCTTGCTCACTTTC	F
BICF2G630112693	16	33559779	TTTTCTTCTGCTGTTTCTTCTTATCTATTCATATAAACTTCTTGCTTATTACAGATTACC[A/G]ATTATGCAGAACTTCTCATGTAGCAATTTTTTTTATCATCTGCATGCAAAATGGTTGCAT	F
BICF2G630112713	16	33578643	CTTGAGACAAAAGTGTTTCCAGGGATCAGGAATAGGGAGTTAGGGAGAGCAGAGAGGGAA[A/G]AAGGAAAAATCAAATATAAGAATGTGATTTGAAGGTTGCTGCTGTGGATAGTGGGGGGCC	F
BICF2G630112731	16	33586539	AAGAATTCCTTAAGTAAGAATCTCCYAGGCTGGTAGAGCCTTGGTAGGTGCACATGATGA[A/G]TTACTTGGTTGTTTCTAATGCTCATCAACATTTGAGGACAGTCCTTCCTGGAACCCCAAC	F
BICF2G63011276	X	90085733	TCAAGACACACGTGTGCATGCATACACGCACATACCCATCTTGTATTTTTATACACTTCT[A/G]TATGTTAAAATTTTATATTTTAAGAGCAATACGTATTATTACAATTGTAAATAATAGATT	F
BICF2G630112762	16	33604690	AACTTAAATGGTATGCACCATTTGTACAGTATTTCTGGTCTAGCTATGTAGTTTAAGGAG[A/G]TGTATGTGGATATTCAGTACAGTATTGCTCAGTATTGCTTATAAAATGATAAAAAGGTAA	F
BICF2G630112817	16	33630376	TGGGACTAAGCTGATGAAGGTTCAGTGTCAGAAAACTGGTTGGCAGGGTGAAAGAGGGGG[A/G]TCGCAGAAAGTGAGCAAGTATCAGGTATAAGAAAAAGAAATGATCCATTTTGGAGAATCA	F
BICF2G630112827	16	33640831	CCGTCTTCATTAGGCCACACATCTTGATTTAGTAGTGTCATGGCCACGGGCAGAAACTTG[A/G]AGGCCTTACATTTTGCTTTTGGGTGATGTTCGGAAAGTCACATGATGTTACTGAGTTTCG	F
BICF2G630112830	16	33644772	TGTTCTAAAAAGAAAAAAAAAAGATGTTTAGAGGCAGCTCTTCAAAAATCATTATAGAAT[A/C]CAAACTGAGATCTTCCTCTTTCTTGAACTGATGGATTGGTACCCCCTTAGAATGTTGTTT	M
BICF2G630112841	16	33666644	CAAGAAGAATACATGCTCTGTGAGGGGAAGGGCCAAAAATCTCATCTACCACATTTGAAT[A/G]TATGATAGGTATTAGAAAATAGATTTTTGAACTAAAGTTAGTTCTCTTATCTATTCATCT	M
BICF2G630112894	16	33703967	AGTTTATTATACAAGCTCTGTCCTTTGGAGAGCATAGGAGAAATGTCAAGTGGATTTGAA[A/T]TCACTTAAACCACAAAGTTTATTTGTGCATCCTGTCCATTTCTTCCTTCTTTATCCATGC	M
BICF2G630112904	16	33707151	CAAATTAATTTTTGTCCTCATTAACCAGGAGTGTGGTATCAGGATAAGACCTGAACAGGC[A/C]AAATAAAGAAGGTATGTACACTATGTAAAAATTTGTAACTCTCGATATATTTCACACTAG	M
BICF2G630112924	16	33735671	GCTTTATTCTCCAGTCATGACTTAACTGAYCCTTACACCTGCCACTCTGTTCACCACGCG[A/G]CACCCTCTTTTTTAGTCTCTCTGGAGAAACTAAAAATATCTTACTTTCTTATGCAGAACA	F
BICF2G630112939	16	33838887	GAGAAGCACCAATATCCTACAGTGAATCCATTTCTAGGAAACAAGCCAACATAGGGGTGC[A/G]GCTTCAGSAACTCAGGTTAGCAACACTAGAGCCTGGCTGGCCTCCTTGGTCAGGGGAATC	F
BICF2G630112956	16	33852603	TCCTGTGTCTGACTTGGGCCCTGCTGGGGACCGGAGAGGGAATTAACATGGATTGCATTT[A/G]GTGTTTGTCAGATACAGTAAGCTGGCCTTGGTTGAAAAGGTAAGAGTGTGTCTATTTTAT	M
BICF2G630112989	16	33937948	AGGGAAGACCTTGGAGTTAAACAACCATCCTAAATTTGTGACCTTGAGCAAAATCACAGA[A/G]TGAACCCAGCATCATCTTCGGTGAATTAAGAAAAACAATGCTGTGAGGAGGAAATGAGAT	F
BICF2G630112997	16	33995246	GCCTCCCCATCCCTTGGCTGTTGGAGAAGCGACATCTAGAAAACACAGCATCAGAGTAAA[A/G]GAAGGGCATTGAGTTTGTCCTTCAAGACAAGTGAATTGCTCTTGGCTCCGTGGTTTGGAA	F
BICF2G63011300	X	90048167	TTACCCTGTGAGTCAATGTGGGTCTACAACTACTCACCTACTTACCTACTTGTCTGTTTC[A/T]CTGTCTCTCCCTCCCTCTCTGCACCATATGAGCATCTTTAATGTAACTGCTATCTTTTTT	F
BICF2G630113005	16	34008655	ACCCTGCCGGGTTAGGTTTTGGAAAATGGAAACCAAGGAGTAAAGCTGTCTTCAGCCACC[A/G]TACATTCCCCCTGAGATGAGGAGGGCCTGATACCTTCTTAGAAGGGGAAGGTAAAAATGC	F
BICF2G630113039	16	34023310	TCAAAACACTTAGGCTTGGTATGGTAATTCATTTCCCCAGTTCCCACCAGGCTAAAATGT[A/G]CAATTCCAGATTCATACTTCCAGTCATGGTAAAGGTTGACTCATAGCACCCACCAGAGAA	F
BICF2G630113056	16	34032025	AGACTCCTTGACCCTAAACCCAGGAGTGCAAGGAAACTCATTTCCTCCCTAACTTCTTTC[A/G]TCATAATGCAGAAGTCATGAAAAAACAATGAGGAATCAGGGAAAGGTCATAAAGTAAGAA	F
BICF2G630113073	16	34042399	TGCTCAATGCAAGCAGCCTACCTGTGAAAAATGACAAATATCCAGAATATTTCCCTGAGG[A/G]CTGGAAGCTGGTTAGACCAACACTGGGTGCTTTGGATCAGAAAATGAAGGGAAGTTGAGA	F
BICF2G630113084	16	34051937	CTTTTTTCTTCCAGTTCACTCACTCCTTTACAGCAAGGCCTGGATTTTCTGAGGCAACGC[A/G]GTTACAAATGTCTTGTGCCCTGATCCCCTGATGGACCCTCATGCTTTTGTCAGCTCGWGC	F
BICF2G630113109	16	34067096	ACAGAGAAGCCAGTTGCACCAGCTTGGCTCCTCGCGAGCACCTTTCCCCCCYGACTCTGG[A/C]AGGAATGCGTGTCCCTACCTCTTCACTTGTGTTGCCTTTTAGTGATGTTGAGGTTTACCT	F
BICF2G630113129	16	34077454	CGTAAAGACCTTTCCCTGTGTACATCTAGCCACTGGTTTAGAATGCTGAGACTAATCTCC[A/G]ACAGGGTTGTTTTTGTTTTTTGGGKTTTTTTTGTTTTTTGTTTTTCACTGGGAGCTGGTG	M
BICF2G630113141	16	34090924	TTTCATCCGCCTAGCAAATTGTCCCAGAGCATATAAGGTCACCATTGGTTGAGCTGCATC[A/G]CACCTCTGGCCAGTTATTCAAAAGGTGGTCTAGGATTACTGTCTGACCAAGTCCTATCGT	F
BICF2G63011315	X	90033752	GTTGCGTTAAAGCCACTAATGATATTGCAGCTGTAAAACTTGGGCCACCACATCTCACTC[A/G]CTTAGGTCTTGCTCTCAATTTTTCTGTATTCTACTGTGAAATTCTTAATTCCTCTGACCA	F	AgU001505_v1.1
BICF2G630113154	16	34102495	GTACATGTCTTCACATTCAAGGCAGATTTCTGGTCATTCTCAGTTCACTTGCAAACAGAG[A/G]AGCTAACTGTAAAATTTAATATAAGAAGTGTGCTAGAATCTGAAGTTTGCTTTTAAATGC	M
BICF2G630113180	16	34115246	AGGAAACCCGAGTATGTACCACACACTTTTTGAAGAGGGTGACAGACTTAGTCCTTACAC[A/G]TTCAGTCTTAACAGTAAAATTCTGCATGCWTTTAAGGTATCTTCGATACGCGTCGTGTGT	F
BICF2G63011321	X	90025023	AAAAGAGTTATTCGTGAAAGATCACTAAGTTAAGATTAAGAAAGCTGGCTTTCTCAGTGG[A/G]ATTACCAGTGTGTCATTATGTGAACTCAGGCTAATGATTTAATTTCTTAGTTCATCTATT	F
BICF2G63011326	X	90012742	CCTTGTTACTAAATTAATTGTTGCTCTTAATCCTTTTCTAATCTATGCATAAGGTTCTCA[A/G]CTGGCCCTAAGGCATTTGCTTCATTAGACTATGAGTCATTTTGAAGTATAATAAATATTC	M
BICF2G630113268	16	34176168	GAAAAGGTGGGGGCTATCTATTCCAGTTTGACGCTAAATATTCTTAGAAAAGTTTCAACC[A/G]CTAACTATAAGGCTGACAGGTATCTTGTCTTAGCAGCTTGAGAGATCTTGGAAAAGAAAG	F
BICF2G630113277	16	34223805	CTCTATTAGGAGCTTWGTGTAAAACTCCATCAGAAATCCCATGAAGGGGAGAGACAGTAC[A/G]ATTTGAGCATTCCTAGGTCCCTGGCTTTAATACAATCATAATATCACAAAGCCTTACCCA	F
BICF2G630113283	16	34226281	GCCCCTGGACTTAAGATGAACAGATGCAGTTTAGACAGAGAAGATCTGCTTGCCCAGTGG[A/G]TCCACCATCTTTCTTGCTAACCCCCAAGTCAAGAGTTCTTATCAGAAATCACCCAATGTA	F
BICF2G630113299	16	34316200	ACACGAATCTACACTAAGCTGGTAAAGGATATACACATCTATGTTTCTATCCTGCCCTTC[A/G]CCCAAGTAGGTGAGCTTTTAGTAACTAGAGGAATGATCTGGTTCTTAGCCTTGGAGGTAA	F
BICF2G630113334	16	34333135	cctaacacaccTTGTTTTCTCTCTTCTCCGCTGCATCCCCTCCTCCCCCATCTTCTGCTC[A/G]GAGGAGACCTCCTCCTCCTCTGCTCTCACCTTAGACCTTTTTTCCTTGAGGAAGCCATAC	F
BICF2G630113344	16	34341276	ACAYATARAAAGCACTCACACACAGGTGTGTATATATAGTCTGTGTGTAGTATGTGAATG[A/C]AAATGTTTTCAAGATCTAGTTAAAATACAAATTCTACCTGCACCCATCTCTGTCTCCCAC	F
BICF2G63011336	X	89994251	CTGTTCCACATATTGCATATTTAGAAAACTTCATATAAAGGCACTGACTAGAAATCATAT[C/G]TCTTGAAATGGAAGTTCAGGTAAACTTTCACCATGTTTCCTCATCACTCCTAAGCAAATG	F
BICF2G630113368	16	34363264	ATAGAGATCAGGAGTTCAGGACTTGGTTATCAGATAGGAATCAAGCTACAGAAGCTCTAA[A/G]CCAGGATGGAAGGCCAACTTCAGTTATGCATTCTTTGAGTTTTTGCTTGATCAGAAACTT	F
BICF2G630113378	16	34377141	AAAAAATATACCACTAAGCTGTAATAAGGTTTCTTTACATACTATCACCAGGCAACAAGC[A/G]ATTCTGATTTATTGAATATTTTAATTTTGCAATATGGCTTAATCCTAAGCATATACACTA	M
BICF2G630113393	16	34386474	GGCTTGAATTCAATTCCATGAATGGGAAGTTGATGTTCACCATCATGCCTGGCTTTTTGA[A/G]TGAGTATGCTAAACAGGGAAGTTTCTCTACTTTTACCTTAAAAAAAAAAAAAAGTGTTGC	F
BICF2G630113422	16	34403716	CCCAAAGAGGAAAATGGAAGGAAAGAACACATCTGGAGAATGGATGTGGTTCCTTGTGAA[C/G]TGGATATGTGGGACCATTGGAAAGCAGCTGGTGTGATGAATGAACATGGTCATTTCTACA	F
BICF2G630113428	16	34409323	ATTTTACATTGYTCCCCCAGTTAAAGAAACCTCTCACTGCTAAGATTTTTTTTGGTTCCA[A/G]AGGCTGTGTACTATTATCAGGTACTCTCCGTCACCAACTGTGCTTCCTCTAAGACATTTC	F
BICF2G630113446	16	34421458	AGAGGGAGCTTGGTGGCTTTGCTTTAGGAACTATTTGGGAAAGTCTGTAGAGAGTGGACC[A/G]AAATCACCCTGCTCTTGGATTCCTTAATTATTGCTAGAGTGTCTATTATTTCTGTTCTCA	F
BICF2G630113459	16	34432076	AGTCTAGTTCCTAAAAAAAGGTTCTGAGGTATGCATAAGAGTTTGTAGTGACTATTTGAG[A/G]AAACGGTTAGACTTTGGAGGAAAACTCCTTGAGAACACGCTAATGAAAAGTAAGCAATGA	F
BICF2G630113478	16	34443901	GGGTATAGTTGGCTGTTACAGGGAGCATCTGGCCAGGGAGCCATAATATGAAAATCCACT[A/G]GATGAGTTTGCTTGTCCATTGGACTGTGTTTGAATGAACACTGCCCATATTTGCTCTTCT	F
BICF2G630113494	16	34454776	TACATAAAGAAATTCACATTTTTTCCCCTTTCTATCTCCACACACCTCTCTTGCTCTTGT[A/G]CTCTGTCATAAGCACTCACTTCAACTGGCTTCATATATGTTCTTTAATATTACCAAATGA	M
BICF2G630113497	16	34474736	tgaatgaatgaatATAATCCATAGATATCCTTTTATGAATTGCAGAACGATTTTTAGTTT[A/G]AAAAAAAGGTCAACATTGTTAAGTCAAAAGGCATTTTCATGCTGTAGAAGTTGACATTTT	F
BICF2G630113500	16	34481217	CCCTAGCCTTGGATTGTCAGGTGTCAGTAAGTTACTGGGCAAGTCCAGGGCTGTGACTGT[C/G]TGGATGTTAACAGAGCCACAGGGGTAGTTAGGACAAGCATACAAGGTCACATAGTGCTGG	M
BICF2G630113534	16	34498742	TCAAAAGCAAATGTCACTCAAATGCAAAGAGCAGATAAAATGATCCATAGAAAATGCCAA[C/G]TCAGAAAGTAAGAAATGCAGCTTTTGAAATGAGCATGCCAACGTCCAAGAAGTCACTTCA	F
BICF2G630113536	16	34502603	TAAAAGGAAGAGGAGGAGAAATGATGTTGAGTTAGCTGTCTGCCAGTTTCTGCCCCATCG[A/G]TCAGAGAAAGTTGTATTTGTGAGCACTGGAGCTGGCTCTATGAAGATGGTATTGGAATTA	F
BICF2G630113545	16	34512475	AAATTTAATAAGGCATTTCCATCCCAGAGAGCATTCCAAAAGAAGTCTCAAACCTAAGAC[A/G]TCTCTTCTGTTCCTGTGAGATTGACAGTTGCCATGGGAATGGGGAGGGGGTGCTGTCCTC	M
BICF2G630113548	16	34513087	GCAAACTAATAAGAAACCTGACTCTGTCTTTGGAGGGACACACCACCCAGAAGACAACTC[A/G]GCCATTTTGCACATAAATAGGAGACGGACAGCCTAATACAGGCAGCCAGGAGCCACCTAA	M
BICF2G630113564	16	34537580	TCAACAGAGAACACTGCTAAGAAGTGTGGGTCTTGTAGACTTCTTCATATAGTTCATGTA[A/G]TGCAGCTTAGATTTCTGGAAGGATCTAAACTTGCAGGCCCACTGTGTCTTTCTCTATCAT	F
BICF2G630113568	16	34553928	AGAATTAATATAGAAGGTTCATGGAAAGGAAATTTTATTCACTGTAGTCAAATCTAGCTA[A/C]GGTTTGATGGTTTTATTCATCAGATTTTTTAAAAAGAGCTTATGATTACATTTGTCTGCT	F
BICF2G630113575	16	34565051	TGAAAGCTTTGTGTCAGACTGGCTTAAATCTGACTCCAATGAGCATGTGATCTTGGGCCA[A/G]ACACTCAATAAAAAAAATAGTAGCTCCTCTCTTCCACAACTAGGAGTTTAAAAGGCCTTT	M
BICF2G630113577	16	34573831	TACCCTCCTTGTAGGGAGAGATTTTTGCTTTCTCTTGTTTACCCTAGTTATTTCAATTTT[A/C]TTCCTTTCCATAAAGGTTTTCTGAGCACTGAAGATCCACTGAAGGTTGGACCAGTCTAAG	M
BICF2G630113596	16	34583356	AAGTCACTGTATTCTTTGTTATTTAGAGATTGAACTAGATAACCTTAAGGAAAAACACCC[A/G]TCAATAGATCCTTGAGCCTTTTGCATTGTACCGTTTTGAGGAGGATTTCCCTTTCCCCTG	F
BICF2G630113612	16	34600144	TGCATAAATCAGCCTTCTGAGAAATATTCCATTTCCTGAGCTTAGTTTAAGCTGAATTAC[A/G]AGTGACCCTATAGAATTATTTTATTCCCCTTTTGCCTGAATTCCTGTGGAAAGGATTAAA	M
BICF2G630113638	16	34610115	aaaCTGTTAGGATGAAGGAATGAAAACATGAGACCTAGGTGTGAGCTTAGAAGAGAAAGC[A/G]CTTTTGGAGGCCTCCATGTTCTCAATTGAAAATACAGTGATTATTTGCAATATATGAGAA	F
BICF2G630113648	16	34627325	TAAATTCAATAAGGTAATCTGTAATTCTTTCCCTATCTGTGCTGCCTTAATGAAAAAGTA[A/G]ATAATTCCCAGGGCACTAGACTAGGTTTATTTGAGAGGCCAATGTTGGATGCGCACAGAA	M
BICF2G63011365	X	89933119	GTGGGTTATGGTAGGGCATAACTATACCTAACAGAGAATGGAAAGGCTAAATAGGATAGA[A/G]TAGTAGAGGGCACAGAAGACATGGATAAGGTAACACAGGGAAGGGAAGGGCAAGGAATAA	F
BICF2G630113671	16	34684878	CTTGGCAATGACTCTGCATGTCCGAAAAAGTCACATGATGACTGTTGTTAGTGCACACTC[A/G]AGTTGCTTTAGGAATAGATATTTGTAATTTGTTTTCCCTTCATGATTGTCTTAAAATCCA	F
BICF2G63011368	X	89927098	TCACTGCAGTATCTCAGGTCTCCATGATATTTTTAAATCTGTAAATTCCTATTAATTATG[A/G]GACTCAGTTCAGGTATCCCCTTTTCTAGAAATCTTTTGCTATGGTTTTCTACAAAAAAAA	F
BICF2G630113704	16	34704538	TCCTGATGTGAAGTTAAGAGTTTCCTGTGTAGAGCTATAAACACATCAGCATGGCAATAA[A/G]GAAACTTGTAGAAACTGAAAAAGTCTAATGACATGTAATCTGCTAAATGGGCAAGGTGAT	F
BICF2G630113706	16	34705298	GTTTTTATTGTTACTATTTTGTGATAAAAGGGGTTGGAGGTAGGGAATGAGAGAAGCATG[A/C]CAGGGAACCTCAACATACTTTGCCTCGTTAGCAGCAACGGTGAATGTTCTTCAACTTTTG	F
BICF2G630113711	16	34720863	TGTGGAATTTTTTTCCAGGAAGGTTTGTGCCTTATTTGTGACTGGATGAGGTAGGTAATA[A/G]TATCTCATTGGTTGATCTCAATGAAGCCCTGTCAATGTCTGGAAATCATTCCTCACCCTA	F
BICF2G630113724	16	34738957	CACCTTTTGACCTGTGGTGTCAATAAAGAAAAAAGAGAGATTCAGGGTAGGGAGAGTCAT[A/G]TCAGGTGGCTCTCCTGAAATAGTTTGTTGAAGGCAGATGACCCATGTTATTGAGTGCCCT	F
BICF2G63011373	X	89916773	GCTTTATATTTCAAAAACATGAGACTAGATGGATGGGCACTGAATTGCTTGAATAGCCTA[A/G]TTTATTGTAGCAGGAATAGTTTTAAATCTTAAAAAGAAAATCCCACTGGATATAGACATG	F
BICF2G630113731	16	34754692	TGTGTTAGCGCCAAGAGCTGGAGTAGCTGGGGAGACTGCAAGTTATGGTGCACTCAGGAA[A/G]CTTTTGTTATTTAATTATTGTTCCTCCTCTGGTGAGCATGATGGTCTTTTGGGTTTATTT	F
BICF2G630113752	16	34765565	AAGTCAAAGTCCCTTAAGTGCATATACTCAGAACAGCACTCTTGGTTTGGTTTTTTTATG[A/C]TAGAATTGTGATCAGTAATGCAGCCTAAAATCCATTTCAAATTCATTGCAACAGAATCTC	F
BICF2G630113766	16	34787473	TGATCCTGTTCATAGTAGAAGAAATATACAACAGAGAGGCATCACATTTTTCAGTATGTT[A/G]AAGTTTTTGACTCAGGTACTTACTTACATTTAAGTGGGTCGGTTTCATCATGGCCAGAGT	F
BICF2G630113771	16	34795704	TTTAAAACCAATTATATGTGCCAATGTGGGTTAGAGTCTCAAGCTACGCTCATCTCCGTT[A/C]AAGTCCATAACTATCTCTCATTTAGAGATTTGGTGTTTAGGTTGAATTTGTTGATCATAT	F
BICF2G630113782	16	34800438	TATGTGTAGGATCAGSAAAAAGTAAAAGAATTRCTTGGAACAAACCTTAGACTACTCTCT[A/G]AAGTGCTAGCTGTCTGTGACCCTATTTTGGTGTGATTTTTTTGAATGCTATAAAAAAGTG	F
BICF2G630113812	16	34810737	AAGACCAGTTGAGGTTTCATATAAAGAAGGATCTCATAGGCAGTCATCATTACATGATGG[A/G]TTATGGGAGGATCCTTTCATGAATTCAAATATGGCAGCTTAAGAGGCCACATACACCATG	F
BICF2G630113825	16	34834531	GGTGCGTTGCCTTTACACCTTGAAAGGACAACATTAATCTGTTAAGACCCTCTTGTTGCC[A/G]TATCCTCACATGGGGGCTATTGAGTTTCAGTGAACCTGGAGTGAGAGAGAGCGTGGTTTA	F
BICF2G630113839	16	34864080	CAGCATGAAGTCAGAGTGTCAACTAGCATTTCCCCTTGGAGAGAAAAGTGGCACATTTTT[A/G]CCATGACATAGAATTTGTATTTCTATTTGACCTATTAGAAAACTGTTACCTTGCTTTCTC	F
BICF2G630113841	16	34877132	TCCATGCAAAAGCAGTGCTTACCGGATGCAAAGCATGGTGCTGGGAATCTAATAGATAGC[A/G]ATAGGAAAAAGGTATACAAAAGGATATATAACCTCTGTCTTTTATAAGCTCACATTCAAA	M
BICF2G630113842	16	34882998	CCTAAAGAGTTGTAGCCTTTTTCTATTTTTGGAGGGTGAAGGTTTGTTTTTATTTCTCAC[A/C]GGGATGTTTTTGGTAAATGTCTTCTGCCAAAATAATCAGTAAGATAAAGCACCTGCCATA	F
BICF2G630113857	16	34902093	CCAAGGGGTCTKGGTTCTCCTTCTATCCATCCACCCAGTATCCTGGAAAAAAATTGCTGG[A/G]AAGAGCATCCTAAAAAAGACTGAGGTTAATTTTCTCACCAATCCTAGAGATTAAAGTCTT	F
BICF2G630113866	16	34912146	CGGAGATTTTCATCTAAAAYGAGAAAGGATGGTGTGTGGYGTGGTGATTGACTAAGGTTC[A/G]TACGGGGATTCAAGTAGGATCTGTCTCTCATTTGAGTTCTCAGACTTTTTTAAATGTCTA	F
BICF2G630113883	16	34918857	ATTTTATGATGAACAGTTTCAATCAACCACTAACTCACTCTCTCTGATTTCATTGCTTTC[A/G]TCTTACTTTTCATTATTATCATCTGCAGTGGAGGGGAGATTTGTTCAATTTAGGCTCCCG	F
BICF2G630113896	16	34966162	TTCTGAAAACTGTGCCCAGCTATTGTGTATGAAAGGCCACAAATCTCTCAGCCCAAGGAA[A/G]GAAAGGCATCTGTGCTATAAGAAATTTTTCTCACTCTTGACCAAGCTTAGGGCACTTCAT	M
BICF2G630113900	16	34972204	CCATTAACCCCAAAATGCACACACAAGAAAATCTAGTCACGTATGTAATGAAATCTAAAA[A/G]AATGGCAAGACAAGGTTGTTGGTGCTAAGCAGGCTTTGGCTTTTTGCCTCCCATACAGCT	F
BICF2G630113908	16	34978763	CTATATTGGTCTCTCCTTTTTCTGACCCCTACCTAAAAATGGGATTACTGGGATGTAGGA[A/G]TTTGTCAGGTTTTAACCCACATAAGGGCtttcttaaaatattttatttatttattaatga	M
BICF2G630113909	16	34979758	TTGAGAGTATTCCTTAAGTACCTGTAGGCAGGAAAGATAATGGATCTAGAGGAAAGATGA[A/C]TGGGACAAAGAATCAGGTGTCTAGGTCATTCTGTGTATGACTATGAAACTATGTGTCTTC	F
BICF2G630113915	16	34984618	AGATTTTTGAACCCTGATTTCACTTTAAGCCATTTTTTCAAAATTTTAGGATCATTTAAT[A/G]TTGGAGTTCAACAAAAATCCTTGCTCTCAAACAAAAGTGTTTGAAGCCCATTGTGTAACA	F
BICF2G630113923	16	35007607	ACAACCCAATAGGAAGAAGGTACATGTCATATTTTTGAGGCTCTTCAGCTTTTCCATTCC[A/G]CTGCTGATGGCAAGAGTGTTTTTCTCCCCCCAGAATGCTCCATTTCTCAGAATACTACTT	F
BICF2G630113934	16	35095977	AGGGGCTGGCACACGAGAGATTCGATGATAGGACTTCKAACTTGATAGTGTTCAGAGATT[A/T]TCAAGGCTGTAGGAATTTTCAAAATCTTGAAAAGTGTGAGATGCACTGTAACTAGGCCGA	F
BICF2G630113942	16	35112452	TCTATGAAACTTAAAGTAATATACTTTGTAATGGGCTTTACAAAATCAAGGGTGCGTGGT[A/G]TATAAAATAGTTAATATCATTCACTATCATTTTCAGAGTGGATTTTTAAAAATCCACATA	F
BICF2G630113969	16	35137813	ACCCTGCCAGATCCCMCAGAGTAGAGCAAAGAGAGGTGAAAGATGTAATGTATCTGTTTT[A/G]TTCTTAATAAAGAGCTGCTGACTGAGAACCACACAGCTGTGTGGCTTGCCCACTGTCTAA	F
BICF2G630113981	16	35149464	GTTAATAGCTCTCGGGAAATGGCAGGTTTTCTGTTCACTGGAAAATATGCTTACTGGGCA[A/G]TGTCACGGACAATGCCATGTGACACAGGCTCCCAAAGGAAAACTCAATTTTAGGTGCTGG	F
BICF2G630113985	16	35157020	GAAGACAGCCACCAATAATTTTTCAGACATGGATAATAGGGAGGTGGTAAGGTATGTAGG[A/G]AGGATYGGAGTCCTGACTTCAGTGTCTACAGATTTTAATTTAAGCAAGTCACTATTTCAT	F
BICF2G630113993	16	35168685	CCAAGCCAACAGTCCACATTTTCTGCAATAATCAGTCACTATTACTCTTGCCTTCCTCAG[A/G]AATAATAGAAAGGGTGAACTGCACTAACAGGCAAATGCACGATTGTTCTAAAGGATCATC	F
BICF2G630114003	16	35182867	GGGATTTGTGGAGCATTCATTCTGTAGCAAAAGTCTGTGTGCTGTGCTTAGGCCAGAGTC[A/C]TTGTAGAAGAATAAGTGGCTTATTATCAGGAGAGTGATCGTTTTGCTAGGGAATAGGAGC	M
BICF2G630114017	16	35193703	CCATTGTTCCTATCACCACAAAGTTTAAGATTCCCTGTGGCTAGTGCTGGTGTCATTGTC[A/G]CAGGTGTCTTTAGACTCCTGAAATGAGTAAATCAGATGTTAGAGTTAATACATCACATAT	F
BICF2G630114022	16	35203028	GCCAAAACCATGGCTCTCCTATTACCACATTCCATTCCAACACATCATGAAAAAGTTGAT[C/G]TCCaaaatatatatatatttgaatcataattataatataGGGTGATTCATTCCATTATGA	M
BICF2G630114024	16	35216794	AGACAGGCGATTGGCAGCCTTAACTCTGCTACCACTGACATGCCAATGGAGAAGAGAAAT[A/G]GAAGATGGAATAATGAAAATCAGTGTGAACAAGGGCAGTACTTTTCACTCAAACTTCAAA	M
BICF2G630114042	16	35232891	GGGATGCAGTCCATTTCTTCCTTAGAGATTTTCTCCCCATGTCAGTTGCAAAGCTCTTTT[A/G]CAGCTGCTTGTTAATTGCAGAGAAACGGTAGAAGCCAGCAATACACAGTTCAGACACTGG	M
BICF2G630114054	16	35237508	AGTACTTAACAGTCAATCCCCCCCTTAGGCCCCAAGTTCTCCATGCATTCAGTTTGATGT[A/G]GCTGTTGGTTGCCACCCAGTTGAGTTAAAATGCATTATCTTCATGCACATATTACACTGA	M
BICF2G630114095	16	35271205	AAGGGAGAAAGAAGACACGACAGCAACCTTCTGGAGGATTATCCAGTATTTGTACAATGC[A/G]GTAATCTATTTTTTTCTAATCTTTTGTTTGCTTGCCACCATCATTGTTATAAATATCCAA	F
BICF2G630114110	16	35293090	CTTTTTTCATCAAAAACATAACCCCCTCAGCCTGGTTATTCAGTTCAGCTCTAAAGCTGC[A/G]ATTGTTACACAAAGCTGAGCTGCTGAGTGACCAAATGTTACAGCTGTATCCAGAATTCCT	F
BICF2G630114128	16	35297638	AGTGTGAGATTCCTACTCTTTCTGTGGGAATTGAAAGCTCTAGTCAAGGCAGATGGTAAA[A/G]CCCAGAAACCCTGGTATTTTTTTTTTCATTAAGCTCCTGGCTAATTTCTGATAAGATGTC	F
BICF2G630114149	16	35306907	AAACTGAGATTAATCATTTGTTTGYAATATGAAAAAAGACCATAACATGTAATAGTTGAC[A/G]GCAACAAAAGAAAACAATGAGCACTGTGCATATAGTCAAGTCTTTCCTTCAATTGCTCAG	F
BICF2G63011418	X	89898656	CTCAAAAGATTTCAGAAGTTTTGTAATTATGAAGTCAGTTTGCCAGAATTTGTCTGTGGT[A/G]TGCACTTTAGTAAGCCCAGTTTGGAAGGATGTTTCTGATTGATAACAGAATCTTAACCAA	F
BICF2G630114193	16	35344184	CTGGCTTTAAATAAGCAGCAGAGTCTGGAGAACTCTTGAGAACTCAGGTAGATAGCTGAT[A/G]TTATATAATTTTCAATGTGATCTTCACATTTWAAAAAAAAACGCCTRAATTCATTAGTGA	F
BICF2G630114201	16	35362121	AGAACATGGACTAGAATCAATAGCAGAGATGTGGAGAGGACCTCAATCATGACTACAGAG[A/C]AAGATGGGCTGGAAGCATGTTTCCATGCATCTAGAGAATTGGGAAGACTTGGGATTTCAA	F
BICF2G630114202	16	35363427	TCTAACTATGAACAATTGACCCTTAGCCTTCTTCTCTCTTTATATACTAGTTCTCAATCT[A/G]GACATTGGGTAAGATGGGGTTGAGTGTGCAGAGGGGAGCATAAAATGTGCTGAATATTTT	F
BICF2G63011421	X	89888052	TCAATGTTTCTCCTATCAGGGATGACACATTTATGAGATGTGTAGTCCCTTCTCCTGGTA[A/C]CACAGCAAACATTGCTAGCTAAGTACATGATTTCTGTCACTGGGACCAGACAAGAACCAT	F
BICF2G630114231	16	35379894	AAAAGGGATTTTGAAGAACCCAGGGATTAGATCCAGTCTTGTTCACAGCACTGGAATTTA[A/G]ATCGAAAGCTGTGCCTCCAGGTGGTGGCCCCAAGGCCTGCTGTACAAACAGTTTTGTTCT	F
BICF2G630114258	16	35398455	CTCAAGACTTTTGGTTCAAATCTGACCTTGTCTCATCAATAGCACACCCTGTTAGGGGCA[A/C]GGAAAAGGCTGGTGGCATGAATCACCATGTAGGCAGCCAAGACACCTCTCATTTAGATTT	M
BICF2G630114268	16	35413279	CAGAGAAAGAGTGGTCAGGCTACTGAAAAATAGTCTAGATGCCCAGATTTCTAGGACTCA[A/G]AAACAAAAGGATGCACCTGGAAGCTACAAGTATAAAAAGAAGCCACACAAGAAAACACCA	F
BICF2G630114276	16	35422200	ATTTCTATCTGTTCTTTCAGAGGAATAATATGGTCAGTAAGGAAAAGGTAAGCTGACAGA[A/G]CTCAGTATGAGGGGGATGTTTTCAAAACTATAATTTACACAAGATCCCCCAAGGAATTAA	F
BICF2G630114286	16	35433853	TTCTGTAGCCCATAGTAGAAACTATCAAAGAAACTTACAAAAAAGTAAGCAGATGAATTT[A/G]ACAGTTCCCTAGACCTACCAGCCTCTCAGGTCTCTAATTTATTCCATGCACTTTCCCTTA	M
BICF2G630114306	16	35443320	GAAAGCCTCCCAATGAATTACATGCAGACTCCAGGATTAGAAGAGTTTCCAATTTCAGAC[A/G]CAAAAACAGAATTTTGCAATTTTACAATTCATCAACAAAGCCAAAGGGGAAATGACATTT	F
BICF2G630114322	16	35466078	ATGCTACTGTAATTCTCAATGTTTTTGAATTTTTTGAGATGAGAAGAATTGGTTAACATT[A/G]AGGAAAAAGTCATACCCACCAAATAATCAGGTTAAGTTGAAGATGGAACATTTACCAATG	F
BICF2G630114334	16	35483112	TCCTTTCATTAAGAAAGCCAAACTGCATTTTTCAGGAAGTTCAGTGGCATGGTAGATAGA[A/G]AAGTGCTGGACTCAACCCCAGCTTTGATGCTTAGTTCCATGGCTRTAGAATGAAAGAATT	M
BICF2G630114340	16	35494993	TACTGAAGTGGATGAAGGTGAATTCCTTGTTTAGCAACACTTTGCTGTTTCACCACAAAT[A/G]ATATGGTAGTTAGGTCATCTGTCTCTGAGTTGGTGGTATACTTCTTGGTGACATATTTGT	F
BICF2G630114358	16	35510286	GAACAATAAGTTGTACTTCCCTATTGTTTTGTAACTTTTAAAATKAAAATTGCAAGCAGT[C/G]CAAGTTATATAATTTTTATGTACTATATCTGGGAGTCAATTTGCCTTTTGTAGATGTTTC	F
BICF2G630114370	16	35513629	GGGACTACCAATGCATGTGGTAAGAAGATTCTAAAAAGATAGCACACTCAGAGCTGAGAG[A/G]GGTTATTCAGAGACCTCTTCAATGAAGAAGGTGAGCTTTCCATTGATTACTGAAAGCAGG	F
BICF2G630114376	16	35546880	TCAAAGGTCACAAAAGCAAAACCTCTCTTTTTGCCACTGCCTCAGTCAGTCATGATCTCA[A/G]TCACTTCAATTTTCCCATACTGTTCAAAATAATCTCTTAGATGATATTCTTTGGTGTCTT	F	AgU017704_v1.1
BICF2G630114393	16	35560632	CCACTGAGACATATTGCTTCTCTTAGTGTTATCTAGGGTACCCTACTCTAAGTGATATGT[A/G]AGTGATGGCAGTTACAAGCAAGATAAAGGAAATATTGAAAGTTTAGCCTCAAGGGACATG	F
BICF2G630114396	16	35564599	aaccctttcatattacattgaagaacttgagatccagagaATGGTATTGTCAGTAGAGTC[A/G]AGCATTTTTGAGCCAGGCCAATGTGCTTGCATGGGGAAAATATGAAAGAATAGGGAGAAT	F
BICF2G630114402	16	35571441	AGGACAGAAGATTGAACATGGGATCATGAAGGCCCTCCCCCACAGCTGTGCACATGTCCA[A/G]CTGCAAAGAAGAAAGGCAAGACCAGATAGAGAGTTCAGAAGATGGCTGTATTATTATAGT	F
BICF2G630114426	16	35584139	TCCAGAGATGTGCCCTATACAGACATATTCAGGAGCACTGAGGAGAGACAATGCTCCAGA[A/G]ATAGATGTTGGCATCTTTTTAAAGGAGAGGAAGGCAAACTATATAGTCTTAAGGATAAAG	F
BICF2G630114450	16	35598280	TTCCATTATTCAGTTATTGGTGTTACTCTTGGTTTTTCACAAATTCTACTCCTAGTTCTT[A/G]TTTCAGATAACTTAAAATTTGTCACATTGCCTAAGAAATCACTCCACTAAATCAGGATAT	F
BICF2G630114465	16	35613654	CTCAAGAAAATGAACCAAAACCAAAATTGGGCAGGTATAGAGGGGTAGTAACTGAACTAG[A/G]GCAATTGAAATTGAATTGTGAAAGCAGCCCACTAAGCTTTTCTTGCTTTATGCACCTTTC	F
BICF2G630114475	16	35623310	TTGTCACTATGAGATCTTTTGTTTCAGGCTCCATCCTCTTCCATCCAGCTTTCTATAATC[A/G]CCTCTCTACTGATCTTACCTCTTTCAAACCATCCTGCTCACTACCACATGATGGTTACTG	F
BICF2G63011450	X	89825876	AGATGACAAGTCCAGGTAAGTGAATGAAGGCAGGGAGGAGTAGATGAGCACTTTATGATT[A/C]AAATTTCTGGTACTCATAATGGCATATAAATGGAATATAGGCAGATTATTTCACTGCAAA	M
BICF2G630114527	16	35707438	AGAGGTGCTTTCTCCTTCATGGGAGAAATTTAGTTTTAATCAGAAAGTCAAGATCTGAAC[A/G]CTTGTGACATGTGATAKCTCCACTCTGGTTAAGCATACATGTTTCCTCTCTTCCAACTTC	F
BICF2G630114528	16	35707455	ATTCGGTGGGATGTGGAGAAGTTGGAAGAGAGGAAACATGTATGCTTAACCAGAGTGGAG[A/C]TATCACATGTCACAAGYGTTCAGATCTTGACTTTCTGATTAAAACTAAATTTCTCCCATG	M
BICF2G630114547	16	35720231	CCCCCCACACACACACACACTTTAGACTTGCCATCAAGGAATGCTAGAGAGGAGATACAT[A/G]TGTGGTAATTTACATTATTTTTTAATCTTTAATCTTTAAGAGAACCAGTATATTTTTCCC	F
BICF2G630114589	16	35775613	CTAGCTTATCTTTAAGGAATGAAATACATGACTCTCATCACACTTCTCTGAACCTATATG[A/C]GAATGTTTGGGTCACAGTGTTTTAGTCTCAGTCACAGATGTTAGACCCAGACTCTGACTC	F
BICF2G630114593	16	35779038	AGTCCTTCCACCACTTTGGGTACCCTCCCTCCAACAAAAGGCATTTAAAATGGATAGAAA[A/G]ACTCTGTCTTAGTTGGTGCCCATCTCTGTTTCAACTCAGTCAATGGCAAACCATGAGGAC	F
BICF2G630114622	16	35800609	CAGAATTCAGTAATCAGAAAATGCTCACATAACCACAGAACCAATACAAATATGTGGAAG[A/C]CTTTTCACAAACAAACAACAAACTCTCTCCATGAAAATCAATTAAAAGAATAAAAAACTA	F
BICF2G630114643	16	35825525	CTGACCCATCAAAGAAAGTATCTTCTTAAGACAGAAAAAATACTATTTTCTGAGAAATCT[A/G]AGCAATGTTACTGCTACCACAGAAGATAAAAAGGAGACCAGGAGAATAAGGCTTCAGGAC	M
BICF2G630114647	16	35974623	AGACACAAGAGAAGCACTGATCATTTCCTGTGAGGTCCTCAGTGTAGTTAAGAGATGGAG[A/G]GAACCCTTTGGAAAAACATAGGGTAAACAGATTTTTTTTAAATTACTAGCCTGGTGGACT	F
BICF2G630114669	16	36139492	TGAGCTTGGTTTGTTTGTGTTTTACAAACCCTTGTGTGGAGGGCTGACTTTCAATAGATC[A/G]CAGGGGGGGAGCTGCGCTGCTTCATAGGAAACCCCGACCCAGAAGCGGGTCCTCTACAGT	M	AgU032575_v1.1
BICF2G630114678	16	36268524	TTGGCACTTACATGTGTTTTGGTAAAGTTGCTCTGAATGTTTGAAATGGGAAGCTAAGGA[A/C]AATTTCTACAAAATGGCAAGGGCAAATAACTGCCAAACTAAACTGTTCTCTCATATCCCA	F
BICF2G630114682	16	36280588	TACTGTGGGTTTTGGCCCTGGCAGAAGACATACCAAATCATTATTTTGGTAATCAGTATA[A/C]ACAAACATTTGCCTAGATTCAGCCCTTTTTCCTCTAGTTATTGAGTCTTTGGCCATCTCT	M
BICF2G630114685	16	36283967	TCCCTCGATGACCATTTCTTACCTCATATAGTGAGGCTGCTCACTGCACATTAAAAATTC[A/G]GTATGATTGAAAAGGCAAAGTATAGACATTTACTTAGTAAAAGAAAGCAATGCTCTGAAA	F
BICF2G630114693	16	36294169	GAAAGGTTTTCAATGATATTCATTATGGGTTTGTACTGTGAAAATAGTGAAACTCCCTTT[A/G]AAATTGCATATATGCtaaatttaaattaatattttttCTTTAGCTCAAATTGCCCTAAAT	M
BICF2G630114695	16	36296418	TTTAGGTGGGACAAACATTATGGTGAACAATAATACATAAAATTGGTGGCTGTAGGGATA[A/G]AAATGAGAATTTTTTTCATGTAGATTAAAAAGATATTTTTTCCAAAAACAATTTATTCTT	M
BICF2G630114707	16	36313095	AACTGAAAGTCAAAGGAAGGTTAGAGCAAAGAACCRTGAATGGATCTATGAAAAATTGAG[A/C]AGAATTAGAGGTGAATTGCTGAAAGATATTATTGCTGCCTGGTGCCCTAAGGGCAGCTGA	F
BICF2G630114714	16	36317821	ATCATGCCAGAAAAGAGCTCAACCTCGTGGAAATTTAACTCGCAAAGCCTACCAAATTAC[A/G]TGACTGGATATTAAAAACCTAATAATGATAGGCCAAAAATGCATTAGATTTAAAGAACTT	F
BICF2G630114730	16	36331788	AGCATGAAACCAAAGCCCTGTCACTTAGATGGGAGGTGAGAGAAGTAGGCTGAGGGAATC[A/G]CCCCCTCTGTCAAACCAAACTGAATAGGATACATTGAGGCTATTCAATGTTTTTCCATCT	F
BICF2G630114732	16	36343297	ATTATGGTGGGAGCAAATAAACATTTGTTGGTGGCGGCCATAATAGGTCCTTCAAGAGTT[A/C]ATCATATTTCAGACACTATGGTTAAGTTGTTTTCTCCTCTGTGTCATCATTAAGCCTTGA	F
BICF2G630114734	16	36351847	CCCACCCGCACAGCATTATGAYCATTGCTATCAGAATCAAGTTTTCCCTTTGAAGAATAT[C/G]CTGCCTTAGAGTCACCTGGAGTTAGCCACATCCCCATGAATTTGCTGGTTTGATTGCACA	M
BICF2G630114739	16	36376147	CTCCAGGCATCCTCAGTTCTTAGGAAGGGGCCATTCTGGTACATGTTTGGTTGACTTTAT[A/G]ATTTAAAAAWTTTGGAAGGGTAATGGCCCTTCCAAAAAGGGCCATTCCTGTTCCGCAGGT	M
BICF2G630114743	16	36465846	ATTTTTTCACAGTATGCTCCCCATCAGCCATTCCAACAAGCTGTATACCCTTACCCTCCT[A/G]ATTCAGGTGTGCTTCCAGAAGCTCCTTGGACATATGGTGAGTTTTAGAAGTTTTAGTGCT	M
BICF2G63011475	X	89807098	TGATTTATTATAATAAATAGAAAGCAGGAGGGTACTGTGCTCAGGAACAGAAAGTTCTCC[A/C]TGAATTCTCTGAAGTACTGTATTATTGAAACATAGAATATTCTATTAGTAGATATAAGTT	F
BICF2G630114769	16	36600160	AGTAAAAACTTCCCATTGCCCATGTTGGTGGTAAAACAAGGGTTTGTTCCATTGACAACT[A/G]CACCTGTCAAGAATGCCACCTGTGCTTAACCGTAAACTTCCTTTTGGTTACCCCTTCTGT	F
BICF2G630114770	16	36654308	TCCAGAGCACACGTTCTTCCCCCTCTACCATTCGCCTTTTATTTTTCAACCTTTCTACTT[C/G]TCCTTTGCTTCCTTCTCTGCATAAGCCCAAGAACATTGCCAGGAACAGCCGGCAAGGTAG	F
BICF2G630114773	16	36684522	ATTGAAATAATGAATATGAAAGCATACTTGTAAGGCATCCATAATATTATTTTTGGAAAC[A/G]TAGTAAGCTATAATGTGCCAGTTCAGGTGTCAAAATTGTAACAGTGCTTTTTGAAGGAAA	F
BICF2G630114775	16	36711139	ACAATACAGAATAACTGGAATACTTTGAAAAAAATTTTCTAAAGTAACAAACATTTACTG[A/G]GAACCAACTACACGCAAAGTACTCTCAAGCACAATTTTCCACCAAAACACAACATTCTAT	F
BICF2G630114782	16	36734416	CTAAGAACCCACATATTTGATAATGGCTCTCATGAGTTCAGCAGGTGAAGACAGAGGGAG[A/T]CTCCCCCGCAAAAAAAATCAGGGTCAAATTCCATGAGGGTTGGCGCAGGGTGTACAGATR	F
BICF2G630114785	16	36743325	AGTATAGTAGGCTGTGTGGCAGTGTGTTTTCCTTAGAAACAAGAGTATAGAAGTCTCCCC[A/G]GGAGCCGTGTGGTGTGGAAGGCATAAGCAGGCTTTGAAGGGGCCCCCCTCGCCACCCCAA	F
BICF2G630114791	16	36757892	GAAATGAAGACTTAAAAGGACCACAGATTCGTTTTGAGCTTCTGCCCATACCAGGAATGC[A/G]GCTCAGGGACCTTGGGCCAGCCTCCCATGAGGGATCGTCTGGTGGGGCGGGGCCCACACT	F
BICF2G630114798	16	36774830	ATTCAATTCTATGTGGGAGAAAAATATACACAAAAAGGATAGATGTGAGAGCATGGAAAT[C/G]TGACTTCTTAAATAAGATTACATCTCAACTCAGTCTTAATAACACATATTTGCATACATT	F
BICF2G63011480	X	89742311	GAGGGTGTCATGGCCAAAAATGAGCTTAAGTAGGCTTGGGGAAATGACTAATTGACAAAC[A/G]TTTGCTGTGGTAAGTCTTCCTACATTCCTAGGTCAGGCCCAAGGTGACAACTGCCACTAC	F
BICF2G630114802	16	36783945	GTTTAGGCTGAGCTTCTCGATTTTGGGGAATGATAAGTAATTCTATCTTACGAAGATCTT[A/G]GGTCTGTGATGAACAAATTACTCTCAAACTCTAAAAGACTGCCTGTTGGGATAAGGCTTT	F
BICF2G630114808	16	36824262	GACCATTCCCCCTGGAAAGGGGAAAGGAGAATGCTTATGGCATAGTCGTCCCAGCAGTGA[A/C]AACCCGAGAGGAGGCCACGCTAGGACTACACAGTGAACAGCACAGCTGGCAGCACCAGCC	F
BICF2G630114809	16	36824888	TTACTAAACCATCGATCTAGACAATATACTTCTTTGGTTACGTAGTATATCTGATGAGAC[A/G]GCAAGGGTGTTTATGTTTGAATTTATCAGTTTTAACACAAAAAGATTAAATCCCTAATGA	F
BICF2G630114818	16	36850998	TAAGAAGCTCCCTATAAGAAGGACATTTTACCCCCTTAACTCTAGTCCTTATCTACCCTG[A/G]TTTCCCTTAGTCCTGTTAAGTCAACTTCTGATGGTTTACTCTGTTTCAACCCTGGATAGC	F
BICF2G630114821	16	36860962	CAGAAGTCAGCCTCCCACAATCGGATATAAATAAATGATTTGATGCTAAAAGCTATTTGT[A/C]CTGGTATATGTCCCACAGTAAATACTATAAACATCCCATTGACTGGCAGAAATTTGTGGA	M
BICF2G630114827	16	36889772	AAATATACCTTGCTACAAATAATGTAATATTCTCAGTCTTCCATTCCAGAAGTGTAATCA[A/G]AGTTAATGGTTTAATATGTGCTTAGATATATGCAATACATGATATATTccttctatttta	F
BICF2G630114828	16	36977256	AGCACCAGCATAGACAGGGCCAACCATGCTCATTCCATCCTAACACCTGATCGTGAATAC[A/G]GAGTGAAGATCAGGAATCCAAGGTGAAAGGAAGTTTGAGTGCTTCTTGAGAGAGAAGCCA	M
BICF2G630114831	16	37001934	CAAACCGAGGAGATTGGTGACTTCCCTAAGTCCACAAGTGGAGCAGAAGGAATGAAAAAG[A/G]GGGCACAAACCCACAAGGACCGAGATAGAGACGATAGAAGGATAGAGAACACAGAGAGTC	F
BICF2G630114842	16	37013092	AGTGACCATCTTTGCTTTCAGTTTGACTGTTTCACATAATATGCCCCCATCTCCACCCCC[A/G]AGAATCAGTACATCTTTGCCACCGTAGTCTTCTTTTCCACTGCCCATGATGGCCTGGGTA	F	AgU002824_v1.1
BICF2G630114861	16	37019085	CCTAAAGTTTCCTGAAAGATGAAGCCACTACAGAGGGTGCTCACCACAGGGGAGCAGAAC[A/G]TGAGGGGGAAGCCAGGATGCTGCTGATGGTTAAGGTATACATGACAACTTCTAAAGTGCT	F
BICF2G630114898	16	37039621	ACACCTGAGTCAAAGGAGGATGTCCACACTCACTTTACCCTAGAGGATTTCAGTTTGGTA[A/G]CTCATTCCCTAGAGGGCCTGCTCAGCTCTCCATTGGCCTGTGTCCCTCTTTCCTCTGGGC	F
BICF2G630114911	16	37041680	CCTTATGGTGAATGCTTGGCTGAGACCCCTTTTGCTCTAGGCCAGTTCGTAAATCAATAA[A/G]CTGTTGCGTAGGTTAAAAGTTCTCCACATTGGACACCGAAATTCTGGATTCTCTTTGGTA	F
BICF2G630114959	16	37107352	AGCTGTATCTAATAATCAGTTAGAATTTCTGAATTTGGTATGTTATTACATACACAATCT[A/G]TAGTTACTACAAGTTCACAACTGGTCAATAGCCTTTCCTTCATTTAGGAGATGGGAGGGT	F
BICF2G630114975	16	37112824	CCTTATTTTGCTTCCACACCTAAACTAAGTCCTAAGGGAAGTCCCAAGGGAAGAAACCAT[A/G]TCTTTGTCTTTTTTTTTCTTTTCTTAAATCTTCAGTACCAGTATAATAGCTTGTTAAAGT	F
BICF2G63011498	X	89695900	ATCTTTCTTTATAAAAGGCAAATTCTGTATCTTTATTCACCCATTCCCATCTCAGAGACT[A/G]TACTCTGTCTATGTGAAAGAACTATTTTAAAGGCTTAATGAATCCTAAAATCTTTCTAAG	F
BICF2G630115005	16	37122472	AGCAATTACTAGGGAAGGAAGATGGGTGAATAAAGAAAGAGCTCTCCCCTCCCTCTCTGC[A/G]GGCATCTCAGCTGGAGCAGGGAAAAGGGAAACTCTGCAAGTAGAATGTAGATCAGCATCT	F
BICF2G630115059	16	37157030	CAAAAGCAGCACTTAAAATCTCAGGAAACCTGAAGCCAGAAACTTTTTTCACACTGCTAA[A/G]AAAACAGTTGTCAGTTTCTCAAAAACTTTTAGGGTTTTACCACAAACGTGGGTCAAAAAA	F
BICF2G63011506	X	89679652	GCTCTTTGGATATTTTAAATTAATAAGCAGATTTGACAGCAGACCATAGTTATTCTATGA[A/G]GAAAATTGGAGTTTGAGTAAGGAAGAGAAATGAACACAAAAAGGGACATTTTTATAAAAG	F
BICF2G630115080	16	37199636	ATTCTTCTGCCAATAAACTCTACCCCTAATGGATCTAGATCTTCAAACACAGCATAACTC[A/G]GGGATGGAAAAATGGGAGTCTTTCCATTCTTTCAAACTGAATCCATAGCAGAAGAAAACT	F
BICF2G630115081	16	37202595	CTTTTGAGGGATTACTAAATTTTGTTGCTATGGGTGAATTGGGTATTGTGGGAAGTTACC[A/G]TAGTTGGTACTGTGAAAACTCAGATATTTTTTACTTACTCAAGCCTTAGAACCTGAAAGC	F
BICF2G630115090	16	37220220	TTCAAGACTCRGCTCCTCATCACTGCTGTTGATTGTGATTCAACATCCCTATTACATAGA[A/C]TCGAACATGCCCTTCTTTGTACCCCAATGATCCCTGGGCTTGTTTCCATCACCATACCTA	M
BICF2G630115105	16	37225879	TCATACAGAGTGGGGACCAGGTATCCACGATGGAAGGAAGTTTGAGTGTTTCTTGAGAGA[A/G]GGCATGGCTAAAGGCATGGTCAAAGGGCAGACCAAAGTTCAGAATCCATTTAGACTAGAA	M
BICF2G630115123	16	37258098	CATTCAGGCAGAGAGCCAAGCCAGCAGCCCTGCACAACTTTTAGCATAGCCTCCAGCCCC[A/G]CATACAAAGGAAATGTGAACAGTCATTCTGAACAGTGTCAGAGACAGCTGAGCTAAGAGT	F
BICF2G630115124	16	37260226	ATCCTATCTAGTATGCTACCCTGGGGATTCTCTGTTGATGGTGCTTCATGGGTTGCTATG[A/G]AAACCCAGGGGGAACTCACACACGTGTAACCTGGAAATGTTGGGGCATTAACACTGGTTG	M
BICF2G630115130	16	37276841	ATCTCTTCCAGCTAGGGTTTAAGACCCCATAGGACAGGTATTTAAGTTGGGTCTCAAGGT[A/C]AGAAGATACAGATGGAATATGCAAAGGAGAAAATTTGATTAAGACTGGCATTTTTCTTTA	F
BICF2G630115189	16	37315216	ACTGCACTCATTCACTCTTTTAGTTCTTAGAAAGATCTAAAAAGCTCCAGGATCCCACGC[A/C]CTTCGTCCACCACCTCCTCCTCACAGGGATGCCTCCTGTGTTGGCCCTTACCACCTTGCT	F
BICF2G63011521	X	89671215	AATTTAATGGCATTTACTTYGCATTCTGATAAATGTAAATCCAATATTGCAATTATATAA[A/G]AATACTTTTAAAGGCAAAAACAGGGGTAAGTAGTCTATGAGAAGATTAAATTTGTGTTGC	F
BICF2G630115216	16	37349053	TTGGAAGTACCAGGCCATGTCCACTATCAAGAAAAAAGGGTATATTGCTACCCACACACC[A/G]GCTTCCCCGAGCCCAGCCTCCATATAACAACTCCTTCAGCAACGACAGAATTTTGTTAAT	M
BICF2G630115219	16	37386626	CTCGGTGGCTGTGCGTTGTCTGAGGTCCTGAATCTGGGGACTCTGTGGGCTTTTATCTCA[A/G]TGGAGCACTCAAGGCTTAATTAGAGAGGTGAGTGTTGTCAAGACAACCTCCTTTTCATTC	F
BICF2G630115220	16	37400057	GGAAGCCTGGAATGTAACCCTGTCTTATATCTGCTGTGGCTGTTATTCTGGTATGAAGAA[A/T]GGGAGCTGTGCTTCTGGACTGGAAGATGAGAATTCTTGCTGGTACAAAAATTAGCATCCA	M
BICF2G630115221	16	37411549	ACCCTGAACTGGGTTTGTTCTTTGGGCAAAGTTTTGCAAAAGGTGTGGTCAGCACAGCCC[A/C]GGCTGGAGATTATGGAAATGAGGACCAAGGGGGCAGGGGAGTCAGCTGGATTTAAGTACT	M
BICF2G630115232	16	37586980	TTTCCTTACATCCTGTTTCTAGATCCATCATTTTATGAATCTGACAATAAGTGCTTTGAG[A/G]TTCGAGTTTTATCATCCAAACTGATTTTCCTCTCTCCCTCTGATTGCATTAACATCAGAA	F
BICF2G630115238	16	37594687	CAGACAAACAAACAAAAACCCACAACAGTCAAGGCATTGCTCCAAATTTATGTGAGTTTC[A/G]GGTCCTCATCTTGTATGCTAGCACTAATGGCTTAATAACTCAAGAAAGTGTCAATTCTCA	F
BICF2G630115276	16	37618430	CTGGGTACACAAAGATGCCTGTTATTTTATCTTCAATTCAAACTCAAAATTCAAACCAAC[A/C]CTCAAATCATTAGAACAAAATTGTCAACACGTTCAGTGTAAGGAGTCCACTCATTTGGCT	F
BICF2G630115279	16	37664250	AGAGGCAGCCGGGGCAGAGCTGTGTCTTGGGATCATGCATAGCTGGGAATGCTTGTTGCC[A/G]TTGGGAGAGATGTAAGTTGGCATGTTTATTGGCAGCTGGATCCCTCAGCTGGAAATCAGA	F
BICF2G63011528	X	89663714	AAGTACACTTAAGCATTTCATGTGTACAATTTTTCTAAAGTAAAATATAATTTTAAAACT[A/G]TAGTCAGAGAATTCTGGGAAAGTTTATGTAGTACTTGCAAAATTCACAATCATCTGAAAT	F
BICF2G630115304	16	37672842	GTAGAGACAAAGACAGTCTCAACAGGAAACATCTCACACCAAGTCTTGGAGTTTTCTTTA[C/G]CAGTTTTAAGAAGTTCTGTACTATTTCAACTCCGAAAGCTAACCAACCAGGTCTGAACCA	F
BICF2G630115326	16	37682419	CAGTATACCAGATTATAAAATTTATGAATTCCCCTAGCTTTCTAAATTTATTGGGCACAA[A/C]TAAGAAACAATCTATTGTATGTGAATATTGGAGGATCATAGAGCTTCCAAGTCCCAGGAT	M
BICF2G630115344	16	37701107	CTTCAAGGAGCCTCCAGAGGGGGATTTTTCCATCAGATTCTAAATTACATTCTTTATCAG[A/G]GGAGAAGAAAATGCTTTAAGTCGCCCTTGGCGCCCAATCAAGTGGGTAAGCCTGTGCCCT	M
BICF2G630115365	16	37715279	ATCATGAAAACTTWGGGGGAAGGGGGTGRAGATGAGACAGTTAAAAAAAAAGAAGAAGAA[A/G]AAGAAGGATCAGACTTTGCCAGTGTTTGTCAGTGTCCAGGAAGAAATCCACTGAGCCTGG	M
BICF2G63011538	X	88913128	TAAAGAAAGAAATAGGTTGGGAAGAAAAGAGTACAAGTGGAGCACCTAATACTCTGTGAT[A/T]TAGGAAAGGAAAGTATGGCCAAGGTGAGGTTTGGGGATAGAAGGGAGGGGCGATGAGAGA	M
BICF2G630115384	16	37734928	GAGGCAGTAGTGAGCAAAAGCTAGCCACATCRCTGCAAGTGGCAGAGCTGCAGCCATGAG[A/G]TTTGTCAAGGCTTCAAGTTCTGGTTCTTTCCTCTCTGCCTTACACTCTGTCTCCAGCACT	F
BICF2G630115391	16	37752095	ttgtccaaaatcataaagctagatggtggcacagcctagatcgaacAGTTTTCAAGTAGT[A/G]TAGTGAATCAAGCAAGGCACTAAAACCTTTCTGCAGAGACCCAAAGGTTAGAAACCCTGC	F
BICF2G63011540	X	88899408	CTAAACAACAGATTTCTCATCCTATAAGGGATAAAAATGCCAACTACCAGAGTCTACACC[A/G]TGCTCTAAACATCAAATATAGACTGTAAATTGCCTGGTCATTCATAGGATATCACCAGCA	F
BICF2G630115401	16	37762162	AAATAAAATGGGCTGGTCACGATGTCTATGTGACAACCTGTAGTTTGAAAAGCACTGGAA[A/G]GAAGCAGAGTTTGCTGAACTATCAGGAGTGTCCTGTTCAGATACTTTCTGGTTTTGCCTG	F
BICF2G630115428	16	37847830	TTTTCATCAATAACATCTCAATCCATCAGTGGAGCACATATAATTTTAAACACCCTGTCA[A/G]TAATAGAGAATGACTTTTAGACTAGTTTGCCCTCTCTAGTCCTTCCACTGTAGTTGACCT	F
BICF2G63011543	X	88886101	TTGTGCACTGCCTTCTTAGTTAGAGGATGGGCCACACCTAAATAATGTTGCCAAACTCCA[A/T]CAAAGAGCATCAGCCGCTAGTCCTAACACAAACACTGAAAAAACTAGTGCATATCTACCA	F
BICF2G630115431	16	37898712	GAAGGGTACCATTGATTCTCCACAGAAGTTATTAAAGCCAAGAACTCAGCATTTTTTATA[C/G]CCAGGTTCTCTACTTTTGAGGCCTAGTATTTTCTAACATTTTTGTGTATTTTTCCATTTA	F
BICF2G630115436	16	37992504	ACATTATAAACATTACATTAAAAATGTATGTATATATACATGATACAGTTCACATAGGAT[A/T]GAAAGACAAAATGAAAAAGCACCAGGCCCACACACAAACATCAAAGATAACACGCTGAAG	F
BICF2G630115441	16	38014009	TAACATCCTGTCCAGTTTTAGGAAGATATGTATTTTCCGGGTGTTATAATATCCAGATAT[A/G]ATCTTTGGGAGTTTGAAGGTGTTAGGTGACATAGTCATGGGATTTTTTCATTTCAGGTCT	F
BICF2G630115445	16	38022512	TTGCAGGAAACGACTGAGAAGCACAGAAGCAGAGTAGGTACTAAATTTCTGAAAGGTTAA[A/G]AGATGCCGGAGAGCAGATCCAATGTATTCTAGAAGTACATACATTAGCCACTGACTATGT	P
BICF2G630115456	16	38033563	TTTTTTATCCCAACACAACATCATGATTACCTGACCAAGGTGGGCAAAATTATTATAGCC[A/G]CCCCTCYCCCAAATCACTACCCTCTAGCCAAGGACTTCCTAGTGGTTGGAGGGACCTCAG	F
BICF2G630115479	16	38053565	AGCTGTGACCCCGTGCTACTTCCCATCCTCTATCTGCTATGAAGCATGTTCTCAGCTTCC[A/C]SCTTCACCCAGCATTCCAGCTTCCCTCTCTATATGGTATATATTGGCAGCTCCCAGTGGA	F
BICF2G630115524	16	38071078	AGCCCAGATCTTCTGCATGCCTTGACCATCGCTGGACTTTTCTTCCTGGTTAATCTATGA[A/G]CACATGTCCAACGTAAATCAGGCTTGATGGATGACCCATTAAAGGACTGCTGAGGTTACT	F
BICF2G63011554	X	88877568	ATCCCTGGAGCATCCCTGTGTCTTCATATCCTGACTATAAAATCTGTTGAGGCGTCTGGG[A/G]GATACCAGGAGAATTAGCCACTAACTAAAACACCTGCGTAAAGACACTAGGTTGCCCAAG	M
BICF2G630115554	16	38079477	TTGGATCCATTTCCCTCATGTACATCTTTTGTCTTTCCAGTCATTTTTACAGAGGGTTAG[A/G]TAATGAAATCACAAAGAACTTATTCCATTGAAATTTTCCTGAAACATTTGCCATTCTCAG	F
BICF2G630115557	16	38091029	TCATCAGCTGACAAGAGGTTGATGTGACCAGAATGGCCAGCATGAGGCTGGTGTCTTCAG[A/G]AGGAGCTTTGAAAACAAATAACAAACACTCACCTCTTATCCCTGAGCTTCAAGAAAGGCA	F
BICF2G630115568	16	38123927	TATAGGTCAGTTATCTTAGAAGCATGCAAAAGTCATTCAGACGTTTGTTTGAGGCTCTTC[A/G]AAAGGCATCAACGTGGAAAGTGCAAGGGGCTGAATGTTCTGTGGTAACATATTCTCCTGT	F
BICF2G630115577	16	38135559	CTCTGTAGCTGACTTAACTTGAGGATACTGTGAACACTTAATCAGGACCCAACCAGTAGC[A/G]GGACTGCTTCAGGCACACCACCCCTTGATCCTAAAGGGAGATTTGGCCGACACCTCCACA	F
BICF2G630115586	16	38168158	CCAGAGGGTGTTGCTAGAGCAGGAGCTTAAAGGATGAGGAAGACATGCCTTTGGGAGATG[A/G]GTGAGGGAAAGTTGGCTCTCGGCACGGTGCCAGGATAAACAGGAGCATCCTACTTGAGGC	F
BICF2G630115590	16	38174899	CCATCGTAGCCTGAGAGCCACTTGAGGGAGGGCCCTGTCTGACTCAGCAGCATCAAGCTC[A/G]GTCCCTTGTCCATAGCAGCCATGCAATACATATGGAGCCACTGTGCTATTTCCTCATCGT	M
BICF2G63011561	X	88862383	TAACCATCTCAGAAACAGATACCTGACACTGATTGTCATGAGATTTGGAAATGCCAAGGC[A/C]TTGCTGTGGTTCAAAATAATCTTCCAACATAATCTAGATATAAGTAGAGCTAGAAGCAAA	M
BICF2G630115625	16	38194039	TTTTCCCTTTTGTTAATCATTCATCTTTGGGGATGGCAGGTGAATTTCAAGTCATAAATC[A/G]ATTAGGAGCATTTTGTAGAGTCTGACCAAGGAGAGGGTAGAGAAGGATTCTGAGGCTGTC	F
BICF2G630115680	16	38221805	CTGGCAGCCATTTGTCCTCCTCTTTGCTACTTGCACAGACATTTTATTAATTCTGCAGGC[A/G]TAGCGTGTCAGCTCTGAAAATATCAGCTCTCATCTGTAAGTAGCACTCCTGCACCCTTGG	F
BICF2G630115701	16	38243755	CTCAGTTAAAAGTCTGACACTTCCATAGTTTCTTTGACCATCGTTCCATCCTCATGCACC[A/G]GAGAGGATGAAAGAAAAAAAGCTGGAGAAAAAAAGCTATTATTCTGCCTTCTAGTTTGTA	F
BICF2G63011573	X	88850306	TAGTGCAAAGATTAAATGGATATCCCATAAGTAAAATCCCTAACAGGGTCAACCTATCTC[A/G]CTGGGAGGTAGATAAGAGACTCTTTGTAATTCCTGTCGAGCTCAAAAATGAGAGGAGCTC	M
BICF2G63011578	X	88845501	AATGAAGTAAAAGAATACAGAGAAGTATGCCTTATTCAGAACAGCAGAAGTGGGTGCTAC[A/G]AAGGTGCCAGGGAGGAAAAGGTTATTCCTGGTTGGGATGAGGGGAGAGGAGACCAATTTC	F
BICF2G63011595	X	88832336	AAGTCTGTTATAGCAACTGTATATAGGATGGACTGTGTGTCTGTGTGTACATGTGCTTAT[A/G]TGCAGATGGGAGAGGGCAACTGAAAGTATGGAGATMTRTTAGGTTGTTCTAATAACTTAG	F
BICF2G63011617	X	88816988	CCGAATGCTAGAAACAAACTATGAACACKTCAACAGTGAAGGTCAGGTAGGGCATGCAAG[A/C]CAAGTTAGAAACAGGGCCTTTGAGTCAGTGCCACTTAATTCCTATCTGACCTACATCAGA	F
BICF2G63011672	X	88782148	AATACTCCCTATGATTAAAAAACCACGTGAGTACCTACTGGTAGGACCCACAGGACTGTA[A/G]CAGTTCCTCTGGTGGAACCTAATATTCCAAGTGTTTGGGACATCATCAGAGATTTGAGAA	F
BICF2G63011693	X	88768711	ATTCCTGCTTGGTTCAAGCCAATTCATCTTCCTCTAGGCAGATTTGGTATTCTTGGGCTT[C/G]TCCAGGAGCTAAGTGAATGTGCATACCTGTACCTCGGCATAGACTAGACATATAGCAGGA	F
BICF2G63011714	X	88759983	GAATTCTGCAATAGAAAGTTGGCTTCACTACAAATGTATGACATTTAATCTCAGTTCAGC[A/G]TTAATTACTGATTGACAATTCTGTATTCATCCCTGTGTTGATGCCCCTCAGGCAGCTGTT	F
BICF2G63011732	X	88747410	ATAATAAGACTTTGAAGCTTAAGTGGATAATGGAGTGAGAATACTGATTTTTGAGGTGGT[A/G]CAAGGCAAGAGGGCTGCCAAAGATCTGGCTTCCAGTCAATACAAAAAAAAAAAAAAAAAG	F
BICF2G63011733	X	88745041	TCCTTACTTTTAGCTTCTATCTCCTTTGAAGACCTTCAGTGCATCCCTCCTGTGGAGTGA[A/G]AGAGGGTATTTTGAATTCATTCTAGAAGTTAGGTGTATGCTACTAAGATATTTTATTATT	F
BICF2G63011741	X	88732793	TAGTGGGTATAGAGAGAAAGCTCCCACCTTGAATCGAAGTAGGGAGAGTAATTGGACTAT[A/C]TCTGCTCTAGATACAGAGACAAATATTCTCTTTCTCTCCTAGGGTTCTCCAGTCTTAGAT	F
BICF2G63011753	X	88722378	GTCTCCTGTGTCTTTCTCCTTTACTCTTGTGGGATGCCACAAGCTAAATTAATGCTGTGG[A/G]AATCACTCTACAAGTGAAAGactctctgtttgaccttggagagtcacttttacccttctg	F
BICF2G63011763	X	88718915	ACCACCCTATTTTGGTTCATATTGTATGTTACTTTAAAGTCTATACAAATGAGGACTGAA[A/G]TAATTCCTTAAATCTGAGTTCTaggggtgtgctggaactggcttgtaccagctcatgaga	F
BICF2G63011790	X	88701053	GGTTATGCAACTGTTAGGATATGAGGAAGTAGTAATTCTGGCATCAGTGGAAGCTTGGGT[A/G]TATCTGGAAAGTAGCTACAAGGAGGGTTCTAAGTTCTGTCCCAGAAGGTAAGTCTGAGAG	F
BICF2G63011800	X	88697073	TTATAGCCTATGACACCAGCCCCTCTTTGCCCCGTGCCTTTGGTGACAGTGGGTTAGATT[A/G]AGCATTGACATCTGACACAAAAGCAACCAAATTCATTGGTTTTCCAGTGATGGGTGACAT	F
BICF2G630118046	12	65034667	CATACTGATTTTGTGGCTCTCTCTACAGACCACAACCCTATCATTTGATAAGAATGCATC[A/G]AAAAGCAGGTGTTGTAGGTCACAGGACAGTGAGCGGATCTGCTCGCCGGGTCATTTAGAT	F
BICF2G630118059	12	65022650	AAGGATTTGTCCTAATGAATACTGGAATCCGTGAATGATTCCCAGCAGCAAAGGAAATTT[A/C]CGAATATGAGAAAAATCACATGGTCTCCTTTCTTAAAAGCAGTTGTGTGTGATAGAGTTA	F
BICF2G630118076	12	65013762	AAAGTGAGAATTATGAAATTGGCTCACTGAGAACTGGGAAGCTGCTGGCCTTTAAAATGC[A/G]CTGGTGAGACATTTGGTCACACTAGTCACCTGCTGGATGCAGAATTCACAGCAGGCAGCA	M
BICF2G630118084	12	64998428	GCAAATAGAATTATGAAAAGTGGATGGAATTGATTTTTTTTTAAGCAAAAGGAATTGTGA[A/G]GAAAGACACAGCCCCACTGATGTAAATGCAGCTTCCAGTAAATCTCATTTCTCTTAGCTG	M
BICF2G630118113	12	64966393	CAAACCTGATGGCTTAAGGCTCAACATTTTGCATATATGCTACTGTGTCTCATGATAGCT[A/C]TCATACTTTGGACATGATCTTATATTTATACTGCTCTGAGACTCAAAACAGGAGGGAAAA	F
BICF2G630118118	12	64945604	AGTCAGCATCACTGAATGTTAGCACACACAGAAAGGAAGGGTATAAGGACAGAGGCAATC[A/C]GATGGTCACTTCTGACATCCAAATTAGTTTCAGTAGGACAGTAGAGGTAAAATCTAGATT	F
BICF2G630118131	12	64932244	GCTATGCTCCGAAGTATGGTTGGCCAAGTTCTGTATACCTTCTGCTGACATCTGTCATCT[A/G]TGTAATCCATTTCTTGTCTGGACTTTTCTTGGTTAGCCACAGCCTAGTGGCACCTCTCTG	F
BICF2G630118152	12	64906232	CAAAACCCAAGGCYTAATACAAGTGACATAAGAGAAAGAAACAAAATGCTAAGTGGTATA[A/G]GTCTGACAATAAATGGGACCATTTCCTTTTTTTGAATCATCTCTAGTTTTTTAATAGGTC	F
BICF2G630118175	12	64825132	TCATCCAGGGTTTCAATACAACTTGCAGCAACCAGCCAGCTCCAATGACTTGTAGGCACT[A/G]AATGGTCTACCAGAAATGAGCCCTCTTGCTTATAACAAGAGTCTTCAATAACACAGTATA	M
BICF2G630118227	12	64803518	TGAAGGAATACACAAACTTTGGAATAAAGCCAAAGAAGTTAGAGCTTTGCTATACCTGAA[A/C]CTTCTTCCCATTTAGAATTCCTGAGGCACTGGGATTGGCTCTATGCTTTGTCTGTAAAAA	F
BICF2G630118245	12	64795710	AGATTCCTTGGCTCTACAGCTTTATAAAGGCCATGTGTTAGGATGTTGTTCGTTATCCAT[A/G]AAAAGAGTTTTCCCATTGGGGATCTAATTTTATAAGCAAAGAATGACCACAGGGAATAAA	F
BICF2G630118262	12	64761004	ACCCTGAGTTCATCTTTTAACTAGTGGTCAAGGAATGACCTCCTCTTTCCCCTTAAATCT[A/G]TGTATTTTGTATACTTTGGACAAAATGAATATTTGTCCCTCAAAAGGCACATGTCTTAGC	F
BICF2G630118289	12	64693362	atgtttaaaacagaattcccagcctactccccctaaaTAATTCTAAAGCATGATCCCCAA[A/T]GTTTCCATTAAAAAGATGGTCTCGAGAGTCAAATAAAACTGCTTTCAAACATAGTTCTAC	F
BICF2G630118292	12	64687346	TATGTGTTCATGTCATACTAATCCATTATGAACTGAGAAGAACACAGACAACACAAAATA[A/C]ACCTTGCTTGAACTCGTGAGCCTGTGTGTAGTAAAAGTATTTTGTAGCTTCACTTTGTTA	F
BICF2G630118308	12	64657579	GTCACTATTGAAGAGATCAAGATTTGGACAGCTGTGAYGTACAGGAAGATAAAATATATC[A/C]GTGTCCCAGCCCACTGGGTCCTGGTGTCAATAAGCTTTGGAACAAAAATTGTAGTTAGAT	M
BICF2G630118358	12	64642740	TGAGAGGATAATCCTGCTTTCCTATCAATATTAAAAATGGCTCAAGTCTCTCCCATTTAA[A/G]AAAATATCTCTCCAACTTGATAACACCTTCAACCCCAACTTAATAAAATTTATTGGGGGA	M
BICF2G63011838	X	88677147	TTTGCTCTCTCATCATTTCCTCTCATTCTTGCCAGTTCAAAGCCTTTTACGGTGACTCGA[A/G]GTTTGGACTTTATGGGTTCAGTTTCCAGACATTTCCTGTTACCTTTCCTTTCTATCAGTT	F
BICF2G630118381	12	64630332	CTTCAACTGTATTATACTCCAGGGTGAAATGYAGCAWCTGCTCTGCAATACACACGACAY[A/G]GCACCAGATCGATTCCGTTACTCAGGAGAAATGTCAAACCTGACTGAAAACACAGTGGCT	F
BICF2G630118383	12	64629534	TACCAGGGCCATAATAGGAATCAGATAAGCAACTTTAAAATCATAGCTTTCAGATTATCW[A/G]ATTCATGAGAATTTTGTATCATATGCCATAATAGAGAAAGATTTGttttaatatcaaaat	M
BICF2G630118420	12	64612796	AAAGTCCTTTAAGGATAAAACTTATATGATGYTTTAACTTGAAAACAAATACTTTAAATT[A/G]AAAAAAAATAGGGGTGCCTGTGTGGTCAGTTGATTGAGCATCCAACTCTGGATCTCAGCT	F
BICF2G630118444	12	64598355	CAGTCCTCTTCCTTCTACTTCCTAAAACTTTCCCTCTCTATTGGCTCCTCCTGGACTATA[A/C]ACAAGCTGATGTCTCTCATATCTGAGGAATGAAACAATCCAAACAGTCCAAACAAAATGA	F
BICF2G630118454	12	64594602	TCACAGATTTTCCTTTTGCACAATTGCCTGTGATARCCCCCTTTCCTAGCCCTMCCTCAA[A/G]TTTTTCAAGCCAACACTGCCCTCTTGCATCTGTGGCCAGAGTTTCAAAACTATCCTTATT	F
BICF2G630118521	12	64563962	TGTTAAATTATCCAGAAGTAGAAATTGAGTTTCAGATTTGTGGCCAACTGAATAGATACA[A/G]AAATAAATAGAATTAGCAGCACCTGGTGAAGAAGTTAGGGAATTATGAAAATCCCTAAAT	F
BICF2G630118573	12	64545256	TTTTCTAATGGGAAAAATAGGTGACTAAAATCTTACTTAAATTTTATGAAATCATTTTCA[A/C]CTTTATTTATATATTTTGGGTAAGGAAGGGGCCTCAGGGCAGGGTCACTTTGAGGACATA	F
BICF2G630118614	12	64493165	CAAGACTGGGCTTCCTCTGGGAAGACTGGCCCAGGAGCAGGACTTCTAGCCAGATGCTGC[A/C]ATTCCCTGAGACACTCCTGACTCTTGAGTGAGTCCTAGCCTCTCCCTTGTGGCCTGCCGT	F
BICF2G630118625	12	64484010	ACATAGATATATATAGGGACTTTGGCAATAGAGTATGTTCCCTTGTTAAGTAGCCAAATC[A/G]ATCTCACTTCATTGACTGAAAGCAAAACAAACTAAAAAATGGTGTGAACCTCTTGGGTAT	F
BICF2G63011865	X	88665376	ATTTTGCACCCTTCCATAGAAAACACAAATTCCTTTATAGGCTATTGGACCAATGTCCAA[A/G]CTTTCTGTGAAGTAGGTGAATATTGACAGCAGCTCTCAACTTGAATATATAGTTCTTGAA	M
BICF2G630118659	12	64459403	GCTGAAAATACTAACAATCACAATCAAAACCATTCCTGTAAACCTATATTAGGAAATGCT[A/G]ATTGCAGGGAACTTAATGGAAGTGTCCTACTTTCTGGAGTCATTTGTTTTGATGAGAGCC	F
BICF2G630118661	12	64451840	CATGAGAGAGTCAAGCTTCAATGTGTCTCAAAGCTAAGATATTCTGAAGAGGAGTGTGGT[A/G]TCAGGTGAGTGGTTAATTGGATGTCCACTTTCCTCATCAGATTCTTATGATGGAAAGGAA	F
BICF2G630118710	12	64424695	TTCAAGAGASAGTACTACCTAGAGCTCTCCTCCAATTCTAAGTGAAATCTGGTCATTGTT[A/G]GCCCTGGAAGCCCTTTGAGGTGAGCAAAGATTATTCTCTCATGCTTTAAGCATGGTATCA	F
BICF2G630118716	12	64418321	TAGAAAAGTTAGAAAATATCAGTCTCTGTAATTCTTAAGATTTATCCTCATCATTTTCCC[A/G]TCTACTCTCTGCCCTTATATAGTCAAAATTCCATCTTAATTTGTTTTAAATCAAGAAACC	M
BICF2G630118761	12	64383192	TCATGATTTCAAAAAGCAATATTTCAAAAGMGAAGGAAACTAAAAGAGTAAAAGTACCCT[A/G]GTAACACAACAGATTAAGGAGTATTCCCACTATCACAGAACTTAGACACTTTTCAAAAAA	F
BICF2G630118778	12	64375331	AGCACATTAATGTTTGTGGAAAATTAATACAGATTTCACTTGGAACGAAAGAATGCCTGA[A/G]TGGAGAAAACCCTACCACCAACTGACAGATACCCATACCACTTGTTTTTCTGCTGGAATA	F
BICF2G630118793	12	64355243	AGTAAAGATGGAAATAAACATCACAGCCAGAGAGAACAAATTGGTAAAACTCTCAACTCT[A/G]TTCTCCATCTACTTATTTCTTTTATCTTTATTTTATAGACTTTGTAAAGTRTTCAGTGCC	F
BICF2G630118828	12	64331490	TTCCTTAAAGATCTGTTCAACTTCTACATAGCTACATCCCAGGATTGACAACCTGTCTGC[A/G]CAAGAAACTCCTCCAGGGGCAAGGACTGCTGACAATCACCTTTTGAGACCCCAGTGGTCC	F
BICF2G630118842	12	64327869	TTTCCCGATTCTCCCCATGCTACTGAAGAACTGTGATGTACTTAGTGCCAAAGAACACCA[A/C]CATGTCTTTCCCTGGATGTCCAGACCAACAACAGTGATCCTCAGACAATTCTTATGAATT	F
BICF2G630118882	12	64299741	CTGAATGAAGCCCAGGAGATTTTACTAGACACCGTCCCTACTGCCCAGTGAATGATGAAT[A/G]TATATATTGCTGCTTGGCTAAATGAATGGATCAAAGAAATATATCACACACCCAATCATA	F
BICF2G630118886	12	64292239	CCCAGGAGGGCAATATATATTTGACAAAAAAAAAATGATATTTGGGTTGGGTTTTGACAT[A/G]TGAATATTATTTCAAGAGGCAAAGAATCAGATAAATCAGTATATTGCCATGGTCTTACTC	F
BICF2G630118924	12	64248131	GAAAAGATCATCAGCAGTTTCTTCCCCTGTTCAGAATGGCACAGATTGGATTTTACTCAG[A/G]AAAGTGAAGGGCAAACAGGACAAAAATAATGGCTATTTAGGAGAAAAAAAAAGGGAGGCA	M
BICF2G630118937	12	64234021	AGGATTGCTTCATTTGAACTGAAAATGTAATCTGTGCTTCCAATTTAAATTCTTGGATTG[A/G]AAACCATAAATCTTCAGGATTTGGGCAACAGTTCGGTTCCATCCCATTCTAACAAGGGTA	F
BICF2G630118941	12	64216237	ATATGCTTTAGAAACTTTCAGCTTCCCACTAGAATGAGCATAGGGCTCAACATGCAAGGT[A/G]GCTCAGTCTTATTCCCTCCAGCGTCTTATGTCAGCTATTATTGGAGTCACTCAGGTGTGG	F
BICF2G630118950	12	64206532	CCACAATGCAACATCCTTGTTGATGGTATTTTGTCACCCACTTCCTTCTCATTCACAAAA[A/G]AGGAGGAATAGGAAAGTGCTTTCCTTTCCTTATTAAGGGACTTGCCCATAAAAAAAAAAA	F
BICF2G630118955	12	64201677	AGCAAATGATCTTGGCTTCCAGAAATAGCTGCTTCTGTTACATAAAGTTCTGTCCCTGAT[A/C]TTACTCTATGGTTGGAGCCTGGAGAAGATATTATCACCTGTAATTTTTAGTAATCTTTGC	M
BICF2G630119009	12	64173495	CATGTTATATTTTGCATCCAAACTCCACAGGGAACCTACCAAAATCCACCAAAAAGGCAT[A/G]CTTCTCTGAKTGCTAGTAGATATCAAGAAAATTGACTTGTTTTTCACATGATATTTATTA	F
BICF2G63011902	X	88646216	AAGGATAGAAAATAGAACAGTCTAACAGAAGCAGAGAGCAAGACCTTTTCCATGGTGTTT[A/G]GAAAAGACTAAAATAGGGGGCAGAAAGGAGGATGAGGTGACCCTGTTCCTGTTCYTTGGT	M
BICF2G630119021	12	64162744	GCTGGAGTTGTTGTGCTGGTTATTTCCAGAAAGAACAGAATGGCAAAGTATGAGAAGGCT[A/G]AGATAAAGGATATAGGTGAGATGCATAGGRAACTCAATGCRTAATGACTAGAATTTGAGG	M	AgU003603_v1.1
BICF2G630119049	12	64113197	AATGAAGAACGAGATGCATGCTGTGTCCATTCCATTACTGACAGAGAACTATGAATTTAT[A/G]TTTCTTAAATCCATGCCATCAATATCTGCCCCAAGGCATACAAATATTTGACTCTYCTGA	F
BICF2G630119068	12	64104801	GGGCCTTAAGATGTTAAACATAGATGGAGAGTTTGCAAACAAAAAGCCCCACAAAACAAA[A/T]GCCTTTATCTTTGAGAAAAGGGCAACAAAAACTTGGATTCTGATATCTCAGGTGTAAGTT	F
BICF2G630119095	12	64090140	TTAATTCAACAACTGGATAAGGAATATAGGGCATGGCTTACCTCCTTTTTAATTTTGTAT[A/G]AAGATATTAAAATTCAGAGGGATTAAGAAATTTAATCTTAKAAATCAGAGGTATTAAAAC	F
BICF2G630119107	12	64079373	TATTTATAAAGATAATCTTTACCTTATTCAATGTAATTTGAATGTTCAATGTAACTTTTC[A/C]TTTTAAATAAACATGGAGTTCATGTAAATGGCATGCCCAGTGTTATCCATTACTTTGTAA	F
BICF2G630119115	12	64068887	TGTTTCTAGGTTGGTAGCCATGCCTATTCATTTTATTGGCGTGTGTCTTAGTTTTTACAA[A/G]CTTGTAAAAATAAACATGTTTTGATGGYTTAAAGAAAAAATATACATATAATAAATCACG	F
BICF2G630119124	12	64060897	ATCATGAAAGAGAACATAGATATATTTGTGTCTGTATGTTTTGGGGGGAAGAGTTGACTC[A/C]TACGAAGAGGAAACAGGAAATAGCTTCATGATCCATGTTCCAGAGAGGTGGGTATAGGTA	F
BICF2G630119146	12	64046928	GAGTGGGTATGTCCAGCAGATTTCTGTCATTACTAGACCTGCTCCACTTTCTCGGTCATT[A/C]TCTGTGGCTATAACTCGGAGGCTTCCCGGGCACATTCTCATATTGTCAATTGCTTTAGTC	F
BICF2G630119158	12	64026063	AATTTATTGTTATTTACTATAGACAGTGAAATATTGAGTGGGCACACTGAAGGTAATGAA[A/G]TCCTAGGTATTTTACTTTTTCAGATGGAAAATGGCAGAAATTGGAGGCACATTGTTTTAG	F
BICF2G63011916	X	88633881	ATTACAAAATAAGGTATGGGTAGCTTTGTAGGATATCATCCTTTTCCTAGGACCCTTCCC[A/G]TCTCACTACCTTCTCTCAACTCCCTTTAGCTAAAAGCTGCTCATGGAAAAGGAGCTGTGT	F
BICF2G630119179	12	63982077	AGTAAAAATTTTTAAAAATAATGACATTACAGTTTTATTTCCTTATCCCAGCTGTGATTC[A/G]GGGCTATTACAACATTTCATGTACTTTCCCAGTCATATCTCTTTCTGTCCTCAGTACTGC	M
BICF2G630119186	12	63906483	AAAGAAGCACAGGACTTAAGAACTTAGTCACCCATAACCCAACTAGAGAGTGGCTCACAT[A/T]CCTAGCTAATATCAAGGTCGAAGCCAGTTTGTAAAATGTTTGTCAACTACATGGGCAGGC	F
BICF2G630119214	12	63876249	GTTCAAAAGTGAACCCATTCAACCCTTRTTTTATACAGGTTAATAAATGTATAGTGCTCA[A/G]ACAATATTTTACAGTTGAAAAATACACAACCATGAACAAAATAAGTTTATATGAGAAAAT	F
BICF2G630119236	12	63866308	GTTTTATTACTGGGAGCACAGAGCAATGTGAATACTAGGTCACTCTGAGTTAAAAAAAAA[A/G]AAAAGAAGAAGAAGTAAATACAGACAAACATATTTGCCAGTGGAAAGATATACAAAAACT	F
BICF2G630119261	12	63850618	TCATGCCCACWCTGTCATATTAYCACTGTCCTACAGAAAACTTATTATGGTAGAAACCAA[A/G]CTCCCCATTCCCCACCCACACTGTTAAAGCTCTCTTCCTCTTTTCAAATGCCTCCTTGTc	F
BICF2G630119275	12	63837409	AAAAGGCAAAAATACTTTGTATCTTGCCTTAATATTGCTTACCAATGTTCTTATGCCATA[A/G]ACAACAAAGCCATGTACTTACTGAGCAACTGATTCTTCGAAAAAGAATATACTTTTCAAA	F
BICF2G630119279	12	63833880	AGCAGACAAAACTCTGAGAGGACTTCACAACTGAAAGTGACATTAAGTTTGAGGGTGAGT[A/G]AAAGTTGACCCAGTGAGAGGTGAACTGGGCCATTTGACTGACTGTGAGCACCTTTTCCAG	F
BICF2G630119288	12	63806357	TGGCGGGGAGGGGGTGTCCACCTTATCCAGGCTCAAACCTCACTGGCCACTTGCAGATAA[A/G]TCCAATGAGTTTTGAGGAAATCTCAGTCACAGTACAGGCCAGGGGGAGTTAAAGAGCAGC	F
BICF2G630119299	12	63791032	TCTTCCCTGGGAATTTTCTCAAACAATGGGATGCTTGAACACCAGCCACTTAGGCCATTC[A/G]AGAACACAAGCGATCAAGCACAAAAGGGATTTTAGGTTCTTTTAAACATTTGATAAAAAG	F
BICF2G630119304	12	63789666	TGTACAATGGTTTACTTAGGATATCCCCTTTGTAATCATAAAGCCATATAAATACACAAC[A/G]GCACAGTAGTGAGTACTCACAGATTTTCAGATGAGTTAAAATTTCAGGGCGGTAGGTTCA	M
BICF2G63011933	X	88622152	GGGAGGCTATCCAGACCAGACCTGGTAGATCTGCCTTACACYATACTTAGTAACATGTCA[A/G]AAGCAAAAAGACTATAATATTAGAGGGGAGGAAACAAAAAGAGCCCAGGGAAAAACTGGA	F
BICF2G630119354	12	63700752	tttttcttatataagtattttatataaCTATAGATGATAAGCACTTATACATATATTGTG[A/C]TGGAAAAAGTTGATCAAAAATTAATTAGATGTAGGGAGAATAAATCTTTTGAGTTCCTGG	F
BICF2G630119366	12	63691541	AATGATAGGCTAAATTTTAACAGATTTCAATGACAGAGTAAGGGTAAGATTTAGATTACA[A/G]TACTGTTGTGTTCTTCTTATAACTAAATGTAAAATCTCTGATCTGCCCTTGGCTCTAAAT	F
BICF2G630119373	12	63680946	TTGTAAAAAATTCAAGACACATTTAATGGGTTTTTAGTAGTTTCCAGAAACTGAATAGCT[A/C]TTGGCACACAACTATTAGAAACTTTAGTCCAACAAAAAGAGACTGATAAATACAAAATTT	F
BICF2G630119386	12	63664024	TTCTTTGCTTTTTGTTCTTTTCCTTGTGGTTGTTGCTGCTTCTGTCTTTAGGAGTTTAAC[A/T]CCTTTATCTCTGGAAGTGATTTGATCACCTGGGAGAGAGTGGGACAGTTAATTCCGGTTT	F
BICF2G630119389	12	63662978	CCTGACTACATTATAAAACTATAATTGATTGAGCTCACTAACAATAAGAAGAAGAACATA[A/C]TCTATTGCATAATATTTGGGAAAACCTTGGATGGTTGGTAAGTTGTGATCAAAGAAAGGT	F
BICF2G630119411	12	63641132	TATTAATATTTAGGGCTATCCGAGCTAAGGACTAATCCCAATTTCAAATAACTATAAACT[A/G]GAATTGCCAACTTGAAAGGCCGGAAATCAGTCAGCCTGTTTTCCAGCAGCAATATCAGGG	M
BICF2G630119434	12	63612032	TTTGTAGTTACCTAAAGTAAGATGAAATAGGAAATGAATGAATATGAATAYTATAGAAGG[A/G]ATCTACAAAGAGGTTAAGTGAATGTGAGTCATTAATACAGAAGTGAAGTGGTTGCCCTCT	F
BICF2G630119458	12	63596975	ACAATCAAAAGTTTAATCTATTATTGCTGGTGAGTTAGTAATAAAAGTTTTTCATATTTT[A/G]GGAAGTATCTTGACCATGATTAATTTATGATACTGCCCTCCTGTCCCTTCAGTATAGTAT	F
BICF2G630119472	12	63588727	AGTCAAAGGTAGCAACTTGAAGAAGCTACATGGCGGAAGGAAATCCTGACAACCTGTAAT[A/G]GTTCATCTATTCTTGGCTAGACTACAGACAGGTGAGTAAAGAAATGTTTATATAATTCCA	F
BICF2G630119496	12	63381240	GCTTTGTTCAATGTGTTATAAATGTTACGCAATTCAAAGGGACAATGAAGGTGGTAAGAA[A/G]GACATATAATACTTCATAATGGGGAGAGGGTGTTCTGTAAATACTTTAAATTTCTATATT	F
BICF2G630119541	12	63336994	ACAAGTACCAAGGAGAAAAAAATATATAGAAAAAGAAGAGGACATAAAAAATCATGAGGT[A/C]GAAGACAATATAACAGGTTGTTGATACCATCTCACTATAAAGTCAGATGTACACCTCTAG	F
BICF2G630119560	12	63300584	TATGCAAAATATTGGATAAAATAGAGAGGAGGGAATCATCAAGAAGCCTTGCAAACTGAC[A/G]CCTACTCCTATTTCTTCTTATTTCATATACAAATACATGACATTCATAAACTTTCTGTTG	F
BICF2G630119568	12	63286189	CTTTTTAGATGTGGGTCAAAGAGCCAAGCCCCCTTTCAAGGGGATTACAAAGCAAATACT[A/G]CCCCAAGTATTGATTCAATTTTTTTGTTTATAGTTCTTTTGAGAGATATGAAATACCAGA	F
BICF2G630119576	12	63279615	TTGGAACAATAACTATGTAGRAGGAAGTGGAACRGTGATGCAGTTACCCTAAAATGCTCA[A/T]CCCAGCTGCAGAGCCCCTTAGTCAACCACATGCCAGGCAAAGGGACCAGACTCTTATTTC	F
BICF2G630119583	12	63269124	TAAAAAGTCATTAAACCTTGTTTCCAAACAAGGTTTGGACTTGATGTTTTCACCCTGACC[A/G]AGGGCAGTCAATTAGTTTCACTTCCTTTTCATTTTAAAGTGTCTGGGGAAACATTGAATT	F
BICF2G630119592	12	63251699	ACTGCTGGACTGTAATAGCTCAATTCGGCACTAAGGTAAWGTCAGAGTTGAACTACACCT[A/G]GGGGCAGCCAGCTTCCTGTAGGCAATGCTCACTTGTCTTAGTTAGGCATAATCTTCAAAT	F
BICF2G630119596	12	63241671	CACAGGAAGCATTGTTGATGGTCACTGGATTGATTTACAGAGGACAAAAGTACAAGAGCA[A/G]AGGGGGAAATAAGCACTTTTAGGAAAACGGTGAGTATAAAAGAGGCATTTGAAAAGGCAC	F
BICF2G630119605	12	63223466	AGCACCTAGGACCTTTAAGGAYAAAAGGTAACAAGTGCATTTTCCAATAACATAAGAAGT[A/T]CAACGCATAAAGGAGGAGAATACAATTGCTTAGTGTCTCAGAGGGGTAGCAAAGGAACTA	F
BICF2G630119626	12	63211388	TATAGATTTATATGGATTGCCATATGTCTTGCCTCAAAAGATGATGACTAAGCTACATAC[A/G]TATTACTCTATGGCAGCTCTATTTTATGTTGCTTTCCAGAGGACACTAATTTTTGGTATT	M
BICF2G630119646	12	63185402	ATGAAGTACATTTCTAGTCAGAGATGCACTTTGCAAGTTCCCCAAGGTTTCTACAAGATC[A/G]TACAGCTGCTGCATACTGTGTGGTGAATTCCCTCCAAGCTTCAACATGAGTTCTGGCTGT	F
BICF2G630119655	12	63165051	CAAGGAGAGCAGCTCACATTGGCTCAAAGGGTAACCTGGTAAGTTGTGGTGACTTGAGCA[A/G]AAAGAGGCTATGTCAGGGGAAACTTCCAGGGAAGAAGCTGAAGGGAAATAATAGATAAGA	M
BICF2G630119673	12	63152236	AGATGGGACATTACCTGATCCACATATTGGCACTTCAAAGTCTAAATTTCAGCCAAAAAA[A/C]CACTAAGAAACATTGTAACAAATATACCAGACTCTTTAAACCTTTTTCTCTCACCCTCaa	M
BICF2G630119718	12	63101989	ACCTGGGAATTCAGGAAAATTCCAAAAGCATAACTATTGTATTATGGCAATAGAGAAGAT[A/G]AGAATGAACAAAAGACTGAGTAGGAGCTCAGGATAGACTCCATTTCTGAGTACATTCAAA	F
BICF2G63011972	X	88608946	TATTTTGATGAGGCTTATTCTCCTCAGTTCTGCAAGGATAAAAGGAACACCATTTCATAG[A/G]AAGGCCTGACTCAACACTRGCGCCAGTGACTCAGTTTATTTGCTATTTCTTCCCACCAAT	F
BICF2G630119738	12	63021055	GGACCTTTCTGATTTAAAGAGCCTTTTAGAATCTCTTGATTTATATTGGGTAAATGTCCA[A/G]TTTTTCATACCTCTTTTCTTTCATGTCCTCTTCCCCAAGATGCAGTGAGGTATTGAGAAA	F
BICF2G630119762	12	63008844	TTTGGGTAATGCTAATTAGCACAAGCTGAATCCATATCTAGAAAAGACATGGCTGCCAGA[A/G]GTAGGGTGCCGCATTTGAGTGGGCARTACTTAGGGGTTCTTTGCAACTGAGATTGGGAGA	M
BICF2G630119767	12	63004033	ATTATTAATCAGTTATTCAATATGTTTGAAATATAGAGTATACGTGTGCAATAATGAAAA[A/T]GGGGCTAAAAAGACAGCTTGGAATCAGTTTGTGTAGAGTTCAAATGTCTCTAATTGATAT	F
BICF2G630119799	12	62928191	TATATTGAACCTGAGATCACTGAGAAGTTGAGCATGACTATAGGCAGAAAGTCCAATAGA[A/G]TACTAGAATACTCCAGGATGCTTGATTGAACTAATTGGTTGGCATGGTGAATGTACAGAT	F
BICF2G630119839	12	62861202	TTGTGTCAATAAAAAAATATATCGTGTCCACTTTTTGGTGTGCTGTTTCTACTGGGCTGG[A/C]CATCTAGCAGCTGCCTGGAGGTCTTGTTGTTCTTTCATTTTAAAAGAAAATGAGTTTTAT	M
BICF2G630119854	12	62847896	AACCCATTTAGATCTACTAAATAATATGTTCAATAGCATATTATTGTAGCATTCATATAC[A/G]GATAATCCTTGTACTTCATTCTGTGTAAATCTGGTAACTTTCTGGTACTAAAGCTACCAA	M
BICF2G630119866	12	62813760	AAACTCTAGCCTAAGAGGATTACTGGATTTCAGTACCCTTAGGGCAAATGTCAGCTTAAA[A/G]TCTCTGTCTTTGTATTTTCTTCTTTTGAGTTGTTATGAATTAAAAGTGTTTTTCTGGCCA	F
BICF2G630119878	12	62803705	AAGGAGACAAGGGCAGTTAAATTACTTTCAAATCTCTGGTGATGTTTGCCTTGGCAGTGG[A/C]AAACTTTGGAAAATTTATACCTGTAAACATTCATACATAAGTTAACATAGCAATATGCAG	F
BICF2G630119885	12	62787210	AATTTGATAGTACTAATGTATTATACCAACATGCTTCTTTTGATTCTCATTAACTTGCCC[A/C]AAAATCTCAGGCTATCCTCTCATCTGCAGGGGAATATGCTATGTTCTTCTCTAATCTCTA	F
BICF2G630119910	12	62768062	GGAAACATAAACAGAGTTTGGAAATATAGTAGGAGGAGGTATGGTAAGGCCTGAAGTGAA[A/G]AAGGCTTAATGCATGTTGAGTTTGATACTAGACATCCACTCAGATCAAGGCTGAGCCTGA	F
BICF2G630119916	12	62748177	ACATTAGAGAAGCTTTTCTCTAGGCAATAATGTGGATTATAGAAAGATCCTGAATATAAC[A/G]CTTACCACGTACGTGTGATGATCAGCCAGACTGATAAACAGGGTACAACAATGTGAATTA	F
BICF2G630119935	12	62722875	ATTAGAGGGGATGACTTAGGATCCTATTTGCCTCTGAATCTGGGTATTCAGGGTGACAGG[A/C]CCAGCATTTCCCTGGTCTAGTTTGATAAATGACTTAGTTTAAAATGGTGTCATTAGGTAC	M
BICF2G630119937	12	62720339	CCCATCTCTACCCTGGGGCACAATTAAACAAACAGCAGAGATTTTGTTTTCACCATTGGA[A/G]TGTCTTCCAACAGGGAGCAATACATGAACATCAGCAAGTCATTTAACTATAAACAATGTG	M
BICF2G630119943	12	62705263	TTCAATAGAACGTGGTAAATATGTCAAACTGGAGGGAAATTTACCAGAGTAGCACAGGAA[A/C]CTGAAAAGGCTAATAAGCAGGTCAGATGGGATGGGAGTAGTGACAATTGCTCTTCCTCAG	M
BICF2G63011995	X	88596560	AATCTTAAATCCTCATGCTTTTCACTGCCATCACTTTGCAGGCAAAACGTAGTCCTACCA[A/G]CAATGATTGGGGAGGGTGAGGCAAAATGTCCCTGTGCTGGTGTCCTCTCCTTAGGTTTAA	F
BICF2G630119959	12	62680378	CTGAGTTATTGGGCAAGTTATATAATAAAGTGAGGACTATATTCAGAGCATGAACACAGT[A/G]TGCCAGCATTGAAAACCCTCCCTTGGGTGAGGATCACATATTAGATTCAGTATAAAATCT	F
BICF2G630119969	12	62660931	CAGGTTCCATGGTAGGATGCTCCACTTAGGCGTAACATATTCCAGCCAGAGAATTCCATA[A/G]TTGTTACCAGGTTTGAAGCACTCTCGAAAGTGGTACTGCATTCCTRGAACTACTGTCAGA	F
BICF2G630119977	12	62643513	ATAATCTTATGTACCCTTATCTAATAAGATAAATTTTCTCTTATTTTGATTAAGATTCAG[A/G]CTTCATCAGAGCCTCATTGGCTCATACACTCTTTGTCCATTCAGGAAATGTTATTTGATA	F
BICF2G63011999	X	88593199	ATGTCCTAGCACACACAGATATCAGGGGATGACCAGAAGAACAAGAAGACAAGCAGTTAT[A/G]GATGCAGAGAGTCATTGAAAAACCTTTAGGTACCTCACTTGCCTGATCATCCTCCCAGCC	F
BICF2G630119995	12	62632464	CCTGGTGCACAAGATGGTGAAAAATGAAATTTATAAATCATGTTTCTACTTTCAGTATTC[A/G]AACAGCTCTCTGGGTCTCTTTCTACTGATTGGAATGCTGAACTACTTTTATTCTGAAAAC	F
BICF2G630119999	12	62594793	aataaataaaatattaaaacaaaCAAACAAAAAAACAGGTTACTATCTTAGGAATTATGA[A/G]GTGTTAAACTCATTTGGTTTCCAAAATATTAAAAGGGGTTTACAGATTTTGTCACCCATT	M
BICF2G630120030	12	62571506	GTAACCAATAATGTCAGGATAACCTCAGGACATCAGCAAAGGTTCTTTAGTATGCTATCA[A/G]CATTATTTCCATATGTCCTTGGTAAATGTTGGGCTAAGGAGTCAAGAACCATGGGGTACA	M
BICF2G630120043	12	62564789	ACCCTGGCATCAGTAAGGATTTTCTCTGTTTTTAGCATGAATTGTTAAAGAGCTTTTCGA[A/G]AGAGCATTGAAGTAAAACTAAGATGTCACTGGGGCTACTTGACCCTTTCCAGTCCTTTGA	F
BICF2G630120062	12	62550461	TGTCACATCATAGGCCAGAAGAAGCTAATGACAAGAGGACAAATGCTGAGTTGCAAGTAT[A/G]AGCAATTTACTCAGGCAATCTTAAATGATGAGGATATATGATATAGCTACARTGCTAATA	F
BICF2G630120069	12	62546558	CAAATGCCCCATATGCTGGACTCTGATTAGCTCTTTTGGCACCAGCACACAAACTAATCC[A/G]GGCTGGTTGCTTTCTGGCTTGTTGTGTTTTGTAATAGAGCAGAGACTCAAACAAAATGAA	M
BICF2G630120096	12	62529664	TTTCATGTGTCCTCAATGTAGGTACTTCGATATCTTTCTTGTCTAGTTACAACAATGCTG[A/C]CTCCACTGTCAGTTACCCCCAGATGATTGCTTTTCTGGTATGTTTAACTCTCTCTCATTA	F
BICF2G630120123	12	62515533	TGTGGTTTTCTTGTAGTGCCATTTCTGGGGGGGTAGGAGAGAAGGACTATCCATCTACTG[A/G]TATTTTAGGAAAGACAAGACCTTGGAAGTGGGAGTAAATTTATAGGCATAATGTGCAATT	F
BICF2G630120141	12	62505484	CAAAAGATTGGAATGGAGATGATGAGAGGTGCTGGGAGATAAAACAGTTTGTAATTTTGC[A/G]TTTTATTTGTCTCCCCAGTGGTCTCTAATCTCAAAGATATATCTTGCTTGCTGTTAAATA	F
BICF2G630120153	12	62494811	ATACAAGTATCCAAGCAGAAATAACAATGTAGGGATTAATTTATCAGTGAGAACAAAAAG[A/G]AACATCGATGTGAAGTGTATCAGAGAAAACTTGGCAGAAATTGCAGATCAGTTGGTTTGG	M
BICF2G630120168	12	62485144	AATAGGATACATAGAAAAAGCCTAAGGCCCACATAGTATAATTCCTAAATGCAGACAGTA[A/G]TGAACAGTAGACTTCCAGTTGTTTGGCTAACATTTGATCACCTCACATCATATTTTATAA	F
BICF2G630120177	12	62474020	GTACATACTACTTTTTGCTTGGACAATACAGTGCAACTAGATAACTACCCCAAGAAAGAA[A/G]TTTATACAAAGTTGGGCCCTAAATGTGTCATTTGTGAAAGCCATGGTTTCTAAAAATTTT	F
BICF2G630120198	12	62434383	TTTCATCATTAGCCACCCAATCAAAGAACAGCTACAAAGGAAGGGAGATCATAATGAATG[A/G]GAAATATAATCTGTYGAACTGTTTGGTRGGCTWAGCTCTGAAAAAAGGTTGGTTATAAGT	M
BICF2G630120207	12	62426831	TGACAAGAAAGGATTGACTTGACTCCTGCCATTCCACTATATCACTGTCACAGCTAGCTT[A/G]GCAGCTTGGTTCTGGGKTCTCCTTACTGGTGTATAGTTCTCTTAGAGTATCCCCAAAATG	F
BICF2G630120223	12	62417221	GAAAACTATCCGTGCATGATTTCTAGCCCAATTTGGCAAACTCCAAGGGTCCTTTGAAAG[A/G]TAGCTGACATTTCTGATGATTACCTAAATTGAATTGAACCTTTGAATGTTGTCATTTTAA	M
BICF2G630120256	12	62399482	TCAAACTAGCTGAAACTGAAGAGACATGCCGTTAGGTTTCAGGAGGTAGAAACAATGGGA[A/G]ATGGAGTGGTCAAAGGTCATCAACAGGAGTACTGTCTCCAAACGCAATGTCAAGAAAGAG	F
BICF2G630120263	12	62392965	CTTTCCAGCTCACCTCCACTCTGTACCTTTCTTCCCTCAAAGACSTTATGTTTTCATTTT[A/G]GAGACAAAAACATACATCAAAGGAAATAAGCAGTGGGCAGAGAACGTAGAATGTAGTGGA	F
BICF2G630120274	12	62380847	CCATGCCTAAAAATCACATCTCTTTCCTCCTTTATCCTCTGTCAAAATCAGAGAGCAATC[A/C]GATTAAGTTAATATGTGCTAAGCTTTGAATAACAGGAATTTTTCCAAGAATGTTTTCATT	F
BICF2G630120296	12	62344850	AAATAATCTCCAGTTCCAATTTTGGAAGGCACCAAACAGTTGTAGAGTCACAAAGTGAGA[A/C]TATAGCTAGTAGGTATGGATTCTCCCATAGAAGGAATAACTAGGAAGATATTATCATTAT	F
BICF2G630120339	12	62312334	TCTATCCTTGGACCCACAATCTCATGCTTTAAATTATTAATAATATCCTAAATACCTGTC[A/G]TTGTCCAACCTTTCAGGACCCAACACTTATCTAACCCTTGACAGGAATTATGTATAATCC	M
BICF2G630120353	12	62298229	GACACTAAACAGATTGTAAGAACATGAAAATAGTCTAGTGTGAGCTTCACCTTAGCCTTT[A/G]CTGACCATGCTCTGTAATTCCTTATTCACCCAAGTCCTGATTTTGAGGGTTTAGAGATTG	M
BICF2G630120372	12	62286944	TTATATTAGCATAATGGATTCTGTGAAGACCCTGTCACCCCTTCCCACTCAGATGGCTGC[A/G]GAAAACTCACCCCCCAGCCTGAGAGAAGCCCTCTCCCCTGGAGTTGGCAGGTCCTCAGAA	F
BICF2G630120381	12	62278918	GATCAAGACCCTAAGGTATGAAGTAGGAACTACCAAAGTGTTTTGTAAGACAGAACACTC[A/G]GAAGAACTTGCAAAAATTTAGTGGCCTGAAACTAGTTGCAATAGAAAGACGTTGACTTCC	F
BICF2G630120398	12	62264058	AGAAGAGTGGCTAAAGCATTGAGCCTGTAGAAGAAGGAAGATGAGTGAATTTTTCTTATT[A/G]GGCTTTTCTCCAGAAAGAGTCATCTGGCGAGTTGGCAAATACAAAATCAAACAGCCATGT	M
BICF2G630120405	12	62250411	AAGTCAAGATTCTTCATTAGCATAGGGAAAGTCTTTTAGAACCCCCTGATGAGTTCTCCA[A/G]TCTCATCACCTTTACCTTTTTCTGTATTCCACTTACAGCTAAAAGCAACTTCCTCAAACA	F
BICF2G630120409	12	62242975	ATTTTCTCAAGTCTCCGCTGGGATAGACTGCAGGAGGAAAGGAAGGAATCTTGAAGAGCA[A/G]GCTCACACCTCTTCAGCATCATAATTCTCTTTCTTATTGTTCCTTGTCCATGTTACCACT	M
BICF2G63012041	X	88575097	GGAGCCACACTTGCTATACCAGCCTTCCTCCTCTTTGCACCTATTTAACATTCCTCCTAA[A/G]GTCATATTTCCCTGTCTCCTCCTTTTCCTGCCTTCTCCCTTTTGCTTACTGTCTCTGCTG	F
BICF2G630120425	12	62204757	CATTAACTGACTAGTTATTTCATCTAAACTGTGTAGTTACTTGCCCTGCTTACTTCAGAG[A/G]RATGAGATAGATTTGTACCAAGATTTATATTTACTTGTAAAGGGTTTCATTAGTTTGTTT	M
BICF2G630120430	12	62143707	GAGGGGTTTAAGCAATAAAATTCTCACTTGAAATGACAGGAAAAGCCCCGCAAAGCTAAA[C/G]AGAACACCTAAAGGTCATGAAAGTATATAATCAAAATGGATTGGCCCACAATAAGTTATC	M
BICF2G630120431	12	62071437	CGGGGCCTGCGCAAGGTTGCCTGTATTGGAGCCTGGCATCCTGCCCGAGTGGCCTTCTCT[A/G]TGGCTCGGGCTGGGCAGAAAGGCTACCATCACCGCACTGAGATCAACAAGAAGATATACA	M	AgU004945_v1.1
BICF2G630120433	12	62020522	gcagcataacatagcctacaaagtattgactaataATTTTAAAATCAGACAAAGTATGAA[A/G]AGCATGAAGGAAAGAAGAAAGCTGTAGAGGAAAAATGAGCAACTTGTAAAGTAATTTTTT	M
BICF2G630120436	12	61863698	TTTAGTGGTTGCATTACTTTTTGGTCTTTACACTGTATATTGCACATTTTTCCTAGCTGC[A/G]CATTTGTCTTCAGGAGACTAATAAATATATACTTGAAATTCATCAGCAAAATAGGTGTTT	F
BICF2G630120448	12	61701810	ACTAGTACATAAAAATTGATATTAAGCTTTTTTCCCCTCCAATGAATCAAGGATTGTTAT[A/C]ATTTTTCCTGAGAGAGAGTGTTCAGTATTTTGCATTTTTTCCAGTTATTGTATAGCAGTA	F
BICF2G63012045	X	88572932	TGACTTAATATCTCAGTGCTTTGGTTTTATGGCCTGGAAAATGGCAAAACTGTGGTCAAC[A/G]TTGAATGAAGTAATGAATATTAAAGTGGTTTTTAAGATATTTGAATCTTTATACACATAG	F
BICF2G630120453	12	61686962	TGTCATTCTTTTAACTGATCATATATTCTCAAGCCTTTTGATCTCTACATTACTCCCCTC[A/G]TGGAGTTGTCCAAAAAGAAGATCCCGATAGTGCATCTTGTGTCATCCTCTGCTTGAAGGA	M
BICF2G630120455	12	61680289	CATGCTGTTTTGCACAGAAAGAAATTATATTTGAAAGTAATAATCCCTAAATTTCAGTAC[A/C]TAACAAAAAAGTCAGAACTTTGGGCATTCTAGGCATATGAATTTTCCGAGAGAATCACAT	M
BICF2G630120456	12	61670195	AGCTCAGCCTCATAAATTAGAGCTTCTGACAAGTCAATTATTGTGAAACTGGGTTTCTCT[A/G]TGAAATAAATGAAATAGCATGCTGACAAAAAGGTAGGCTGTCTGTTTATGGCAGAGAGAA	M
BICF2G630120458	12	61652092	ATGTCTCATTAAAGAATTCTAGTGCTTTTTTTATTTGGAAGTAGGATGATGTGGCAGTGG[A/G]GAATCATTACTTTTACAGAATTTGTCACTCCCCTGTGGTACACTAAAACCCAAAGCCACG	M
BICF2G630120460	12	61642533	GTTGGAGCAGATCACTTGTTAACAGAAAGGTCCTACTTTTCAGGATAGATGTACATTGAG[A/G]TGATTTAGTTAGCCATGAGATCATGAAGTAAACAAATGGTACACCAAGAATCATTTTACg	F
BICF2G630120478	12	61571036	AATATAAAATTCCCTCCCAGTAAGGAGGAACTGCTCAGTGCAGGGATCTTGGGAGGCCCC[A/G]CCTGGGTCCTTGTCTCATTTCTGACAGCAGCTTCCCTAGGTGATATCTTTTGCACTCAAA	F
BICF2G630120498	12	61546588	GAAAGCCTGGCAGGTGGATAGACTAGGGCAGCCAGTCCCCTATAAAACATTAACCCAGCC[A/C]AAACCGTGTGACGGGGATTTCAACCTCGACCAGAGAGGAGGCAATGCTCCGTGAAAGCAA	F
BICF2G630120543	12	61502590	TTCAATGTGCCTTAAGTACGGTTTGGAACGTCATAGGCCTTCTCTTAATCCACCCCCCAC[A/G]GTTACAGAAATGTTCCTGGGATCTGGTTCACTCATTTTTCTCACAGAAAAGTAACCATAG	F
BICF2G630120550	12	61492569	GATAATTAGATATGGTAACAGAAAGATCTCGAAATTTGTGTAGAACTCTTTCCTGAACAT[C/G]CTATGTTATTAGCATACTTTGGAGTTCCCCCAGAGGAACCTCTGTATCTCATCTCTCTGG	M
BICF2G630120555	12	61481207	CACTATAGATTTTTTACCCAACATTTTCAGGGTATGCATCCCAACAAGTATTGCTTTTTC[A/G]TAATTGTCGTTAATTATTCTGCTTTATTTCATGAAAACCTTTCCTTTTTGCATGAAGACC	F
BICF2G630120578	12	61471390	CCAGAGGGACATCAGGTTTCCACTTTCTGAACCTAAGACACACAACTAAGAGAAAGTCAT[A/G]GGATATCTCAGGTCTGCTCAGAGCCACTTGCAAATTAGTAGCTATAATTGGATCAAAACT	F
BICF2G630120580	12	61470828	AGAGGATGAACGTGCCAAAGGCTCTCAGAAGTTCATGTTCATGTGCATCTTGAAAACAGC[A/G]TCTCCTCTCCCAGATGCCTGATCCTAAAGCCCATGGGGGGATTTGGCTTTGATGTGAAGT	F
BICF2G630120586	12	61467154	TGCCTCCGACCTGGAGCCTCCACACACGCGGCTGGCACAGCATCTGGGATTTTATCACCA[C/G]TGCAGAGAGTGAGTCTGGACAGACCCACTGCTGGTTACTCCAAATTTTTTTCATGACTGA	F
BICF2G630120648	12	61436209	TTATAATTTCAGAAATATTGATCAAGATGTGTCTTAACATTAGCAAATCTTGCCAATCTC[A/G]GTAACAGGACTCCTGATAGAGTGAAAATCAAACTTCTAAATTGGCCGTCGAATTAAGAAA	F
BICF2G630120670	12	61397838	aattggagggcactggcaggtgtcttcaCAGCTGTACAGCTAAAATCTGTGTTACGTGTC[A/G]TCTGCAAGTGTTAGATAACATTACATCTTGGGCCAAATTCTTAATGGGGCCTCAACCTTA	M
BICF2G630120698	12	61375571	GGGGGATAGATAGAGAAATGCTGGTGATGAATAATTGTTGGAAATGCTAAGTCAGAAGAC[A/C]GATAAAAAGTCTGTATTAAGACACACCCTAGAAGTAGAACATGTCCTTATCAAATCCTAA	F
BICF2G630120721	12	61356275	AAGGGGAAATAAAGATACCACTTGGGAGTCAGCTTTTTGCATTGCTGTTATTTAATCTAA[A/G]GGTGTGGAAGTCTTTTAGTGTGTGATATGAATATTATATGATGTATAGTATCAAGGAAAT	F
BICF2G630120730	12	61349892	TATTTGTATTGCAGCAAAGGGGAAAAAAAGGGTGAAAAGTCCACATTCTCATCATCCTAA[A/C]GCACATAATTACAAGCACACATAATTCAATRCAACTGAAATCAAAGCACAGCTTCAATTC	M
BICF2G630120767	12	61331108	GTGGCCAACAGCACAGAATGCCCTTCCAAAAGAAAGCAAAGAAAAAASGAAGAAAAAAAA[A/G]GGGGAAATTATGGCAAGGGATGTGGAGGAGTGAAGAGGTCTTTATTTTCCAACTCCAGAA	F
BICF2G630120781	12	61316848	GGGAACTGGAAATCAATGTTGTCCAAGTGCTGCTTGTTTGATTTTTATGGTCCTTGTAAA[A/T]TGCTTTGTGAGTAGGtttatatcaatgaaaaaatatttgttaagtgtctgcagtgtgcca	F
BICF2G630120801	12	61283921	GGAAAAGCACAAGTCTTCCATCGTTCTGCTAGAAGAGATCCAGAGCTACCCGCCAGATGT[A/G]GTTTTACTGAGGTTTAAGCCAGAGGAGAAAGAAAGTCAAGGAAGTAGTGTGCATTTAGGC	F
BICF2G630120823	12	61273834	GGGGTCCCGTTTTGCTTTGTTGTGGCTTGTCAGACCAGTATTACCTTCTCCATGTGCTCC[A/G]ATAGCCACTACGATCGGATTCCGGAATAAAGGGTCTTTAGAGGAGGGTCGGAGGGAACCT	F
BICF2G630120841	12	61260555	ATAGGCCTAGTGCCCAGGATGGTATGCTCTGCAAGTAGACAGTGGTGGCAGGAAAGGGAA[A/G]AGGACAACACAGAAACCAAAGAGTAGCAGCAAAATTTCTGATTGGTTTTCTCCCAAGATT	M
BICF2G630120855	12	61252708	GGGATTGTCTTAGAACAGAGTCCAAATCAGCTCCACTACCCAACAGATCAGAGTCAGAAG[A/G]AGCCCRCACTATAGAATCAAGAGCAAAATTGCTTCGAATGAGCCGTAAGTAAATGGAAGG	F
BICF2G630120864	12	61247953	GTTTTTAGTAGCTGACAGGGCATATTTAATTTCTTCTGAACTCTTACCCTCAGGTTTTAC[A/T]GCTTTCCAAATGTCATTGTTTCATTTGTGCCTTTTTTGACTGCATGCACAGAATATTCTC	M
BICF2G630120878	12	61232542	GGTCCCAGAAGTCCACTCTGCAGGCCCAAAAGAAGCTGGACAACTCCTTATTCTCCAGCT[A/G]GAAGATTTAGACCCTCACACACCAGATCTCTCCTGCCAGGCTATTTGCACAGCAGCATGG	F
BICF2G630120902	12	61208903	TTTATTTTTAGGCTTTGTTAACCATTCAGAGATGCTATCTGAGCTTTGCTGATCCTTACC[A/G]TGCATTCTTCTTAACTACAGATTATTTGCTGCTCTGCTGCTAATCATGTTTTCTTCTATA	F
BICF2G630120913	12	61191772	GTTGTTGCTGCTGTTATTTTACTCCCTTTGGCAAGTTTTCCAAGCTATAGATACCATTTA[A/G]GGATGAGTAACATCTCTATTGGATCATTTATGCCACTTCCTGGGTTAGTATATATTCAAT	F
BICF2G630120930	12	61182687	AGTAAACGGAATCTGCACTGTGGCTGTTGGCCCTACTAGGACACCCAAAATTGTGTCTGT[A/G]AAATGGCCTCTCTAACAAGAAGCCAGATACCTGACCAGTTATTGATCTTCTCCAGGTAAA	F
BICF2G630120943	12	61160807	AGTTGGTCAGTATTAGGAAAAGGAAGTCTGTTAGGTGGAGCAAGCCTAAAGCAGCTTAAA[A/G]CACAGGGAATTTCAGTATTTCTTTTAAAAATATCAATTACCTCACTGGATAAAGAAAGGC	F
BICF2G63012095	X	88551745	TCACTTTTCCTCCAATTTGTGAAAGGAGGAATGCTTTGTTTTTTTTCATTATAGAACTTC[A/C]AGAGTAAATTTCCACTGGCTTCTCTAGCACTCCAGATGTGAGAAGTACAACTCAAGCTCT	M
BICF2G630120963	12	60838929	CATCTGAGAAAATGGAGCACTTTTTAAGTGTAAGCATWAACTAACATAATAGCACAGAAT[A/G]CTTGATATGCTATGTGTTCAGCAGCTTAGTTTCTCCATTTTCCATCCATTGCCTTATTTT	M
BICF2G630120974	12	60826633	TGCAGGCTTGTGAATTGTAACCAGATTAGGGTATGCCGTTATCTGGGAATGAGAATGGGA[A/G]AAGCAAGGACCAGCRCATGAATGATCATATTAGTAGGAATTTGTTTACCTTGTTGTTAGC	M
BICF2G630120975	12	60804119	TAGGATTTGGGGAGCGGCGCCCAGGCTGCGCATCGCGGGGCAGGTACGCGCGGASCTGTC[A/G]CAGATATGAGGGACTCAATGACTTAGTTACCTTATGGAAAGAAATGTCTCTGCACAAACC	F
BICF2G630120987	12	60791489	CAATTGAACCACAGAGAAAGATGGGATGATTTCTGGATTAGTACGATTGCAAGCATGGGG[A/C]GAAATGGATTCTGCTGGGACAGCATCTGGATTCAAGACTTTGTAAGGAAAAATATGATTC	F
BICF2G630121022	12	60721175	CCCACCTTCCCCAACCTCCCTCCTTATTTAAAGCATCCTCTACTCTGGCAGTTGATTCAT[A/G]TTGACAAGGGTACCTCTGTGTTCTCCACTGTTATTCGTAGCCCCAGGACAAGGATCAAGT	F
BICF2G630121042	12	60658170	GAATTATCCTCCAAAATTTTTTAAGTAAAGTCTTAATCACAGATTTTCGTATGTGAGACC[A/G]CTGTTTGACCTGGAGTCTCTGGTGTGAAAATGATACCTAATTCTGTTATTAAAGAAAAAA	F
BICF2G630121052	12	60634640	GAGCTACAAGTCATACAAGAAAACAAGATCATCACGGAGATACAGTGTATATTTCTCAAC[A/G]AAATCTTGGAAAGTGCCTTCCTGGAGAGGAACGTGAAACTTTTGCGGAACTCAAGAGTAA	F
BICF2G630121074	12	60619259	WTTTTTTAATCAATTCCAACTTATTTCTTATGGGAACTTAAACTGTTTCTATAATCTAGC[A/G]AGAAGTATCTATTTTAACAAAATAAAGCTTACTATCATTAAATATTTTTTGCAATTTTGC	F
BICF2G630121078	12	60607620	TCATTGAAAAAGCCTTTGTTGATTTTTATAGAGAAAAGTATAATGAGCTAGTTTGGCTTA[A/T]GAGGGCCAAACTAGTGGATATTCAAGAGGCTTTTGTTTCCTGTCAGTATTAAGGCAAATA	F
BICF2G630121090	12	60582336	GACACTATTTGAAAAGTCTTTATGATGCGTACCAAGGATACTCGTGAGGACTTCCATGCT[A/C]CTGTTGGCCTAGAACACACAATGTTGAGAGGCATCAAATAGAGATTCAGAGAGATTGCTC	F
BICF2G630121100	12	60573289	CACAGCTGTGGCTGCTTTCCTTGTTCCCCATAGCTTTGCACTGACATTCTCATTTGGTCC[A/G]CCTCTTACGTCTACTGACTCCTCATAGATTACTCTGCTTCCTTTCACTTTTATACAAGTT	F
BICF2G630121112	12	60564474	TGGGGGAAACTTTTCTACAGTGGTCCGTGTTCTGTTTGGGTGACTTTCAGGGAAATATTC[A/G]CTCATTTCAGCATTAAAGAACAAACAGAGGGatgcatttaatgggattcattttactgtg	F
BICF2G630121144	12	60547550	TGATTGAATGGTAAAAAAAGCTTTACTCCTGAGCCAGCTACTGCTAAGTAGTGTTTCTAA[A/G]GGCTGACAATATTTAAATAGGACGAAGGAAAAACAGAAATGCCTTTGAAGAATGAAGAAG	M
BICF2G630121156	12	60543522	ACAGGGAAGAGCTGCTGAGCTATCTGTGTATGTCCCATGGGAACACCGGGAGAGTTTGCC[A/G]CAAGCACCACCCAGATGGGAAAAATGACTCAACTGAGTTCCTTCGGTATTTGTGTTCACT	M
BICF2G630121162	12	60529545	TTAGATAACAGGCTTTTAAAATCTTTACAGTACACATCATTTCCTAGTGTTGCCAGATAT[A/G]GAAGCCCTTCCGCATTTGTGTTCTGTTTGGGCTGATTTGCCTGCATAAAATTCATGGAAT	F
BICF2G630121190	12	60516373	ATCATCCACCCATCATCACCTCAGTCAGTCCTTAATGGGGGTGAGGAACCTAACGAACAT[A/G]GTCAGTCTTCTTTCATATACTTTCATCTTTGTTGTGTCCTGGTGTCTCCTGGTCAGCCCT	F
BICF2G63012121	X	88533453	ACCCTGTAATCTAGGGAAGTTGACATTTTCGATTCTGTAATAGGGTGAAGACATTGGTTT[A/G]ATGATTTTCCTTTGCCAGAAGCTCTTTTTCTTTTATGGCATATGGCGGCCCGTGCTGCAT	M
BICF2G630121239	12	60484138	GTGTCTTTCCCTCTACTTCCACTGTCTTTACCTTGGACAGCACACATTTACTGAAGCCTC[A/G]GAGGAAATTTTTAAAAATATAGAAATTCAAGTGGTATTTCTGGAAGTTCATAATCTAGAA	F
BICF2G630121272	12	60382202	AGCTGGTGATGGATCTCTATTCATCTATTCAAATGGATAGAAATGCAAGACTTTTATTCA[A/C]GTTCTAGAAGTGAAAGTCTAGATTGGGTTGCCAACCACGTGGATAGTCTGGGCTGTTGGT	F
BICF2G630121286	12	60353188	GTCACATAAGGCCTTCCTCTAGGGTTGATCTTTCTGACAGACAGGGTTCTAAGGTATCAA[A/T]GCTTCCAGGTGCAATTATATAATTCAGCCCATGATGAGTGGGGAAAAGGAGAAAGGACAG	F
BICF2G630121296	12	60274687	TCAACTCCATGGGCCCTCAGCTCTGAGCGATTGGCCCAGCACCTCTATTCTGCTAACTTG[A/G]ATGAGTCTGTCACCAGGCACTCTACAGGGGGGCAcaccctcctcatcctctctacctcta	F
BICF2G630121312	12	60267178	ACACACTGCTAACTAGTAGTCCCCTTCCATCCCTAAAACCCTCACCCAAAAGACAAACAC[A/G]TAGAGAGCCGGAACCAGGAATCTTTTCTCAGGCCAAAATAAGGGACTTCTTTGTTACTTG	F
BICF2G630121331	12	60251439	tatgCCTCTAGGAGACCAGCAGTCGGTAGGGCATGGCATTTTGCAAGCCTGAGAGCCCAA[A/G]TCCAGGACTCCAACAATCCTACTTTTACACTACTATTTATTCTATTTCTCAAGTTGCTAA	F
BICF2G630121343	12	60226603	TATCCTTGGATGCTTCCAAGATATTATAAGGTCTCATTTGGTCTCACCAACCTCTGCTTC[A/C]CTCCCAGTGCTGTTTGTGATGAATGAGGAAGTGTGAAAAGAGATGAAGGAGGCACCTGAC	F
BICF2G630121377	12	60205389	AATCACCCCTTTGGACACTTTAGTGTACCAGGTTAATACTTATTTATTTGCGCCAGGTGG[A/G]AAAAGTCATTTTGACTTTGAATCCCATTCTCCTCATAAAGTAGTTATTGTATCTTTTGCA	F
BICF2G630121415	12	60162719	AACAGCATATCAACCTGTCTGGACTCCTCTCTAAGGAGAGGAGCCTATCTATTGCTTACC[A/G]TTTAGCTTAAAGATTGTGACTTTGAGGCACAGGCAACATACTTTTGAATTAAAATTCTCA	F
BICF2G630121446	12	60148002	CAGTTCCAGCCACTCAGCCAGGACAGCCCCTGTGCAGAGCACCCTGGGACACCCATTTGA[A/G]CATTAGCTATCTTGCTAGAGTGCTATCAGTGCATAGAACCCTGGGACACCCTGGCCTACA	F
BICF2G63012146	X	88520777	CCTTTTTCCAGCTTTCAACTTTTCTATGAATTTTTCTCATCATATTAATTTTCCCGTGAA[A/G]AATTTTTAAATGTTTCATAGTCTTATTTATATGTCTTTTGCCTTTAGGGCTTCAAGGGTT	F
BICF2G630121508	12	60032926	GAACAGACCAATGTGGAAAGTCGGACCCACATGCTTGTGTGAGGCTTGGACAGGTTAGGT[A/G]ACGGAACAGCTGCAAGAACACTTCCTAAACCTTCCTTTTGCAAAACCAGTCAATATTAGC	F
BICF2G630121530	12	60003273	TTGATAGTTGCCAGAAAAGAAAGGAGATGGACAAACGCTCTTTTTCCCTTGGCTTTTTCA[A/G]AAATGGTTTTTGTGAGCTGGGGTCTTAGGTCACCTGACACCAATGCTGACACACTTACAG	F
BICF2G630121538	12	59991343	GCAAAGCACATATCAAAGTGATGTGTTAAACTTTCTTCTTTTTCTTCTTCTTTTATTTTT[A/G]AGAGAAAGACTCTTGGGAAAGCTACAAGTGAACCTGATTTGTTTTGGTTAAAGAGTCTTC	M
BICF2G630121556	12	59977685	ATGCTCTTTCTCAGGCTACTGGTTTAGACATTGGCTAAAGAAAATAAGGGTCACACCAGT[A/G]AGGCAACTTACTATTTTATAGTAACTGTCCCCTTTGGACTTTTTGTGTCCCTTGTCATAG	F
BICF2G630121564	12	59955623	AGTTCTGTGTATGCATGACACAGATGGCTCTATTTTCTATGGCACCAAGATATGTGGACT[A/G]TATCAGAAGGTACTTTGAATGWAGGTAAATTTCATTGTAATGTAAATTAAAGAAATTAAA	F
BICF2G63012157	X	88511476	GAGTCTCTTGATCCCACTAGACCAAAGTAACATAAGTGATCTCATCTTTCCAAAGAGCCT[A/C]CTGTTGTACCTTCATGGTATCTCTGCCTATGCTAAATTTCTCTTGCTAGTATGAAATCAT	M
BICF2G630121571	12	59949360	CCAAAGACTGAAAATACGAAGTGTGGAGGAAACCTGTTAGTTAACTTCAGATTTACCAGA[A/C]GTGCTATCAAGAGGTCAAATTAGATACTAAAAATTCATTGTCCCTAGCATATTAAAGKGC	F
BICF2G630121588	12	59935189	TGGGGCACAGAGTCCACACCTCTTCTAATACTTGACATCCTTACCTTCCCTTTGTTCTAA[A/G]CTACATTCCTAAGGGTTTACCTTGTTCTCTCCTGGAATGCCCTTCCTTGCTTAGCCCCCC	F
BICF2G630121595	12	59921900	CTAAAGTGCCCATTGAGAGAAGTAACTACAATCCTTATCTGAATGGACTGTAAAGCCCGG[A/G]GTTTATGGATAAGGCTCCCCATGAAGTAATGAAAATGCCTGCAAGTCGCTGCTTGCTTAG	F
BICF2G630121619	12	59893407	TAAAGAATTTTTATCATTGTTTTAAAAGGAAGCTGGAATAGAATTATTGTTGTTTGTTCT[A/G]AAGTTTTCTGTGTGGCCTACTTAATAGATACCTAACAAGAGAAGTTTGCCTTCCTTTTCA	F
BICF2G630121623	12	59889466	TAGCATAAATGTTTTGTTTCAAATACCCAAGACAATGAGTGGATTTGTCTTTGGAGGAGA[A/C]AAGGAGACATTGTGAACGTTCAAGGATTAGACCTAATGTACTCTGAGGAAATCACCTACA	M
BICF2G630121642	12	59865084	AAGAGCAGAAGAAAACAAGGGCTAGACAGGGAGAGAAGGTATGTTAGCCACTATAATGAG[A/C]AACCAGGCATTTCCCGTGTCCATTGGGTTCTGAATTAGGCCAGATTAATTGAGGCACGAA	F
BICF2G630121668	12	59846033	AACTTCAAGAATAGAGGTGAAGGCTCTTCTGACTTAACTGAATTCAGTCTCGCCGGCACA[A/G]TCTTCACATCTGAAGGCTGATTTTTGCAGCCAAGAACTCTGTCTCTCCTTCTCCAACAGA	F
BICF2G630121702	12	59824955	AAAATCCTTTGGGATTTGGCAACAGAGTCTCTGAGAGAGAATATTCCAGAAAATAGTGAA[A/G]AGAAAGAAGTAATTGAAACTGAAAAGGTGCTGGGTCCCTATGTTATGAGAGCAATCTCTG	M
BICF2G630121706	12	59817499	GAAGGAGGGATCCAGACTCTGTCTTCACATATTTATGTTCATCGGGGGGTCATTTTTTCC[A/C]ATCATAGAAGACAAGTGGAGGTGTGCGATCCCAGCAGCTGCTACCATCTCTCCCAAACCC	F
BICF2G630121720	12	59801036	CAGGAGAATCAAAAGACAATTTGGCTTAGTTTATATCAGGGTGTTAATAGGATTAAATGG[A/G]TTAATATTGAATCAGGGCTCAAACAGTGCCATGATCTTGTCTTGTGTTACTCCTATTCCC	F
BICF2G630121731	12	59792726	AATAGAACTGGTCTTTAGTTTCAAGTTCCTAAYTTACAACTCAGTGATTTTATTAACACA[A/C]TCCCTGTTGTCCCAGCCTTTTGGGACATGATCTTGTTCTTTTGCTTATATGTCTAGGCGA	M
BICF2G630121743	12	59782028	tcactgcatcaTTCAGATTCATTGAGCACATTCCACTTTTGTTCATTATCTTCTTCCTTT[C/G]AGTTTATTCTTTAATTTGCTTTATCCTGACTCATTCATTCATTTATTCTATAAACATATA	F
BICF2G630121757	12	59768231	CCCTTGTTACTACTCAGTTCTATTCCTTATCAAAGAGCTCAACTCCAGTATCCCACTCTG[A/G]CCATAATCCCTATTCTCTCATCTCTCACTACTACTGCAGGATTTCTGCAACTTCCTAGTA	M
BICF2G630121773	12	59755172	TGTACCCTTCTCCTCTGCAGGGGACTAGGCTTTAAAAGCCAAGAGATATCAAGTGAACAA[A/G]ACTCCATAAACCAATATTCTTAATAGACTAATCTGATTGTCAATCAGCTTTTGCACCTAT	M
BICF2G630121786	12	59745207	CCGCCAAGTCACTGCCACTGCTACAGCTCACAGTTTGACACACTGAGACAATGTGACCTT[A/G]TCTTACCTCACAGCTACCCTGAGAGCCTCTCAAGTCCTGGCCCTGTGCTTCCYTATTGGT	M
BICF2G630121796	12	59732867	TGTTGACATAACATCAAATACACAGACATTTGGAAAGAGTCTAAAATTAATTAATATATT[A/T]CTCCAGTTTTGATTGAGATATTTGACCTCAGCCTTTCTCTTAGTCTTCCTCACAATTTTC	M
BICF2G630121803	12	59725274	ACTGTCCAAGYGGAGAAAATTCTATACTTCTGCTTCCACATGGACAACAGGAAGAACTAA[A/G]TGCATTTGGTAGAAATCTCATAGAATGGAATCAATCTCGAATCCCATGTCTACATTCCAA	F
BICF2G630121824	12	59709598	GCACACATGGCTGATTACTTACACGCTCAAAATCAGCCAAAAGGTGCAGTCAGAATGGGT[A/C]GGCAACTGTTCAGCTGCCTTATACGTACAGAGAGCTGTAAATGGGCCTTTGAGAAGCAAA	M
BICF2G630121864	12	59675120	CTTTGAAATTCTAAGCTCTGGATACCATGAAGGTCTAGGCCTTTCCAGTTAYAGCAGTTC[A/C]ATATGTGCTCAAGCGCAATGGAAGAACATGTGTACTCAGATGAAGGTGAACCATGCCAGA	F
BICF2G630121873	12	59672112	CTGTTACTGGGAAACCCTAGCGCTCCACACCAGGCTGGCAGAGACGAAAGAGAGTGGGCT[A/G]AGGTGAGCAGAGCTAGAGTGGATCTACTACTCACTACTTCTAAGTCCTTTGCCCTCAGGC	F
BICF2G630121878	12	59651741	GAAACTTCTCTTTAGAGGGAGGGGTCTAGACTCTTAGAGGAAGGAAATTTTCTCTCTTTT[A/C]TATGACACCCCGATACTCCATTCAAAAAACATGGATTTCTGGGTTAGACTGATTGATGGC	F
BICF2G630121920	12	59622514	CTGTATGCCCTTGTCAATTGATTAAAATATAGAGTTCGAAACAGGCAAAATGATAGGCTT[A/G]GTAGTTTTGGATACGTGGAGCCCGTGATGCTGTCCTTATTTATACATCTTCGAGACCAAT	F
BICF2G630121922	12	59613408	CCTTTAGAAATTCTATTTAAAACATTACAATACTAAATACAAACTTACAATACTTTTAGA[A/C]GTCTGGGAAAGAATGAGCTGCAGATAGAATTAGACAgcacattggaaagagcagaaaaat	F
BICF2G630121935	12	59544461	TACTGTTGGTTAACATGTTTGTATCTTAGGTCTGGACAGGGACTGATTGTGCCTTATTGG[A/C]TAAAGATTGTGCCTTATTGGACCACTTATTGGATAAAAGTACTTGGGCTCATTTTTGGAA	F
BICF2G630121959	12	59530207	GGTTTTGAACTATTTAAAATCTTCCTATTCTATTTCCCCTGAATAAAACAAGTTCTTAGA[A/C]TAACCAATTTTACACTTTGGGGTTTTCTACTTCTTGGTGTCCTTTGTTACACTTTTTATT	F
BICF2G630121975	12	59519141	CCTTTCAGTATGCAGTCTGCATTTTACCAAAAGGGCTGGGGGTTCAAACCAGTAATTAAA[A/G]ACCCAGGGCTCTAATAACTTTGACAAATATTGTGGATTTGCTCCATTGTATAAGTTGTTC	M
BICF2G630121987	12	59509289	TATATGAGAAAAAAATTTGCAAAAGCAAAGGAAGTTTTGCTTAATTTTCATGGAAGGGGC[A/G]TTATAGCATTTCTAAACTCCTCTTTCCCAAAATGTGCTCCATGAAATGTTCTGTTAAAAA	M
BICF2G63012199	X	88481907	CATATATTCTAAATACCTGCAGCACATGATTCACCCCAAAACTCTTTAAAATTGGCTTAG[A/G]TTATTAAGACCACAATACCAATGTCTGGTTATTAACAGTCCTAATAATTCCAGTGATGCC	M
BICF2G630121995	12	59499781	AGTTCCCTACCTGTTGTCTTCAACAGCCAAAACTAAGTGTTGGATTAGGGCCAAAGTCCT[A/G]GTATTGAAACCTTGCAAAAGATTTATGAGGAATGGAAAGTGAACATTGCAGAAAAATGAC	F
BICF2G630122014	12	59457443	CCTAATCACTACACAAAGACTTCCTGGAAGATGTGGRGCTTCCAAAGAGATTACACTGGG[A/G]CAAAGTAACAAGATGGCATTCTCTGTGATCACATGTTATAGGTCTGGCTGGAACAATGCT	F
BICF2G630122025	12	59443749	TTGAAAACTTAGGCACGTGTCCAAGTGTGACTGGGGGCTGATACAGTAATAACTTGGTCT[A/G]GTGAGTAAACTGTGCTAATACTAATGGGATAAATAATTTAAATAGCAATTTCTGTCACAT	F
BICF2G630122032	12	59432336	TTAAGTCAACCAACCAGTCATGATGCCTTGTGACTGATTTTTCTTTCCACTAAACGGACT[A/G]AATGGAATAGTTAGTTTACCCTCAAAAAACATTGAATTATATTTTTCTTGCCAGTGCTTC	F
BICF2G630122054	12	59410420	ATTGTTTAGAAATATTATGAGATAAACTTCCCCCCAACAATAACTAGCAGCTTTCTAAGA[A/T]GCTAAAACATGGCATCACTTTTATTTAAATCACACTGCATTCCTCAGGAAGATCTGCCTT	F
BICF2G630122055	12	59407147	AGTAAAAACAAGTATAGCTGTTTTATCAACTTTGCCAAACACATTTTTCCAGAACAAATT[A/C]AGGTTGAGAGGACCAGTCAAAGTGTGGTAAAAAACCATAGGCTGTTATTACAGGACCTAT	F
BICF2G630122063	12	59394960	AAGCTCCTTAGCTTGTGGGAGGATTACTGAATGCATGTTATCAAGAGCTGTATCAATCAC[A/C]GTGCTATAGCATAACATATACAACTCAGTGGCTTTAAACAATACTCATCCATTTTTTCTC	F
BICF2G630122081	12	59375948	TCTGTCTGTCTTCAGTAATTTCCAACCACAGATGTATGCATTGGGTTTCCATTCCCAACA[A/G]GATAAACTACTTTCACCTTTATTAAGTGATTTTGATATTGAAATAGTGGTTATTTATTCA	F
BICF2G630122092	12	59367377	AATGAAGCTGAAGAGACTCAGGGAGTGGAAAGAAACCTGGTGAGTGGGAAAGATAGAACA[A/G]ATAGGCAACAGTTAAATCAAGACCAGTTATTGTACTTGCCAAGATATTTGCTATGGCAGG	M
BICF2G63012210	X	88469595	CACCTAGCCAAAGCCTCCTTATTTGAAATTGTCCACCTAGTTTTAGACTCTGATGAAAGG[A/C]TAGTAGTCATATTTTGGATTGAGGTGAACACCTGACCCAGAAGTTACCAATCCATAAATT	M
BICF2G630122128	12	58852703	AAGTTGAACCCATTGTGAGGATCGGGTAGCTTCTGTGAGACTTAGAGCCTGGAGAAGCAA[A/C]AGCAACAAAGGCGTATATAAATGTGGAGAGGATTCCCAAAAAATGGTTGATCAAAGTGAG	F
BICF2G630122133	12	58825297	aaaatccactcattttgaaatgatggtaactaaAAACAACAGACAAACCTGTATGGCATA[A/G]TCAAAACTTATCTTACACCTGGATTAAAGGATTGAAGCTATAGCTGTCCGTTTACAATCT	F
BICF2G630122143	12	58788874	TGCCTTTTCCCCCACACCATCATCATATCAAGGTGCAACGTCACCTTCAATTGCACAATT[A/G]TACATTTCCCTTATTTCTGGGCTCCATTTGATCTTTATGAGTTTCTGACCATCAGTTCTT	F
BICF2G630122148	12	58779951	CATATTTCTAAATCAATACCCTGCCTTAAATCAATATATTGATAGTGCTAATTTCGCCTT[A/C]ACAGTATAACACAAAGTGACCTGATACTTCATGAGAGACTAAGAAATGCACTATAGATGT	M
BICF2G630122157	12	58771194	ACCAGGTTTAGGAGGAGGATCTCGCAAAGACTCTGTGGTACTCACAGGATCCCTGAGAGT[A/G]CATGTGGGAAGAACCAATAGGAACAGCTAGCTCCTCCTCTAAAGTCTTTGGATGAAAATT	F
BICF2G630122179	12	58761831	ATCAGATGTCGCCATCTTTGAAGTCATTGGCTGCAAGAGACTCCTGGACCTGGAGTTTTC[A/G]TTAATGTTAGCGGGGTGGCAATCTGTAAAAGCCAAGAAGAAACAGAATCTGGAGTATGTG	F
BICF2G630122204	12	58736738	AAGCACATTGAGAATGCCTGCTATGCATACTACAGACTTATTAGGAGGATATATTGCRGG[A/G]CTTCTGTGAACACTAATTAAAAAGGTTTTATCTTTCCCCTCTGGTCCACTGAAATTGTTC	M
BICF2G630122207	12	58734694	AAAAAAACCTGCCTCACAAAATGCAGAATGTATTGCTACTGGTTTCCACAAATGATGCCA[A/G]TTCTCTACTTTTGATAATTCCTTTGTCCCATATGATTCTTCTATTATTTAAGGACAAATT	M
BICF2G630122215	12	58721865	GTCAGCACAGAGACTGGGATCCCCTGCTTCAAATGCCAGGGGATACATATGAATCTTTGA[A/C]AGTGGTTCTCAGCAGTTCCTTCCCTTGCCTTGGTAAAAGTACAGGCTTCCACATGTAGTC	F
BICF2G63012222	X	88458912	ACAAATGATATTCAGCTGGTATACACTGTCATAGCCTTATTCTTCTCATTGTTAGTGCCC[A/C]TGCCATGCTGATTATGTATTTTGAAAATCATCTTTGCTTAAATGATTTTTATTTGCATGG	F
BICF2G630122223	12	58716287	ATTGTGTTTTTCTTCCCACCTCACCCCATTTCTTAGAAAATGGGCAGTATTTGGTTTGAA[A/G]GGAGGAATTATGACAGGTTCTGTGTATAGGCATTAAACACAGGACGAACTCTTCTGGAGG	F
BICF2G630122226	12	58667410	AGGACCTTTTCTTGTGTTAACCTCCTCTCTGCCTCCCTTTCTTCTCTCTTTCTTTGTAAG[A/G]TAACAATCTCAAAAGATATCTGGGGTTCTTCCCCAAAAGATCCCAAACTAAAAGCCAGTC	F
BICF2G630122229	12	58525455	GTCTGTAGTCACCCATAATGGTTAATGTGCACCCTCCCTTGAAAAATCTGTCTTACAAGC[A/C]AAATGTTGACACAATTTTAATTATAGCACTCGAGTGAACACTGTTACAATTTTTAATATT	F
BICF2G630122230	12	58516085	TTTTTAAGGCATGACTTCCTCTGCTCAGAAGCCAGTTTTGTGTGTTGACCAAAGAGGAGT[A/G]ACTTCAGGACACTGAACTCACATGGGATTTGAAACAGGATTTCCTAGCTGGTTCACAGAG	M
BICF2G630122236	12	58510322	GGAAAACCAAAGTTCTCTACATTCAGAGATGAAACTAAACTAAATATCTCTAACTCAATA[A/G]TGGAATATTTCTAGAAAGCTTTTTACTCCAGGATctagcttctaacactctacctacagc	M
BICF2G630122239	12	58509168	TTTCTGAGGGGACTTCTATGCCCCTTTTACACTAAAGTGTGTATATGGTGCAGGTCTCTA[A/T]GTTACCCTATGAATGTAAAGGAAGTTACCTAACAGGCCAAGTGGTTTCAGGCCATGGAAG	F
BICF2G630122261	12	58483981	GTCCAAATAAAATGTGAATGCTTCTTTCCCTTCTCTTCCTTCTGCTCCCCTTTCTTGTAC[A/G]TTRTGCTTTTTTAAAAAATCATCAGAAAGATGCAGTTTATTACATTCATTAAAGTGCAGT	F
BICF2G630122293	12	58450153	TATTTTACTTTCAGGAATTTACTTTATCATGAATAAATGAAACCTGACATTTCTTTAGAA[A/G]CTGAATGGTCAATATGGTATATTTGGCAATGTGGATAGGTAGTGAACTGATATGGCTTAA	F
BICF2G630122296	12	58448207	TTTATGATGTGGTCAGTCCTTAAAGTAGGGTATAGGAGTATGTGGTTAAAGTGAAGTCCT[A/G]TAGCCAGACAGGGATTTTGAGTGGGTCAGTCATTAGAAAAGTATTTCCTAAAGGAACAGA	F
BICF2G630122383	12	58385852	TGGTACAGAGGCTGGAGAAAGATTGGTAAGACTCTCAGATGACATCAGAAGAAGAGTGGG[A/G]GAAGAGCTGGTCCTCCCCACCTGCACAGGTCAGCGTGTGTGTCCCTCGGTGCTATGTTAA	F
BICF2G630122413	12	58367772	GTCCAGCTCACTCCATGCTTCTGTTACTCCTTTCTGGCTGCTCTGGTCCTTCTTGATGAC[A/G]ACTGATATTAAAACTGCTTTTAGACTACATTGTTCACCAGGCACGTACCTCCCCACAGCC	F
BICF2G630122419	12	58357132	TTATATGCTACTTGATGGGAGTTAAAATRTCCTCCGCGCTAGACTCTTGCTAGCTATGGC[A/G]TGTCTCTATTTCATCTCATCCTCTTATCTTGTGCCCACCATTCTAACAAGTAGCTCTCTC	F
BICF2G630122426	12	58350668	TACTTTGAGATAGTCTTAACACTTTCATGAGCCTCAAGTYAATGGTTCAGCAATTTTTTC[A/C]GGGTCAGAGCCACAGGTCTTAGGGGACAGTTTGCTCCCCCCATCCCTTGGGGCCTGACTC	F
BICF2G630122429	12	58348844	AGGGGTCCCTCTCTATGCCAGCTACAAGTTAGGACAATTGAAAGCTGGAATCCTACTTGG[A/G]AGTATCACAGAGCAATAGATTGGGGTCCACCCATTGCAGCAGTAGAAGACATCCAGTCAT	F
BICF2G630122455	12	58301336	ATGGAATTAGAGACAGAATAATTTACATCCATGCTGGCCACCCATTAAAGTTTTTCAACA[A/G]ATGTGGGTGAGGCAAAAAAATGGCTGTAGTTTTCAAAATGTGGAGAAACAGTCGACAAAG	F
BICF2G630122507	12	58268912	CAACTGTCCTGGAACCCGTTCCCATTGTGTGATCCAGCCCTGGTCCTGGCTGTAGTCAGC[A/G]GATCCCAGTGAAGGGTTATGTGTGTTTAGGCCTCATTTCTTTCTTTTTCCTACTCTGCTC	M
BICF2G63012252	X	88428239	GGTGAGCCCTATGTTTGGCAAACATTTTCTGTTTTATACTGGCTTTGTGTCGAGACATTG[A/G]ATGCAGTGGAGACCAGTCTCCCCACAACATTTAGCGCTCCCTGCCACCTCTGTTGGAAAC	F
BICF2G630122525	12	58254652	TGAGAAAATGGGTTTCCTTCACCCACAGGACACATGAAAAAAGAAAACTTACCCATTTGT[A/G]TAATAAAGGTACTCACAGATTAGGTTTCATCAAATAATTACACGTATTACATACCTYCTC	M
BICF2G630122548	12	58227816	TGGTGAGAGCAAACTGATTTTAAAAAGTGATTTGGGATTCTTTTGGGTTAAATACACTGT[A/G]TTACATACAACTACCCACCAAGTAAAATAACCATTTCTATGAAACCCTCTAATAAAGTAA	F
BICF2G630122564	12	58217337	ATTCTAGCCACTGACACCCTAGTAGTTGTGACATTCTGGCACAGTCCAAACATAAAACAC[A/G]TYATGCATATCATTAACCTAGTTACCCCAGTYTCTGTATTTGTTCCTGTAGGTGCCTCAA	M
BICF2G630122583	12	58203392	TCTGCTTTTACTGCATATTTGTTTTCCTGAGAAGCCTTTTACCTTCAAGATATCAAACAC[A/G]ACCCATTGCTTAAAAATAGTAGCCTGTACACAGATGAACAGGACACTATGATATCTTGTC	F
BICF2G630122598	12	58185155	CTTAAAAGACACAGAGGAATTTTCATGAGTAGGCTTTAACATCTTAAAAAATTAATTTCC[A/G]TCAGTACTTCTCTATTGCTGATTTAAGGTTACCTTCTCCCTGTCCTCTCCCATTATAACC	F
BICF2G630122653	12	58158911	ATATATTATCCACAATGTGAGTTTGTTGGAGGAGGAGGCAAGAGGAGTTGTGTGATGATG[A/C]CGCTAGGTTAGTACTGACATCCAAAAAATAATCTTCCAGACTGAGCTGCAGTGGTCAGAA	F
BICF2G630122654	12	58158821	AAAGCTTGGAAAAAACAAAGAAGACATATAAACCTAGGCAAAGCTGGCTTTTTAAAACAA[A/G]TGGAAGAGCCTCTGGAGAACAGCCACTTCTTCTGACCACTGCAGCTCAGTCTGGAAGATT	F
BICF2G630122672	12	58146406	TAATACATGTCATTGGCAAGATCAGATATTTTCCCTATCACCAACCATGTCCTCTGTATC[A/T]GCTAGCTGTGATGTGCTGTGTTTGGGCCTGTGGGTAATGAGAAAAGGACTATCTTCCTAC	M
BICF2G630122713	12	58123035	AAACTGACAATTTCAACACACCAGACAAGGGCTGTGTGGTTTCAGGAGAGAATTAACATC[A/G]ATAATAGTAACAGTATCTGGAACTACAAAATAATAACTATTATCACCAAGTTCTTGAGAG	F
BICF2G630122726	12	58113049	AAGAAAGGTTGATGACTCAGGTTTAAAGATTCTCAGTGTTGTCTCAGATATTCCCATTCA[A/G]TTTCAAGATCCTATTCCTTACCAAACAGTGSACTAAATTTTACATAAGAAACTTGACAAG	F
BICF2G630122737	12	58102455	CTGTCTAAGTGACTTGTCCAGGAAAAGAGGAGGTACAGGAGAGGAGTTGGGCTCTTGCAG[A/G]AGTCACCGGGATCTAGGTAGAATTTGAAACTATGAGAAAAATTAGTTCTTCATCTAAGAG	F
BICF2G630122752	12	58089046	CTTTCATTACAACTGGACAGTGCAAGGGAGGGAGGCTGACTTTAGAGGAAGGACTCTCAA[A/G]AAGGAAATTACCTTGACAACAGCTCTTTGGGCTTAGACTTTCTCTCTTGAAGACACAGGA	M
BICF2G630122768	12	58049310	TTCAACTCCACCACAGAAAGGAAAATCCCTCTCACTTTTGAAACTTGTAATCCATGACAG[A/G]AGAGTAATAAGATACATACAGGTTGTCCTTGATTTGCACAATGTTCATGCACAAAGCTCA	F
BICF2G630122789	12	58029772	TGAAGTCACACAGCCATGCCGTGACGTAACAATTGTTGCCAGCTCATAGGGCAATAGGCA[A/G]AAGCAGGTAACGGTGAGTCCACAATGCAGGTTCAGGAAGCAGGTAAATACCTGGAGTTAT	F
BICF2G630122801	12	58026275	ATGGTTTGGGATAAGTCTCTCTTGGTTTCTATTTATTTTTTGCTTAGTGCAGTCTTCAAG[A/G]TAGAACAACTTGTGTGAATCCTTTGGCCATTTTAATGGCCACTTTAATAGTGGCCCGATT	F
BICF2G630122812	12	58010997	GATATATAAGTTTGAATTTAGGGAGCCAATTTTATAGATGAAAATCATATAAATGAAATC[A/G]TACACTTCATAATTAAGTCACCTAAGGGTATTGGTCCAACATTAAAATCCACAGAAGTGC	F
BICF2G630122826	12	57985206	GTGAATTGAAGAACCAGGAATAAAGGAAGCAGGAAGGTATAGGGGATGGAATAGTTAACA[A/G]TATCTCTGCAGAGTCAAAAAGAATGAAAATAAATGGAAGCCTATTGGCTAGTAGAGTAAA	F
BICF2G630122835	12	57955027	CTTCTGTGCACTCTTGTTTCTGGAGTAGAAGGTATTAGCTTAATATGCAGTGCACCAACC[A/G]CTTTATTATAAGTCTCTTTAACTGTTAGAAAGCAGGTGAGGAAGGGAGGGTGTCGCATTT	M
BICF2G63012285	X	88401792	TTGTATGACTCCTCTGCTCACACTGTTTAATTCCTGAAAGCTTATTGTGCCTCTGACACA[A/G]AAGAGAAATGTCCCAGGCGTCATTAATTTAGCATATTTCAGTTGCCCACTCTGATCACAG	M
BICF2G630122859	12	57914173	TTACACTTGCTTTCTGATGATACTAGGACTAATGAAATGTATTCACAATGAACAGAAACC[A/G]AAGTAATTATAAAAATGTTCTGCGTTTACATAAACACCTGGTGACTGAATTTACTTTAGG	F
BICF2G630122889	12	57881488	ATAAGTGGATACTCAAAAGTCAGAGTAGGATTCATATGCCCACATGGCCTTCAAGGGTGA[A/G]GAGATAGTATTTCTGCTTCCACAGCTGCTGGAATAAACAGTACCACATGTGAAGATAACA	M
BICF2G630122919	12	57857856	TGAGGATGTGTCTCTGGTTCATCAAATGAGGTATCAGACTTCTCATGCAGCACAGTGAGC[A/G]AATGATTATTTCTGAATTGTACATCAATCCAAGTCTCCAAAAAGCTCTTTCTTGTACCAG	M
BICF2G63012292	X	88390741	TTAGTGTGACCATCTGTTTCCTTTGCCTTTTGCTATACATTTAAAATTAATTCAATAAAT[A/C]GTATGGTTCAAGCATCTTAATTTTGTCTGTGAGCCTTTCTGCTCTGTGACCTATAGGATA	M
BICF2G630122957	12	57846710	gaatTTTTTTTCATCAATTGACTAATATAGCAACATACTGCTAACCTTTATTTGAAATCC[A/G]ATCTGTATGTCTCTATCTTTAGATTTTTGAGTTGAACTCACATTTATTGAARCTACTCAT	F
BICF2G630122963	12	57839522	ATATTAATTTCTATGAGTTAGATTAATTTTTGCCTCCTCCTTCCATTTAGTCCTAACCTG[A/C]GCTATTGTAGACCTCATAGAGAAAGGGGTGTATTCTGTTCTATCTTTCTCTGCTTCATGG	F
BICF2G630123021	12	57787509	TTTGCTTTTCTCACTGGTGACAGTGTAGAGAGGTGATTTTCAAGCCTTTAAAAAATTATT[A/G]CTTTAGTCCAGGTAGGAAATATTGAAGACCCCAGTGACTGAATGAGACAAGAACAGTGGA	F
BICF2G630123029	12	57777713	TCTATGGATCTGGTTAACTCATAAGCAGAATGGGGGATTGGTTTGTAAACATTGCTATAA[A/T]ACCATTGGGCCCTAAAACTTACAGATAAATGGCCCTAGAACTGATGGGGTAAGTTGACTC	F
BICF2G63012304	X	88381993	CCTTAGGGACAGGAAAATTTGTAAAGCAGTGAGGCAGCAACCAGCTCATGGCATAGTGAA[A/G]AATAGATGGAAAATGGTAGGGTTCATACTTKTGCTTTTTCAAACATTCCCTAACAGCGAT	M
BICF2G630123099	12	57666887	TAGGCTAGCTGCTTTCAACTCTGCAACATAAGCTGAGGCAGTTAACCAAGTTATGACCTA[A/G]ACACTTGAATGGGTGCTAAGGAAAGAGCCTAGTGAATACTTCAGAAATATTATCATGTAA	F
BICF2G630123109	12	57653410	GTATAATTTATTTATAGCTGTACTGGGAAACTATTTCAGGAGCACCTGGATGTTTGGATT[A/C]TACTCTTGGCCAAATAAGGGCAGTGGGATTTATGATGTACTAGAGATCCTCAAGGTCAGT	F
BICF2G630123142	12	57639979	AAAATGGCTCCTCAGACTTTCACTGGTTGTTTCAAGCTCAGACTTCTGATGAAGAGCTTC[A/C]GCAGMTGCTCAGGCTCTCTGGGTGACTCTGACTTAGACATGACAGYGGTGGGAGGGGAGA	M	AgU026620_v1.1
BICF2G630123157	12	57627720	AGGCTCTTTCCATTTTAGGTCTCAACCTCCAGTGTCCTCGACACACATTTGCTTTTACAT[A/C]AAAGTTATCCAAATATCGATGATTTCCATACCTTTTTGCTAAGAAATACCACATGTAGCA	F
BICF2G630123176	12	57620720	GAAAAAGTTACTAAAAAGAACTGGAAAGTCTRGCTGCTTTTGTCACTCTTTCTTAATGAT[A/C]CTTATCCTCCACAGAGTTTTCTGCTGGTTATTCCCTCTTTCACTCCAGAGCTTTTYGGAA	F
BICF2G630123210	12	57604628	CTTCAATAATGTATTTATAATATCAGTGAAACCTGTATATCAGTATTGGCCAAGWCTTTA[A/G]GCTGGGCTATGGTTTTAAAGGCATTAGAAGTTTCCAGACAGGATAGCTAATTAGAGCTTA	F
BICF2G630123216	12	57595448	TTATTTAGGAAAATAAAAAGGGTGGAATGAATTAGATAAGAGACAGATAAGGTTTTATGG[A/G]AAGCATGGAAGGTCAGGAAATGACTTTGGGTTGTTTGGAGCATGACAGTGGTGAACTTGA	M
BICF2G630123224	12	57581872	GACTTTAAGAATTCTCAGTAGTGTCTATATTACAGACATGAGCAGTAAATTTTCCAAATC[A/C]TAGTGGCTACTTGGGCAGGGAGCTATTACCAAAAATTGAATCTCCATTTTCTCATCCCTG	F
BICF2G630123232	12	57572371	AGATGAATCAACATGAAATGTTGAGGTAGTTATCAGGATAGTCACATTTTTCTTTCTCAG[A/G]AGTAGGATACTGCCAATGATCAATTTTTGTGTTTGATATAACAATTACATCATAAATACT	F
BICF2G630123238	12	57564130	TGCAAAGTTTAAGTGTGGTAATAGATATATCTCTGAAACCCAGAACAAAGAACCACCATT[A/C]TTATCATGCTCTCTCCCCTATCCTAGGTGCAAAGGGGCTTTGTTAAATCACTGGCTAGGT	F
BICF2G630123267	12	57546018	AGAAAGTCTCCAGGCCTTGGATTTCTGCAGGTAACCAAAGAGTCTATGATGATAAATCTG[A/G]GAACTACTGTTAGAGTTTTACTTTAAATTTTTGATTTATGTCTTCATTATAATCACTAAT	F
BICF2G63012328	X	88368102	ccggttattaacggCTAATAGGTTATCCTTCCCATGTCCTATTTTATGTAAGCTTCTGGA[A/G]TTAAGTGCTTCAGCCCAATGGAGTGATGCTAATTGTGGAATTACTCCATGCTTGATGTGT	F
BICF2G630123291	12	57534992	ACGCAATGTCTACTGGAAAACATTACCAAAAATGTCAAGGACCATGTTAATAGAAATGAC[A/G]GGGGAGCCTAATATGCAAAGGACTGGGTAAAAGCCATTTAGATGCATTAATATCTCTAAA	M
BICF2G630123304	12	57526604	AAATTTAAAAATTCATCARCCTGATTTCTCATCWCAAAAATACTAAATGATTTATTTATT[A/G]CTCTTGTTTAATTGTTGCTCTTGTTTGATCCCATTTGTTTGACAAAATTGGCCTTTTATT	F
BICF2G630123339	12	57492537	AAAGTAGCAAAACTTGTATTGGAATTGCTAACTTCACAGTATAGCCCTTTTCTAAAAATT[A/G]AAATATAAAATAAAGATCATTTGTCTGGTGAATCTATATCAAAGATTTTTTCAAATCTCC	F
BICF2G630123352	12	57483270	AGACATAGTTTTTCAGGAAATTTCTATGCATACCTATGGTCTATGTTTCTCTTTTCCCTC[A/G]CAAGTAAGCCTGATGTGTGCAAGATTTAAATTTGAGTAAAGCAGTAAATAGAAAGCCTTT	F
BICF2G63012338	X	88362120	TGCTTGATTGTCTATAGCTATAACTACATGGGACTAGAATCAGCTCTTCTGGCTGAATTG[A/G]CTGACCAACAGATGAGTGGAAATGTTATGTAGACCCAGACTCGGCATCACTTATGTTTGT	F
BICF2G630123408	12	57424985	ATAAATATAGGATGCATCCATGTAARTTGAGTGGGTTGTTTTGACAAGTAGAGTGAGATG[A/G]TTTCTAGCTTCCACAATCAGCATCTGTTTTGCACCAACTTGTTGAATAACAAGCATGTGT	M
BICF2G630123420	12	57407771	GTCAAGTCACTCTAAAATATTCTCAGGATCTTAGTCCAAYGCCYCTCCCACCCTCAACAA[A/G]TGCTTGCATTCCCTTTAGCATATGCTATACAAGCTGCTGCCCAGTTTTACTTTTAATGAG	M
BICF2G630123469	12	57385753	TTTATACGAATTGGATTTTCCTGTACCCACAATAAATAGGTGATAGCATGAGGATGAGTG[A/G]AAGGAGGGGTTTGGATATTTTACACAGTATCATACTATATTATTTTTTACATTGGTATAG	F
BICF2G630123486	12	57375994	GATAATAGAAATGAGGATGTTTTGCCTCCTAGAACTCAAGTGATGAGAGTACAGTGTTTC[A/G]GAAAGCAATCTCTATCCTACCACTTACCATCTGTGTGACTTGGTGTCCAATTCCTCAACG	F
BICF2G630123489	12	57371306	CCAATCAATACCTGTCTAAAGGAATGAGAACTGGAAGCTGACTGGAAGGGAAAAAAAAAA[A/G]AAAACAGGACAAGCCTGAGGGGGTTTATAGAGACTCAACCCAATGAAGGAGGGGAAAAAA	F
BICF2G630123497	12	57272210	GCTCTGGAAAAAGGCATGGGTTGGCATTGCTTTTGCTTTCTATCACTTTTACTGAAGCAG[A/G]CCAGGCAACCTGAACTGAAATTCATTCAAGAAGGAAAAATCAGCATCATTCAATGGAAAT	M
BICF2G630123514	12	57249388	TAGAGTAAGCACGTAAAGTGATAAGCTGGGCCTGGGCTCCTGGTTTTCCCTGGTTTTCAT[A/C]ACGGGAAGGAGATGAAACATATGGATCCACGTACATGTGGATTTCCTTTCATGAGCACAG	F
BICF2G630123538	12	57221750	TTCTCTTTCTGATGCTATTCCCTCTACACTTACCTGATTTTTGTCCTGTAGGTACAAGAG[A/G]GGTCTAGGAAGTTTGGCTGGCTCCTGTGGTTCCCATCCCATACAGAGGACCCTTACTGGT	F
BICF2G630123551	12	57206981	GAAGATAAATCATATTATTTATCCAGTTTCAGACCTGGTGCCAGAATTTGCAAGGTCTGT[A/G]TATTTGCAGATTTCAAGTGCCAATGAGAGCTTACTGAATGGTACTGGGGGATATGGCAAA	M
BICF2G630123568	12	57196437	CAACCCTCCTCATGAGGAGGACCATCATCATTGGCTTATTTCACAGGCCATTACTTACTC[A/G]GAACTCATGAGTCATATAGTTCAAGAGACACTGTACAAAGATAAATTAGACTGTGGAACA	M
BICF2G630123585	12	57178113	TGAATAAGCTGGTGTAAAAGGAAAGGAAAAAGAGAATGGCCACAGTGTCAGAGAAAGGAT[A/G]TGCCCAGAGATATATTTACTGGATATGAAAGATACTGTGAAACAAAAAGTCCTCTGTAGG	F
BICF2G63012359	X	88346415	ATTTGTATTATTCATAATACAAATAATGCAATTCTCCAAACTCACTTGGTGTTACCCAAA[A/G]TACAGAGTTGCACTATTCACTCTATGGGCCATATCTCTTCTGGCATGAGTCTCCCTCAGA	F
BICF2G630123592	12	57170298	CAGATAATGTTTTTTAAAGAAGAGATTACATGACCTAGGGTCCCACAGGAAGGCAAATAT[A/G]GCTGATTTGGATTTTGGTTTTTAGATTGCAAGGCCAGTATTCTGTTATATATCCTGACTC	F
BICF2G630123618	12	57159707	GTTCCCCCACTCAGGAAGGGCCTTATTCTTCTTCTGGCCCAGCTTTCAATTAAAGACAAG[A/C]CTCTGTCTCAACTGCCATGTGGAACAGGGTCTTGCCAGGAGAGATGGCCCATATCCAGTC	F
BICF2G630123637	12	57144721	GTCCATATTTCTGAGTCCCAAAGCTTTGTGTTTGGACTTAACTGAAGGGTAGCTGTTTAC[A/G]TTCAATCAGATACTTCATATACCTAAGTTGATGGTGTTAGCAGCATTTACCCAGATTCCA	F
BICF2G630123638	12	57142650	ACTTCATTGGTATTCTTTATATAATGCTAACGACTTTCTGCTTTGAGTATGACCACCCAC[A/G]TGCATGTCTTACCACCCCTTCTATGCTGTTAATTTCATTAGGGAAGAAATTATCTTTATT	F
BICF2G630123701	12	57108071	AAAATTTATGTAAATTTTGCCTATGTGTACCTATAAAAATGTTTTTTTGATTTCAAATAA[A/G]AGACCAACAATCTTGGACAAAACTGTTGAGGATCAGAGCAGATGTCTCCTTGGTGGGTAA	F
BICF2G630123709	12	57060210	TATTTTTTAAATTCTTTACATAGGTGACCACCAGAACCAGCACATTTAAGATTTTTTTTT[A/C]CCAAAATCACCTCAGCCTAGGTTAACTGTTTTTCTCCTATTTTTCTGTAGTACCATAATA	F
BICF2G630123762	12	16741762	CTGCAGTTGGAACCAAGGGCACACGTGGAACAGAGGATCCTAATAGAAACTGATGTTTGA[A/G]AGAGTTAGGCATCCAAATGCATTACCGTTGCTGCTGCYGCTGCTACACTGACTTCTCCTG	M
BICF2G630123764	12	16729532	ACTTATACATTGAGTGGATCTCAGCTATCACCATCTGTCTGAATTTTCTTAAATACAGGT[A/C]TGKGGGTGGGAGAACACAGCAAATCAAGTCTTAMATTAACTCAATTTATTTTGTCATTAA	M
BICF2G63012384	X	88333406	CTGGGGGGAAAAAACAAGTCAATGGGGAAAGTGCTGGCTAGACATGGACCARCAAAGTAC[A/G]CAGTGCATTAGAAGAGGGTTTGTTGATTACATGTTGCAATACTCATATGGGGCTAGGGCT	F
BICF2G63012401	X	88315979	CCTTGAGCTAATTTAAATGAGCATATATTACTAAATTATCCAAATGTGTCACAGTTAAGC[A/G]GTCTTTGAAATGTTGATTTACCTTGTGAAGAGTTGTTAAAACAATTTAAAAAATAAAAAT	F
BICF2G63012429	X	88298617	AACATCAGGTGTCAAGTAGACATTAGGTGGACAAAAAAGGATTTTATGGCCGTTTTCCCA[A/G]AGCCTCCAAAGTTACTAATCAGAGTTTCTGAAAATGCATCAAGGAGAAGAAATCACCAAG	M
BICF2G63012447	X	88288569	CAAGTCACAGTTTGCATGTGGAAGAAAAGGTGTTAATCAGAAAGGCAAGGGGGGCATTTA[A/C]ATGGATTTTCCCTCAAAATAAAAAAAAAAAGAAAGAAAAGAGAGAACAGCAACCTGGCAG	F
BICF2G630125029	37	7933596	GTTTTAGAGTAAGTACAGGTGCATGTTATGAAATGGAGGTCATCAAATCAGGCTTTTCCC[A/G]TAATTGTGCATGGGGTTAATCCTCTTGAAATTAACATGCATTTCAAGTCTGATATTTTCT	F
BICF2G630125058	37	7942786	AAATYGCTTGATAATCCGCAGGATGCAATCGGCTATTCATTCTGTGAATAGAACATAATG[A/G]AAAAGCATGGAAGCTTATTTTATGGGATCTGCARGTAATTTCTGCTACATGGGTACTTTG	F
BICF2G630125068	37	7947456	AGGATTCACATTCTGTTTTATAACCTACTGTCTCTCTATCTGCTGAATAGCTGAGATACT[A/G]TTGTCTGGAAAAAAACAGTTTTATTTGGTACCACCACCTATGTGACCTGAGTTGAGATCA	F
BICF2G630125074	37	7964331	GTTCAAGGAACTTACTCTTGGGAWGATTGCTTCCCAACAAATTCTGCCTGTCAGAAGCCC[A/C]TTATTGGTTGGTGTCTAGAGATGGCTGGATCATCAGGCAGGATGGATGGAGTGAGGGAGA	F
BICF2G630125094	37	7971155	TAAGTGAAACCAATATAAAGTATTAAAAATTACAGTAATTGTCATCCTTACAGGGGCAGT[A/G]AACGAAGAGGGCATGTGTAAAACATCTGGGATGCGTATTCTAGATGTTGGTTCCATTAGG	F
BICF2G630125108	37	7981043	CTACTCAGGYGAGAGCAAGGTCCACCCTTGAGAACAGAAAAGGTCACTTAGACCTTTTGG[A/G]TCCTTCTTGGTATAAAGGATTATCAGAATGCTGTGCAATTTACCGGGAAGAAGTAGGATT	F
BICF2G630125122	37	8009438	CAGTAGATGTTAGGGATTATCATGAAAATTGAAGGTAACATTTCCTTATTCATCATGACA[A/G]GAGATAGAAACAGCTAATTTTCTAACTCTCAATTCCAAATGTCACTGTTATTACCTGTCT	F
BICF2G630125124	37	8022187	AACTTAGTAGTCAGAAGGACGTGCACTTGTGCACACACACAAACACACAGAAAGCAACTT[A/C]TAGCATTTTATTCCGAGATCTGTCAAAAAATAAAAAGAACTCTACTCTCCATCCCTGGTG	F
BICF2G630125125	37	8044963	CAGAATGCCTGCGTTTTACCAATCATGGTATAAATTACAGGCCATTACAATTGTTATGTT[A/C]CTGTTCTGGTAAGAGTGCTGCATTTTCACCTATGAAAAGGGTTATGACTGCTATTAATTC	M
BICF2G630125127	37	8058578	AAGCTGTATGGAAGCAGTTAAAGAAATTTGTATTACTGTAATTTTGCTCTGCACAGAACA[A/G]TTCTGTCTGGACATGTAAGAAGTTTGAGTTAACACTTTTAAAACACAAATAAGCCTCAAG	M
BICF2G630125144	37	8066741	TTCCACTTGACTTCCCTATATCTTGAAAGGAAATGCTCGTGGGTCTTTCAATAGTGGATG[A/G]AGAGAAGAGTAAAATCACAATCTACAATATGAAATTACTACTGGGTCCACTGCGAGTCAC	F
BICF2G630125201	37	8096292	GTTCCTATTAAAAATAAATGAAGTAGATCATTGGAGTGTTTTATATGGAAAGGAAGGGAT[A/G]GTGAAGTGTGACAAAGGAGTTGTGCTCAGAGTTCAGGCCTTCTTTTGAACATGTGAAAGA	M
BICF2G630125230	37	8111838	ATTCTTATTAGAAATTCCTAAGACTGGGCRATTCCAGCCTGCAAAGCATGGTAGGACATA[A/G]CCAGGAGGATGAGAAATTGTAGCTGGCATCTAAGGTTCTAATAGTCTACCACTGAGCTCC	F
BICF2G630125248	37	8123875	TCACACGAATCAATGCGCATCTTTATGATCATAAACTTAGAGTTTTTCCATCTCTACTGA[A/G]CCTTCAGAACTGTTTGAAATCACATTTCTTCTCCCTTTCAAATTCCTTCTGAATTCCCAT	F
BICF2G630125269	37	8154408	GATGAGAGCTGTGATCTCATCCCAATGTTTTAAATGTGCTGCTGTGCCTGGGACAGTGCA[A/G]ATAGGGAAAAACGGTAGAATGACAGGAGCAAAACTTGTGGTATCCTGTACCTTCCAGGTC	F
BICF2G63012528	X	88244148	TGGTGATCCTTGGGAAGAAAATGCTATCTCTAAAACTTGGCAGGACAATTCTACCATCTC[A/G]ATGAAGTGAAGGATATGTGCACTGCCCAGGAAGCTAGAATGATGCTAGGCCAGCACTAAT	F
BICF2G630125293	37	8172684	GTCCTCTAGAAATGTGCTGGAAAAATGCCCACAAATGTGATCGTCCTTCATTTAGCTGAA[A/G]CATTAAGCCACCTCACTTATTTCAAGTTGCAGAAAAGCTTTAAATACTGCCTTTCAGATA	F
BICF2G630125309	37	8180360	KTCTCCRAGTTTCCTAGCACTTTCCTCATGTGGCCCTGGTCTAAGTCTGGTTCTGTGCTA[A/G]AGTCCCAGTTCACGTATGTCCTCAAGTGACCAGTCTAGTCTTCTAGATTTTGTGAACACC	M
BICF2G630125364	37	8208704	CACTATTTTTCTCTGGTGCCCACCGGCAAGTGCTTCTATTTCCTTAGGGATAGCCAACTA[A/G]CCACAGTAATCCAGAAGCTATGTGTATCATGCATCCTTATTTGTCAGTATCAGATGATTT	F
BICF2G630125372	37	8212732	TCCCTCTGTTTCCTCATGTGACTTACTCTATAACAGTTGTGGATGATGCTACCCCTGCCT[A/G]GTGTTTGTGAGCCGACAAAGTTGCTCTGCAGAAAGTTCCTGAGGACACATCACCTCCAGC	M
BICF2G630125389	37	8224927	TTTCACTTCTTAACTACAATAAACATCAAAGATGCCTCCTTTTTGGCAGTTAAACCCTTG[A/C]CTTTTCTTCCTTCAATCAACTACTCAATAGATCTCTTCCCTGGCCCATGTTCCCTTGTCT	F
BICF2G630125403	37	8245053	AAAATCTTGCAACCAAGTGGAGAACAAATACAGGCACATATCAAATATAATATAAGACAG[A/G]CCGTGTAGGAGAGTACAAAGTATAATCAAAGTACCATGGGAAGGATGTCTGGTTCAAATT	F
BICF2G630125406	37	8247325	TTCTCAAAGTAGTTGGGTCACAATCTACACATTTCTTATCTTCGGCAGAACACAGAAAAG[A/C]AATTCAATTTCAATCATCTCTAAATTATAGCTACTTCTTGGATTTTAAATAGTTAAAAGG	F
BICF2G630125414	37	8263461	TTAAACCATGTTTTGGCATGAGTGTGGGTTAGAATCTGAAAGTGTTTGTGAATGAGTCTC[A/G]AGCAGTTTACAATAGCTTTATAGGCATGGCTGTTAAGGATACTAAAAGTTTCATAACATA	F
BICF2G630125436	37	8274305	TGTCCTTAAATTTATAACGTCTGCCTTCATCTCTGCACTCTGTACTTCGAGAGTGTGGGG[A/G]AAATTGGTGCTATAATGTTTCATACTTTTCATTTGGATTTATGAGCGCAGAATCTAACTC	F
BICF2G630125499	37	8418538	GGAAAGAGTTCTCTGCCCTAACCCACATTCCAAGGCCAACTCTCAGGCTTTCCTTAAAAG[A/G]TGCCTTGAATTAAGCTGCCAGGAAATAACCCTTTGTTAGCTCGGTGGTTCTGGGCTCAAA	F
BICF2G630125507	37	8429704	TACATGTAAATTAAGAACTTCTCTCCAGTTTTTTTGTTTCTTCCTTTTGCTAATAAAAAA[A/T]TTGGTTAAGTTTATCATCGCTGAGCTTTCTTCAATTGTTTGTATCCCTGCCTTGCTGGTA	F
BICF2G630125533	37	8453633	GGCATTAACCTGGGAGGTCTGGAGAATCCTGAAAGGGCTGATACCGGGGTAGGGTCTTGA[A/G]GAACTGGACTCAAAGCTGCAGCTGTTGACTAGCTTGTATGGAAGTATCTGAATATGTGAT	F
BICF2G630125547	37	8470215	CGATGGTACCCTGTAGAAATAGGGCTCTGGGGACGGTCCCTAGGACACAGATGCTAGGCA[A/G]CACTAGACTCCCATTACTGACTGAGGGCCAACAAACCACAGGCAAAGAACTCCTGGTTGG	F
BICF2G630125554	37	8486580	TAGAATTCTCATGAACTTCATCATGTGTGAGATCACAATGGAGGCAGTTCTGGTTGAAAT[A/G]CCCAAGATGGAGTGGCACTGCTGCTTGGTAATGGAAGTGACTAAATTGATAACGTGTGAA	M
BICF2G630125556	37	8507384	TACTTAATCATGTTCAGAGTCTTTATTTCCTGACTTCAGGACTGTCCTCTGGTATCCCAT[A/G]CATTGGTTACTTTTCCTCTAAACTTTATCACTTACTGTCAGTAGGTCTTTCTTTTGGTAC	F
BICF2G630125567	37	8524115	ATGGCTTGACAGCCCTGCTGTTCAGAGCCCTCTTTTAGGTTTCTCAGGTCAAAATAAATT[A/G]TATGAAGGAGTTAATAGGGATGCTAGGCTGTGTTTCTCCCCCATTACTGTGGAATCCATA	M
BICF2G630125583	37	8535368	AAAAGAATATAGATTCATTTATGCCCTGCCACTATAAACATAAAAAATAAAAATTGAAAT[A/G]AAATTCCCCTTCCTTTCTTTCGGTGTGAGTCACTAAAGTCTGCCTTTCTCCATAACTCTT	M
BICF2G630125599	37	8545979	AGTATTGAAAGTCATCTCTTCTCAGAAAGTTCTACGGGATAATTGATTTCTAACTTCCCG[A/G]CCCTTTGTTATTCATCTTGCAGCACAAAAGCTACATCGAATACACAAAGACTCTGCCGCT	F
BICF2G630125629	37	8588366	AAATCCCAGTTGCTATTAGAGCTAATACTGCGTGAAGAATTAGAACAAATGTATCAGGTA[A/G]TCTCAGGCATTTTATTTTTGCATATCAACAATGAGCTAATGCTGTTCTTTTTACTTTTGA	M
BICF2G630125630	37	8591336	TTTCCCTCAAAGAGTATCTAATTTAAATGAGTGATGCCATTAACAAATTTAAAAATTACC[A/G]TAATAGAATATGATCATTGTATCAGAGCACCACACATGTAATCCAGATGAACTGCTGAAG	F
BICF2G630125653	37	8606476	GTGCCTACGACTCTTTTTGCAGACTTCCTTTCGGTTCTTAGAATCCACCTTGTGCAGTGT[A/C]TGGAGAGCTACAATGGCCTGGGGATTTATTTCCCCCTAGGGCATGCCTGGATGAATGACT	F
BICF2G63012569	X	88218774	CAGATAGACTCAAATGGATCACAGTAGTAGGACACGTAGGCTAAGTTTCTCATCCAATGG[A/G]TCTAAGAATGATCTCTAGGGTAAAGTATCCTTTTCTAGGTCTGTATTTTCCTTAAAATAA	F
BICF2G630125703	37	8662221	AAGTTCRataaataaataaataaataaataaataaataaataaataaaATTTTTAAGTTC[A/G]ATTCTGGCTTAACCAATGATATACTTTCTTGAGTGTAAAAGAAGAGTATAGCTCCAGGTA	M
BICF2G630125705	37	8662575	GAACCTTGGAATTAGGACCCAACTGCATCTATACTGCAGTCTCAGTACATCTGTGCCACC[A/G]TGCGGATAGAGTCCCATTTAGACATCCTGTGCATCTACAGAAGAYCTGGAGAGCAGAGCA	F
BICF2G630125710	37	8678262	GCGAGTGACAAAGTTGGTATTGTGGGTGGGGGGCTGGCCAGCAAGCAAGGAGGGAGATCC[A/G]GGAGGTTACATGTTGCCCCAGTAGCCTAGGTTGGTGATAGAGGAATCCCTCCGTGTGGTA	F
BICF2G630125737	37	8694637	GCAGGCAATAAAAATGAATATCTGGAGGCTGTTTGTCCACCACTTTCATTAGGACCATAG[A/G]TGATAGCAAAGAAATGGACACTTTTCCAGATGCAAAGAAGGTTATCACTCTTTACGATCA	F
BICF2G630125746	37	8708417	CTTCAGATCATTCCTGAAAAAAAAAAAAAAAAAAGGCAGGGTATCCCTGGAGAAAGATGC[A/G]ATAGAACTAATAGAACAAATAGAACTGAAGTTAAACGGAGGACAAAGTAAACTGTATTTC	F
BICF2G630125753	37	8783740	ATCTGCAGACAGAAGTTGAAGGAGGACAGACCCCAAGGGTATATTTAGGAGGAATAGTAC[A/C]GCACGTGGGTTCCTGGCCCACAGCTACCAAggcttcacgccatactagctttgtgacccg	F
BICF2G630125764	37	8887986	TCCAGCGTATTATTTTCTTCTCAGTTAAAAGCCCTAGCAACTAAAGCTTGTTTGGTATCA[A/G]GAGTTAGGTAGGTAGACTATCGTGTTCTGATAAGGTGTCCTGGGCCATTAACTTCTTAGT	F
BICF2G630125770	37	8890928	AAGCCACACTCAGCCTAGGAACAGATGTCAGTAGTCCAGACCACAGGGCGACTACTTGAG[A/G]ATGATCAAGCATGATAAGCATCTGCTCTATTCAAACTTAAGTACCAGGGCCTCCAAAGAC	M
BICF2G630125786	37	8897338	CCCTACTCTTGGACGGCTAAGGGACACGGCAGGGCAGCACAGGCCCACTCGGGTAGCAGA[A/G]TGAAGCTGGTGCCACAGTTTGAGAAACTGTAGGCTAGTAAACCCAGACAGCTCAGAAAGC	F
BICF2G630125843	37	8920682	GGGGTGATTCTGTACACTTGAGGAAGTGGTTACAAAGATCCAAATATTATGGGCATCTGA[A/G]ATACAGCAATGGCTAGTGGCTTTTTCCTGAGGTTGTCACACACTACAGTTTAGCATCTTG	F
BICF2G63012585	X	88199699	TTGTTTATTAATTTCTTGTGGGTTTTAATAATTAGGCACATTGACTTGTGATTAGAGAAT[A/G]TGAGATTATGACCTAAATCAGCTCTGCTTTTTGTAACATATTAAAGTTTCTTCTGTGGTC	F
BICF2G630125857	37	8924546	ATTGAGTTTTAAAGGAAAGACCTTCCTTGCCAAATGCACAAGAGAAAAACTTGCCAGGGA[A/G]CAGGAACAGCATGTATTCAGGAAAGTAAAACTGRGCTTAAGTGTGATGCATTGAAGAGCT	M
BICF2G630125892	37	8958500	accaggccttgatatgattttgtgggctgtctagGAGAGGTGTGGGTAAACTTCAGACCC[A/G]TCGGCTGACTGGCTGTGTCTGCAAAGTCTTTTGAGATACAGCCACGTCCATTTGTTCACA	F
BICF2G630125898	37	8993752	ACCAAGGCCCTGGGGTCCTCCTGAGGAAGCCTGACAATGAGGGGCACTCACCATCACAGC[A/G]GGGTTCTTCACCGTAATGCAGGGGGTCGTGGCGCGAAGGGCTCCACTAATGCCGTGGTAG	M
BICF2G630125905	37	9002956	CTTCTAGAAGGGGAGCAAGTCTTTTTGCGGTCTAGACTGAAGCAGTGATGCAGTGTTGGG[A/G]ATTCTAGGCCAAGTCAGGCCTGAGGAGTCTAAATCACTGATCGCTTTTTAGGATGGTGAG	F
BICF2G630125940	37	9031081	ATATTGAGGAGGTAAACTGACCAAGCCAGCTGGGTGGACGTGATGAAGAAAACTTAAAGA[A/G]TAAGTCTCAAATCTCCATGGAGCTAACTGCCATCAACATCAAAGAAAAGAATAGGTGAGC	F
BICF2G630125968	37	9063600	TTAAGATAAACAGCAACATTATCACCTTTGTGTTATATGATGCTATTGGTGGAACCTCCA[A/G]GATTCCTCATTTTACATAAATTTCCCTCAAATGTAAGGAAATGGTATTATTTATGGAAGG	M
BICF2G630125983	37	9079742	TAACTCGAAGGGCTGTGCATCCTCATGTAGCTGATTTCTGGCTTCTGGTAGCCAGGAGTC[A/C]TGTCGAATAGTAGTGGGGCAGGGGAAGGATGGCCTGCTTTCTCCTTCTTTCCTAATTACA	F
BICF2G630125989	37	9081642	GAAAAACACTACGTCAAGAGACACTAAAGAACACATAATCTGCCTGCAATAAGCAGAGAT[A/C]AGAGAAACCTAGGAAATCAGCGACCCCTCAGACCCGCAAGGTCAGTTGACAAGAGATGAA	F
BICF2G630125998	37	9090416	ACATGCAGGTGCCAAGTAGTGTCCCACTGCCAAAGCAGAGCTCCTGAGTTCACCTGAACG[A/G]CCTTGCTTTCTTCCTCAGTCTCCGGTTCTCATATTTGGTCCACGTACTATAAACTCTGCA	F
BICF2G630126022	37	9115233	AGTGGGAATTGCTCTGCCATTCTTGAGACGTCCCTCTACAAAGGAGGGTTGCTCCACCCC[A/G]ATGTCAGCTGCACGTCCTGCTCCGAAGATTGAGAACCCCTTGCTGACGATGGCAGTCCAG	M
BICF2G630126038	37	9122315	AACTGAACACCAACATGACTACTAATATCACTATAAATTCTAATAACATTATAATAACAC[A/G]TTAGTTGCCTTATAGAAATTTAAATTGCATGCATCAAAGTCACAGAGCATTAATTAGTCT	F
BICF2G630126055	37	9133233	ACCATGTTGAGCAACAGATCCACATGCATGTAGGTCAATTTGCTCATATTCTCCAAGAGG[A/G]CTCTTAAATCTCATTTCTCAGGAGCATATTACAACAAACAGGATCAAATCCCTTCATACA	F
BICF2G630126103	37	9224888	ACAAGAGGGAAACAATAAGACAGTATGAAACTGATAAGGAAATTGAACAAACGCAAAAGT[A/G]ATCTGAGCTTGTGAGTAATTTGAGTAACTGTGGGATGAGTATTAGGCATCTTTAAGGAAA	F
BICF2G630126132	37	9237150	TGCCCAAATAAGCATCTCAGCAAATGCAGCAAGATTCTTCAGGCATAGGACAGTTTAAAT[A/C]TACTCACAGTAAACATTTTTCCAAAAGGTACATAAGCTCCAGAGATTCAGCTCTTGCTAT	F
BICF2G63012614	X	88172776	ATTTAATTTAGTGGATAAAAGGGAGATAGCAATCAATTTGGAGATGAGAAGTGAAATAAT[A/G]GTAGCAATGTTTGGGAATGATTATTCTGAAAATGGTATGCAGGAGAGATCGATGGGGGAG	M
BICF2G630126183	37	9265505	CCTTAAAATTTCTTTCCACCAATGACCTATCACTGAACTTTGGGCCCATGATTCATCTAT[A/C]TGTTGGACTGTTTCTCCTATGCTAATTTTACCTAATTCTGTCACAAATATTTCAAAAAGT	F
BICF2G630126206	37	9277394	TAATGTTCTATTACTCAATATTCAATCTAGACTTCTAGAAACCCAATGTTCCCAAGTCCA[A/C]GAACCTGAGAGAAAATTTAAATACACAATAGTTTTCAGTTAAGAGGATGGAAGTCTATTT	M
BICF2G630126227	37	9307151	CATATCTGCAATCACTGATACAACCAGCCCACATCTGTGTTGGACCGCAACTACAAAGCA[A/G]TAATTTATGTAACAAAAATAGAATAATAAGCAAAGAACAACAAATTCTGGGACTCTTAAG	F
BICF2G630126238	37	9322804	ACCTTCACGTGGAGAAGCAGGTTGACATTAGATGAGGGAAGAGCAGAAAAGGAGATCCAA[A/G]TGAGCATACCCCAGCCAGCTAGTGTCTGCTGCTCAGGTGTGCCTGGTTCTTTAACATGGC	F
BICF2G630126288	37	9376244	GTCCAATAACTCCCCTTCTGAGAACTTATCCTGAGGAAATAATTGAATGAAATGAGGGGT[A/G]GTAGTTTATATTTGGGATCACAAAACCCAGGAACCTGGGTTAGTAATAAAAAGTAATAAA	F
BICF2G630126293	37	9384374	GGGATGAACTTGCCATGTTTAGTCTTAGCAAACAGGGATTTTCATGAAGGGCACATGGTG[A/G]AGAGTAGAGTTTTTCATCAAATTACACTTTGCTCGGAGACAGTAATACTAAAATGGTAAA	F
BICF2G630126309	37	9399050	CTCTCACCTGGAACTCTTGGGGTCGGAGCTTTCATTCTCCCATCCTACTGTTGCTCGTCT[C/G]GATTGTAACAAAGTGATAGGCTCCTTGTAACTTGTCTTTAGCCCTAAAGGCTTTATGTCA	F
BICF2G630126316	37	9447965	TTTTTCCCACTTTAATAAAATTGAAAAGCCATTCTTGGCAGACAAATCATAGTTGGCCAC[A/C]CCTGGCTTTAAAGTGATGCTTTGATTTCTACAAGTGAGAGCTGATTCCTGATTCTCAAAC	F
BICF2G630126330	37	9462889	AAGAGTGATGTTCCAAGAACTGATGATCCAAATAGTAAAATCCTACACCAAGGTCTAAGA[A/G]GATAAGAAACACTGCTCAGATAGCTACATAAATTTTTCCCTAATAAAGAGAGGATAGTGA	F
BICF2G630126335	37	9465363	CCCAAAAAAAAATCAGAAAAGAGGGAAAAGAACCCAAATTGGGAACCAATTCCTGAAAAT[A/G]AGAAATGCTGACAAATTATTAAATTATTACTTAAATATTCCTAATGTAACAAAGGGATGC	F
BICF2G630126346	37	9476789	GTCCTGTGATTGTAWTTTAAAAACTTAAATAGTATTTCAATAGTGGCTGGCCATAGTAGA[A/G]AGCTGCTTAGCTCTCACAGTGCCATGAGTAGAAAGATCTACAATTCTTTAGCATAGTGAA	F
BICF2G630126399	37	9501536	TTTGGAAGCAGCAAGGGGCAGATATTGTCTGTGATGCACTTGAGCTCCCAGGCTCAATGA[A/G]TTTATTACCTTTTAATGTATAATTGAAATCCTTTTCTGAATGGGGTGCCATCCTGTACAC	F
BICF2G630126413	37	9523749	TGAAACAACTTTTATTAAACAGATGATTATAAGGTTTTTTTTTTTTTTCAGGAATAATAT[A/C]ATTTCTAAAATTGGGCTGTATCCATGGTAGTGGTCCTGATTAGATTTTCTATAGGCAGTA	M
BICF2G630126425	37	9545054	CTTTTCCACTCACCTGCATGTGATCTTTTCTGGCAAAACACACAATCAGGGACCATTCTT[A/G]GTCATTGSTTCTGAAATTCTTTTTCTTAAGCTCTTTATTGGGGGATACACATTAGAGCCT	M
BICF2G630126429	37	9613381	GGGTGTGAGCCAAAATAGGGAAGGGAGGTTTATGTTTTGGAGACAGAAAAGAGAGCTGAA[A/C]CGGGTCCCCATAAACACCTCTGAAGGAACACAAAGAGGCTGCAGCCAGGAGCCAATTTCA	F
BICF2G630126433	37	9674593	TTAAAATCTCATATTTAACCCTAGACTTTGGAAAATGTTTCTCATGAGACTTAGAAAAAA[A/G]ATATCTACATCTATTTCTTTCTCTTCTTTCTTTTTTTTTCTTCTATTAACAGTACCTGAG	F
BICF2G630126438	37	9750129	CTCACTGCCTCCAACACACTGGATAAGCACGTAGGAAATCAAATGAGGTTCTTTAAAGTC[A/G]CTTGAGGGAAGGAAAAGGGGGAGATGAAGAAGAGGGGAACCTACAGAGGTGACAGTGAAG	F
BICF2G630126440	37	9752018	TGAAATGTCTTTACTTGTTCACAGAAAAAATACATGTTCACAAGCACACACGGGTATCAC[A/G]TAAGATTTCAGGTACATACAGGATGCCAGGTTCACCCATGGGTCCAGGTTCATGGACCCT	F
BICF2G630126475	37	9777073	GATGGAGCAGCAGAATCGGATGATCCTGACTTGGTCGAAGATTCTTGTGTCCTTCAAGAT[A/G]GCGGCCCTGAAATATGGCAGGGTCTGTAAAATTCACAGGATTAACACCTTTTATCTTCCC	F
BICF2G630126482	37	9800463	CTTTTCTGAGAACTCGCCCATCTATAAATAAAACACGTTTGGAAAACAAACTCTTCTGCT[A/G]TTTTTCCTTCCACCAGCGTTAGCCTCAGAGGGGCCCTCGCGGCCCGGCCTAGAAGAGGGG	F
BICF2G630126489	37	9804773	CCTAAAACTAACATTTTGAAACATAAGTGAAGGCCAAGGAAACACACAAAGGAAATAGAG[A/G]AGAAAACGTGTGGCCCTAAAACAAGGGAGTTAAATCGACAGCCCGGGggggtacctggct	F
BICF2G630126506	37	9820134	CTTGTAAAGAGGCATCGTTGTAATTATAAAATTACCAGAACATATCATGCAATGGGCAGT[A/G]TATTGCTCAGATGCCGTGTCAGGGAAGTTCATTTTGAAAGTGTTGTTATTCTTCRGTTAA	F
BICF2G63012652	X	88144167	AGTAACAGAGTCAGGGAAGGAATGAGATGAAAGTATCAAGCAATGTGAAGGAAACCTGTC[A/G]ATAAATAGCAACAWTAACATTAGTGTCCTCAAGTAGAAAAAGTCTGGCTGTAGAAATGAA	F
BICF2G630126530	37	9840968	ATTACAAGCCTCAAAAAGAAATTTGACGTGAATTACCTAGGCCCTGGCGCCTTATACAAC[A/G]GCTGACAACAGCTTTCCAGCTTTAATTAAGCGAGGTAACTCGCACTCACCAAGATGaaga	F
BICF2G630126533	37	9842486	GACTTTATGACTTTCTTCTCAATCAAGAGTCTCTTATGCTCTTAACAGCCTAGTGTGGCA[A/G]CCCCGAAGACCTGGCCTGTTGTTATCTTGGGCATGCCCCCATCACAAGTTCCTGTAAAAT	F
BICF2G630126537	37	9844483	AATGATATTATATCTGGACAGTTACTTTGCAAAAAAATGAGGTGGAATATCTAGATATAA[A/C]ATTCAAAGTGATGTACCTTTGCATGTGTGTGTTGAGTGGCTCTGTCTGGCTTTTCTGTGC	F
BICF2G630126558	37	9857089	ACCTGGCTTTCTATCCTGACACTTCCTCTGTGCTCACTTCCCATCTTTCTCTTCATCTTG[A/C]CTATCTTAGATAGCAAAACAAGCTTCTTCTACAGACTGAGTATATCTACACACACACACA	F
BICF2G630126577	37	9915948	aaaCACCCAATAAACTATGTTAACCATTGAAATTAGTTTCAACCCTGTTGTTCTGGACTA[A/G]TGAGAAATATGTCtttttttttttttttttttttGATAGGTGTTATGTTCTTACCAAAAT	F
BICF2G630126580	37	9960540	TCAGTTTCTAATTATTTTGCAAAAGGTTACATCCGGATTAGTCTAAAGACAGAAGAGTAA[A/G]TGCCTAAACAACCTTCAGGGCTAAAACASTGTTTAAATCCTAAATACCgggcagcccggg	F
BICF2G630126584	37	9983241	TGTTGAACAGGCCTAGTTAACAATACCAATAGTTCGGAATAGAACTTAGTAGGAGGTGGC[A/G]GTGTAATGCTTATATTTTCGAGACATCAGGTAACAACTGGTTTTTGAGCAGAGAGTGATA	M
BICF2G630126588	37	10031008	GCCCAAGTCTTGCAAAATGGTCTTTCAGTAGCATTTAGCCTTGAGACTTGACTTGGAAAA[A/G]GCATCATTGGGTAGTTATTTGAGTGTCGGTTCAAAAAGGCCTTTGAAGTCATTCATTTTT	F
BICF2G630126606	37	10080175	CAGAAACTCTGCTCAGGTTAGCCTATGTGTGTAAGGACATTTATTGACTTCTAGATAGGA[A/G]GGATATTGGCATAGCTTATAACATCACAAAAGAGCTACAAGAACCCTCAGGTACTGACAC	F
BICF2G630126610	37	10108269	ATCATGGTCCAATAGGTTCTTTTAACTAGAAACCAAGAATAAAGATCTAGCCCATTGGAA[C/G]ACCCAGAAATATGGCCTATAACACACAACCCATAGCAAGTGCTCAATAGATATYCCTTAG	M
BICF2G630126611	37	10113161	TCTTAAGTTGGGGAGTAGTCTGGTGGATCCACCTCCATAGTTGTGTTTAGGAAGTCTAAT[A/G]CCACTTGTATTGCAAAAGTATTTGGGAGTATGTATGTTATGTGCATTTTAAAAAAAGATT	F
BICF2G630126613	37	10155461	acttgtcttgatgccagagCTGCAGCACTAACACCACAATCAATCTCACTGAGTATACTA[A/G]GGGCACTGTATTATGGGGTTAGAGGAAGCAATATAATCAGAACCAAAGATCTGAAGACCT	F
BICF2G630126616	37	10205152	AGAAACCCTAGTTGCATGGTAGGTACTGTAGCCCAAATAGTTGTGTCATAATTATCAGAG[A/G]GAACAATTCCTAAAGCTTTAAGAATTGTCAGAGTTATGTGTCTTCTTCAAACTTCTGTAA	F
BICF2G630126626	37	10406623	AGTAGAGGGTCTACTATATATTTTAGATTTATGCTGTATGAGCCAGATTTCAAATATTTT[A/C]TGTGGTTTGTAGCTTTCAGGTCAAAAAACATGGTCATGCAAATTGAATGAATGAAGTTTA	M
BICF2G630126628	37	10440501	TACAGAGTATATACACACTTTCTTTGTGAAGTCTCCTCTTCAGTTCTCTCTCTCTGGGAC[A/T]CAGCCCTTTTATCTGACATCTACAGGACCTATAATTAGTCACTTAAACAATTCATTAAAA	F
BICF2G630126631	37	10489812	TTTGTCTGCTGTTAGTTTCCAGTCTGACTTTCAAGATACATTCTTCAAAATACTTTGGGG[A/G]AAAAAAAAAGTGACTTTTAGTTAAGTATGTTGTCCTTTTTGATGTAAAGCTTATGAAGGT	F
BICF2G630126633	37	10545789	GAGGGGGTAGGGGGGACACTGTACCTGTGCTTCAGGTGTGAGCTCAGGTACCCAGTTGTC[A/G]GGACACCTTTTCTCTAGCCCCTCCATCTCCAGCAGGGTTAGGCATCTGCCATGTGCTTTC	F
BICF2G630126636	37	10575744	TGAGCTCATTTTTCAGTCAGTGACAAATAGATTAGGTTCTTTCCTCAAGGTATGTGCAAG[A/G]AATTATAAAATGGCAATTCATCTCTGCTGTAATGTACAGAATAATGCTTCATTTCCTTCT	M
BICF2G630126653	37	10730764	TTAAAAAGCACCGAGAAAAGTCATCTGAAATATAAATTGAAACTTAACACTCAACATCTC[A/G]AGGCTGCAATTTGGAAAACTTTGAGGACCCTGTTGTGAGGTGAAGTCGATTCCACCTCTT	M
BICF2G630126654	37	10731573	CAGATAGAGTTTATCTTACACAAAGATTTWATTTTCAAAATKAGAGCCATTAGACTCAAT[A/G]AAACGTGTTCCCCTCAAAGGAAGGAGGTTTATTTTCATTGCCCATAAACCCCAGGACAGC	F
BICF2G630126671	37	10744555	TCAGAAATTCTTGAATTCTTCCATATGTATAAATCAACTATTCAGGACACCACAAAGCAC[A/G]TCCTAGCCCCATCAGCTCTAGGAATTCACAATAGGAATCACTGAGAAGGCAGCATGACCA	F
BICF2G630126678	37	10751271	CATACATGGATTTCTCTGTGGGATAGTCACGGAAGTGTTTGTGTATGAGAGAGTTATGCC[A/G]ACATTGTCGATACTTGCTTCCACTGCTAATAAGGGAGCCCCTTGGCCATCATACTGCCCA	F
BICF2G630126685	37	10770351	GTGGAATGATCATGATTTATGTTTGGGAAGAGGAACCACAGAGTTTTTACATAGAATTAT[C/G]TGCCCTACACTGAAGCTTATAAACAGCTTATCTTTAATGGGAGTGAAATATTGAATTGAA	F
BICF2G630126687	37	10846798	ATAGTCCTAGTGGAGAGTCTAGGTCTCTAACACATCTCCGTTTCCAGGGGCTGATCCACC[A/G]AAATGGAAGAGGATCTCAGAATTTGTCAACTTTATCCCACCTGGTGAAGTTTTCAATGGG	F
BICF2G630126704	37	10900910	AGGATATGTAAACTCAATCCTCAACCCCCCAGACAGGAGGCCGGGGTGGGGGTGGGGGGG[A/G]AACCACTGGAAATCAAAACATTCATTGGGCTCTTGTGAAATTCTGGATTGATTACGTTTA	F
BICF2G630126709	37	10910659	TACAGGAATGAAGTAGATGAGCTTGAGACATCTGAAAGACACTGTAAGCTTCTGCAGTTA[C/G]CTTTGAACTCATTATTTAAGCATTAAAATATGGCATATATATCAACTTTAATATTTGTAA	F
BICF2G630126724	37	10927350	CTAAACTCCCAAAACCCCTAACTTAATTTACATGGACGAAGCACTGAGTCCAGCAGAAGC[A/G]CCAGGAGAGCCGATCAATAGGTATCAATCAGTCTCAATCTCCCATACAGGACTGTTTGGA	F
BICF2G630126752	37	10950626	ATTTTAATTCCCAGAAATTCCCCATGGTGAGAAGAATATTTATTTCTTGTTGACAGGGAC[A/C]GGGAATATAAGTTAAAGGCCTGCTTTTCACAATATTTTATTTCAAATAAATTTAGCTGTG	F
BICF2G63012677	X	88125069	ATATTTGCAGATCCTTTTGACAAAGCTAAGTGTCTTGTTTGGTTCTTTTATGTATCCTAA[A/C]GCTGCAGGGAGCCTCTATTATTGTTTTGCAGAGACTAAATTCAACTGGAAAAAACAGGGA	F
BICF2G630126777	37	10982287	TCCCTGGAGTCTACACCAGGGCTGCTGAGAATTCTGGCTGGGAGAGAAAAGGAAGASTTC[A/C]TTTGCTCTGTCATCCGGAATGGTTATAAATTCCTGGGGTTCCAAACACAACTGCCTCGCA	F
BICF2G630126779	37	10984743	AACCCGAATAAAATCATCAAGAATACTAACTGGCTGAAGTATGAGGAATATGGGATGGCT[A/G]ATAGAGGAGGAAAGTCATAAATACTACAGCTATTGCTATGAGAAGCTGTTGAAGAACTAC	F
BICF2G630126795	37	10995808	TCAAGCAAACAATTTTGCAATTTTGTTGTGCTTAGGTGGCATATTCAAAACAAAACAAAA[A/C]AAAATGATGGAATGTGGACAGAGCGAGCCCAAACTAGCGATAGGAAATACTTGTTAGCAT	F
BICF2G630126803	37	11009174	GGATCGGATCAAAGGCAGCAACTATAGAGTCAAGAAAATTCACAGAATGGAAGAAGAGAA[A/C]AGAACGTGAACACAGAAAAAGGCACAGCAGAAGACTTTAAAATATAARACAGCAAAAGCA	F
BICF2G630126810	37	11021516	ctgtctcactccagagtcTTAGGTGTATATGAGATGATGCCTCCCTGAAAACAAAATAAA[A/G]GAAATAAAACTGTCCAATATCTAAAACTCCACAGGGATAGCTGGGTAGGTAGGCAGAGAG	F
BICF2G630126817	37	11033989	AGCTCTCTGGTGAGTGGGCCAACCGGCTTTGACCTTTCTGACTAGACCAACTCCTGTTAC[A/G]TTAACCTCTGACTCCAGTCCTCTTAATGGCAATATTCGCCAGCACTGTAATTTCCCTCCC	M
BICF2G630126825	37	11070398	AAATAAAAATATGCATGCAACAATGTAAAAATAACTAATTATTTTTAAGGTATATGAAAA[A/G]GTGTGCAATATCTAGTAATAAAATGTGTGTCCCTAGGGCTGGTTACAAGATCTTGCCATT	F
BICF2G630126834	37	11083800	tgTCATTGAGAGAGAATAGGGACAGGACTCAGGGACCCTCCCAAAAACCTAATGTGATGC[A/C]ACTAYACTGTAAAAAGAAAATGCCCTAAAAGAAAACTCAAAAGTCTGTGTCTCTTGAGCA	F
BICF2G630126872	37	11110515	GTTGTCATGGAGTGACATACGAAGCGCTGGCAAATTCTTTAAAGGCTTTTCATACATGAA[A/G]CTTGTGTGTTATCAGCATCTCTGAGTCTTCCGAATACTTATTATCAGGATTAACCACTGA	F
BICF2G630126881	37	11203365	TTACTCTTGATTTTCAGTTTTCTCTTCCATCTTCTTATACCCTAAGATGCAATCATCAAA[C/G]GATAAAACTTAAGATGGGAAGTAATAATTACATTaaaaataacaattgtcacttatttaa	F
BICF2G630126884	37	11251134	TTAAAGTAACATTTTTCCCCTGACACAAAACAAGGCAAGCTGGGTTTCTGAGAGAAGCAT[A/G]AAGCCTTAGTTAGGGCTCTGCCTTTGAATCATTTTAGATTTTCATGAAAAAAGAAAAAAA	M
BICF2G630126899	37	11340224	AGAATTATGCCTTTTGAAGGGAGCAAAATAAAGTGGGTAACAGGACAGCTGTAAGGAACA[A/C]AAGGAAATTAAGGCTAAAGCACATATACACCAAGTTTAAGAACTTTTAGAAAGGTTTTCT	F
BICF2G630126908	37	11402988	CTCTAATTAGTAGCTCTAGGATCTGTATCACCACCACCACCCCAAAATTAGAAATTCAGT[A/G]CTCCACTTTATTGGCACTTGTTTCTTAGGCAGTCAAGGTCCTCTTCTTGGACTAATTACC	M
BICF2G630126924	37	11426163	CAAGAGAATAAATATTTACAGTTGTACGCCACTAATATCCAGCTGTTATTTTTTATACAC[A/G]TCACTACTACCTTGGATTCATAAAATACCATTTGATGCAACTTTTTAAAGCAATCCTGTT	F
BICF2G630126935	37	11470651	TGAGATTTTCAGTAGCTGGATTCTTATCTGGTCATCTGTATTTAATATTTGGAAAAGTAA[A/G]ACTAAAGAGATTTAAGCTATCACTTACTAGGATATTAAAAAGTGGTGGATCTTAGTCCTG	F
BICF2G63012694	X	88111340	CAGTAAATCTTGCCCCYGTTAAAAATATATATATATTTCTAGTAAATCCTTTGGCAATTG[A/G]CATATTTTTTTCTCTTTTCCTAAGCTTATTCCAAGTTCAAAGACCTTATCAATCTAAATT	F
BICF2G630126959	37	11477711	TCTCTCTCAAACTACACGGGGGCATGCCATATTTGGGGAGCCAGAACTCATCTTCACGTG[A/G]CATCTGCCCCTTATTTGCTACATCTGCACTCATATTTTCCTGCTCACAACCTCTCCCTTT	M
BICF2G630127014	37	11555219	AAATGTCACCTAACCTTCTTCCTGGAGATATTGTCACGCCACCCAACTCACCATATAGAG[A/C]ACTGTCTGACCAGAAATAAACATTTCTCTTTGTAGGATATTTCATTTGCTGTTACTTCTC	F
BICF2G630127022	37	11562061	TACTTGTACCAAGTCACCAAGGAAGGTCTTGGAGAATAAATAAGTGTAAGAGAAATTACA[A/G]CATGCATTATGATCTGTCTCTTGACTTTATCGCTCCAAGACATTTTGGAAGGCAAAACAT	F
BICF2G630127026	37	11566592	CAAGGCCTCCTGCATATCCAACAGAGTTCTGAGACCCCACTGTAGCTTTTGTCTGTTTCT[C/G]TCCATGATCTTCAACCCCTGCCTTTTGGGCAGTGCTCTAAAGCTCTAGCTCCACCCTCAT	F
BICF2G630127035	37	11577716	TCCCTGTTATGAAAATTTAAAGTAGTAGTAAATATAGAGTGGGCAAAGAAGCTGGATTTC[A/G]TAAAGGCATAGAAAAAAGTCATGAAGTAGAGTAGAAGTCATGAGCACGCCAAGGTTTTAA	F
BICF2G630127044	37	11588952	ATACTGGAAAGGCTAAACTGACTATATGAAGATTCAGCTAACCTTTGATCGAAACTTACA[A/G]CCAGACTAAAAGAGCAGTCGCAGAGAGGTCTATACCCCATGGTTCATGGCGCCTGCTCAC	M
BICF2G630127070	37	11642412	CCACAGTGACATCTATTCATAGCACAAAGCTTCTATCAGATGAAATGTGCCTGTATATCA[C/G]GTCCGACACTTCCTTTTCTCTGAGGGTCGAAAGTTAATAAAATATACTTCTCTGAGTGTT	F
BICF2G630127090	37	11752930	GTAGAGACTTTTCTAGGGTCTTCTGTGAAAAGTGAGATGGATAAATTTTCAGAAATATTA[C/G]AGCTTATATTAATAACTTCTTTAGATAGTACAGTAAAGAGCTTGTGGCAAACCTCAGGTT	F
BICF2G630127100	37	11781882	GCTGAAGGTTTGGATGAATGGAGAATTGCCCTCTTTTCATAAAGGAGCAGATCACACTGG[A/G]CAGCCCAGTGTCATGTTCCAGACAGGAACCTAAGGAGATAAAGGTGGAACAATGAGCCAT	F
BICF2G630127105	37	11792026	CATACTAGAGGTTTCAATCAATAATCACTCCCCAAAATAGCCAGAAGGTATAATGCCTAT[A/G]GTTATCAAAACAACTACCATTAAAAATATTCAACCCTTTTAAATAGATTCAAACGCCATA	M
BICF2G630127112	37	11806478	AATGTTGGAAATCCAGGCCAACTTCTAGCATTACAGAGAAAACTTAGGGGATAGAATACT[A/C]GGAGGAGAAAACCGAGAGCTGGGCCCAGAATTTCAGGGAAAACACATGGCCTGCCTAAGT	F
BICF2G630127122	37	11837764	CGCCGAGGCAATTCAGCAGAATGGAGCTCCTGGAGGCTGGAGACGTGCAGCCCACAGCCC[A/G]GCCTTCAGTCGGGAAAATACAACACAAAAAATTAAAGGATGGCTCCGCTGGCTCGTGGAG	F
BICF2G630127141	37	11856144	TCAAAGCCACCAGACACTATATTTGCTTCCTAATTATAGACCCTGAGCTAACAGTTACTT[A/T]TTCTTCCCTATAATAACAACAACACTTTGTATTTATCTAGCGCCTTTCTTCCAACAGGCT	F
BICF2G630127175	37	11868282	TCTGGTCTATTCTGGAGTAAATCTACTCACTGGTCTGGTAAATCACAGCCCAAGGTTTGG[A/G]AGGCATCAGTAGCGGCAATATTATTTGAGAAATTCTACTCTCCCCCCAGCTACTCAGAAA	F
BICF2G630127213	37	11879970	AAGATTGATAACTTCCTAGGAGATAGTTCATGTAGACAGTCAAGAATAACTGCATGCCTG[A/C]CAGAGGCACTGTCAGGTGATACAGCTGTGGTCAGAGGGGAGTCCTCGGGACACGGGAAAC	F
BICF2G630127230	37	11895380	CAACCAGACCCCTCCTTTGAAGTTCACATGTATCTTTCCTTTCGAGATGGCCTTGGATCA[A/G]GCCTGAAGATAATATGCAGGTTGTATTATCATTAATGTCTCCCTGTATCAAAGGAACTGT	F
BICF2G630127232	37	11943466	CCATTCCTTTGCTTTCAGGGGAGGTTCTGTGGGTAAAACTTAGAGGATATTGGGTCTGTC[A/G]TACATTACTAGCTGGTTAAGCTTTGATTTGCAACACATCCTAAATCCAATCTTTTCATTC	F
BICF2G630127233	37	11952461	GGTGCTAGCTAACCCAGGGAATAGCAGAGATGACTTCATTTAAAAAAATATTTCCTGTAA[A/C]TCTTTTCATTAGCATTTATCAGAAGGATGATGTGCAGGATGGGATGAATGGATTCCTTCC	F
BICF2G630127240	37	11964002	TATATGATAGTGGTCTGTAGTTTTTTTTAAAAAACATAGTTAACATTAGACTTTACATGT[A/G]GTCCTGCAAAATGTCTATCCTGAATATTTTTCTGTATCagcatgtatctaccccattctt	F
BICF2G630127248	37	11972354	CCAGCGTTCCTCATATGCTCAGTACACACCTGGCTTCTGAGTTGGGAGTAAGAATGAAAA[A/G]GGATGAATGGTGTTAGAGTTCCTTCCCAAAAAGGGAAGGTCTGAATGATGGGGTATGGTG	F
BICF2G630127255	37	11993241	TTTTGTGTCACACCGTCATTCATCCTTCTTTTACTTGCTTGGATAAGTGCCATTTCTCTT[A/C]ATTTCAAATTTTTAGGAAAAAGGCACTGCTGTCTATCTAACTCTCTACCACCACTAACTT	F
BICF2G630127257	37	11996062	TGACTGTTAGCACTATTCTTCCTTTATTGTTGTCTTGTCACCAAGTGGTTTTGGAGAGCC[A/G]AGGGGCAGAGTTTTAAGTTCCTTGTTCTGCAAGTCGACCTCAGAGCAGTCCCTTCTGATC	M
BICF2G630127267	37	12010210	GAATGAAGCCAGCCCAGGTGAGGGGAGCCTCAGGTGACTTGCCTGCTCCAGGTATTCCAC[A/T]GCAGAACAGCCCCCTTCACCAGTTTAGGMAGAGACAAGACCCTAGTCCTTGGAGTTTCAA	F
BICF2G630127285	37	12020700	GCTCCCTGAACCAGTCAGTACTGTCAGACAAGGAAAACATCTGAATCACCTTGTGCAGAA[A/C]GAATATGATACCATCATGCTGGTCTTAAAATAGGCAAAGGAAAATTCTGTAGCTTCCTAA	F
BICF2G630127299	37	12036357	ACTGATAACTTCCAGCAAACACAGAACAGATTATCTTGAATGTTAATCATAGGAAGTAAA[A/C]TTTGCTTCTTTGTTTTTTATCTTTATTTTTAAAATGGTCATATTACACTACTGAAAACTC	F
BICF2G630127312	37	12069092	TACTAAGCAGAATGAGCCAATAACTTAAATCTACTTTTCTGGAGGGGTCTCTAAGGTAGC[A/G]GCTTTTGTACAGTTCTCAGGGGAGGAGGTTGGGGAACCCAGTAATAATTGAGAATGAATT	F
BICF2G630127322	37	12076122	GAGTTCTAATTTTCATCTTAGAAGCACATCTYTCCTCACCACCACCCGCCCACAAAAGAA[A/G]TACATCTCTCCCAAGTTTAGCAGTGCAAGCAGAGGCTCTTTTACCTTCTAGTAGCACCAG	M
BICF2G630127344	37	12098266	CTGGGTTTTGACACAACAGTAACAATACTATTTTTATATTTTAGTGCACACAATTCCTTT[A/G]TATAAGCATGTCCCCCCTTTGATCATGTAACTTAGGGCTAATCAAAGAAAATACCAAGTT	F
BICF2G63012735	X	88082669	TGTGTAGTAAGCCATTGGATAGCCACGCCCTCTGATCCCCAACTTCTACACTGAAGTGAG[A/G]ACACAATTCATGCAGGAGCCCAGAAAGCAATCAATCATATAAAAGAGCTGAGTCTGTCTT	F
BICF2G630127358	37	12113779	TGGCCTTCAGGTAATGGATAACTTCTTAATACAAGTGACAGGAAAAAAACGTGTTGTACT[A/G]TTCAGTCCTCGAGATGCCCAGTATTTATATTTATCAGGTACTTTTTTTTAAGTTTACATT	M	AgU025953_v1.1
BICF2G630127378	37	12120423	GTTAGCAAAAACCCTTTCTCCTTATCTATAAGATGACCTTGGGCTTACCTTTTCCTAGCA[A/G]TGTTTTTGTAGAAACCTACTGGGTTAAGATAAATGTGAATGCCTGCTGTGATATCAGTTA	M
BICF2G630127392	37	12129537	ACTGCAGGTAAAAATACTTCGCTCCTCCTTAATATTTTCCTCTTGAGGTTTCTGTTAAAG[A/G]GCTGAGGATCAAAATCACACACACGAAGAGTCCAACCCCTGCACCGTTGGAACCCGGGGT	F
BICF2G630127397	37	12139812	TATTTTTCCTCACATTAATAAACATTTGTTATAGCTAGTATTTAATAGAATATTGAAGAA[A/C]TGGCAGATGTTACAATGTATATCAGTTCATTAAAAATACTCATTTTAGTGGAGAATGTTC	F
BICF2G630127398	37	12160812	gatgatgcctctgtcctgctaaagcctccaatgCATTGGCAGCTTCAGAACTTCTATACA[A/G]GTTAGAAGAAGGACTGTCGTGCATTTACCTAATATTGTGGAAACAGCAATTAAAGAATGT	F
BICF2G630127401	37	12191659	GCCACTTCTATTGAGAGGTGGGAAATAGAAAGTAAGAGGAAAGAGTCAAATCATCGCTGG[A/C]TGTAAGTTGAGTTCTGTTTAAGAAAATCCATGTTCTAGCTTGATAAACTTTCGCTAAAAG	F
BICF2G630127414	37	12216094	AGAGCCACATGAGATGTATATCTTATTTCCAGAGAAGTCTTGGGGAAACAGCTGTCACGC[A/G]GCTTCATTCCAGAACTCTTTAGGACGGTGCAAGCACTCTAACGCAGGACAGACGCAGCCT	F
BICF2G630127441	37	12235779	cactgctgagccacccaggcatcccTAAATTGATCAGATTTACATGGAAGATTGGATCAC[A/G]TTGCTAATACTAATAAAAGAAAGAAAAAGAAGGCTGGTTCTATTGTCAATCTGAGAGGAT	F
BICF2G630127446	37	12237577	CTRCMCACTGCTTTTCCCACATCTGTGAGCCTGGACTCTCACAGGGTAGGGAAGAGAATG[A/G]GCGAGCAAAGAGCTTAAGAAACAGTGTGTGGGTCTGGCAGGAATGTTGGMTGTCATAAGA	F
BICF2G630127470	37	12251254	TAGTGGGGAGGTTGACCTGACTGTCCCGACTTATTTTGTGACAAGCAAATTGATATGGTA[A/G]GAAGCCACCTTAACCATGAACCacctggtttctagttcctgttcggccacaatctagctg	F
BICF2G630127475	37	12265834	TTGTGTTCCTTTGCCCGGTCCTGAGGAATTAGTGCAATCTAAGTATTTGCTTAAGTACAT[A/G]TTTAAGTACACTCAGCTTATWGGTCCAGGGGGAAAATACTAATGTGGCTCCCCTATTGCC	F
BICF2G630127493	37	12276419	GCACTGTTGACAATATTCAGAGTTTAAGAACCTTCACCTAGATTAATGTATATTCCCACA[A/T]CCTAAATCCATGATGAAAAGCAGAAACAATGTGGTTGCTTtccatgcatttagcagatat	F
BICF2G63012750	X	88072931	CTGATTTACCACTGGCACAGACATAGGAGTCATCTTATACAGCTTTCTTGATCACATCCT[A/G]TTTAAGAATCTAGAGTGACCCCTAATGCCTACATGATCAAGACCTAGTCTCTCAACCAAA	F
BICF2G630127500	37	12289975	CTCAGGCTGCACAAAGCACTTGCTGGCCTGGRCCCCTTTCTACCATCGGGTCAGACATGT[A/G]GATTTAGGACTGACATTCTCCTGAAACCACTCACCTCCCAGTAGGTAAGTTACTGGTTTT	M
BICF2G630127514	37	12302034	CGCATGCTGTGCCGCTGCCTCAGGAGATTTCAGGAACATCTGCTGCAATAGTCTCCTTAC[A/G]AGAGAATGTGGGGCTCGGTGAGAAACGCTGGGAACGTGCAGAACCCTCAGGGGCCCAGAA	F
BICF2G630127516	37	12309340	TTTTCTGTTATAGAAGGTGCACCTTCCTTCTATAACTCATTGGAGATTAGGAGCTGGGGG[A/G]GGTGGCGAATTCTGACCACAAAATACTTAGACCACGAGTAAACCACAAAAAATCCACAGG	F
BICF2G630127533	37	12322973	TGCAGGTAAAATGTTCTTCTGGTTTCCAAGCTCGAATTCCAAGTATCATTCTGGACTCAA[A/G]CGCTTGTTGCATTAGCAGCATAAGCCGCCCTGGATGAATTTTTGCACAGAGAGGACTATG	F
BICF2G630127550	37	12335854	AAGACGTTTATGAAGTTCCCAGCCCATGTGGTTGTTCCACCAAACTGGTAGAGCTGAAGA[A/G]CTCCTTTACTTTGCTGCTAACTAATCTGTGACCCTCTAGCAATTTCAGTTAAATAAAATT	F
BICF2G630127554	37	12339688	TTATTATAGGAGCCAGACAGTAGTTCCACAAATGGTATTACAGTTCTAGTATACTAAATA[C/G]CCATAACTATGAAATATGCTTACTTAAAAAAAATGAACGCCTTCTCCCCACCACAACATT	M
BICF2G630127555	37	12406988	TACCACTTCATAATGATCAGGGAAAGAAAATGCTTAGGCCACACCATCGCAGGCTTTGAA[A/G]CGCTGCCAGTCGGGAGCATCTCATAGATCAATTTTGCTGTGCAGATGGAAATACTTGCCA	M
BICF2G630127563	37	12411475	GTCGCACACCAGACCACAGATCGGGGCTCCAGGAAACCAGTGCCTTCTGTGTTCAGCATT[A/T]ATCTGATTTTATACATGATAGGTAGTACTATTTTTTTTAAGTCTTTTTATGTAATTATAT	M
BICF2G630127575	37	12422110	ATTTCCCCTCATTTGCTTTGGTACCACATTTTATTCAGCTCATTTCTTCATCAGCTATTC[A/C]TTGCGTGTCTATTCGATTCTAGGCACCGTGAGAGGAATAAGGAGTAATCAGACACTGAAA	F
BICF2G630127587	37	12439760	CCAGTCCCATTAAAAGAAAATAGGAAGAACTCAATATCTAAGAAGCATAAAAGCTCCAAC[A/G]AATCACAAAAAGTCAGGCCCTGAGGCTATTCATTCTTCTCAAGGGACTGTAAGAATTCAR	M
BICF2G630127589	37	12448030	CTCTTATCACCACCTAGAGGAATTCATTACCCTTTCGCCCTCACTGCTCCCCAGGCCCAA[A/G]AGACTAAGGAACAAGAGAGCAATTGTCTGGGGAGCTGCCCCCTGAATTCAGGTGTGCTGG	M
BICF2G630127592	37	12457859	AAAATCCTGCTGTCCAGTAAGAGCCCAGACCACTGGAGAAGATTTGTGTTTCAGGCTAGC[A/G]GATCTCAGGCCTGGCCTTCAGTCTCAGGCCTAGCCCTCTCCTGCTACTAGAAATGAAGTT	F
BICF2G630127593	37	12461981	AAATTCTTAGTACAGCAATAAGTTTCATTAAYTCCCTCTGGGTAAAAACAGATGGACATA[A/C]GAACAAAAAAGTAGACATAAACAGGCTTTATTATTTTCTCGGGCTTAAGGGGCTCTTTTC	F
BICF2G630127600	37	12469871	ATTTTGTTAGAAAGCTTGAAATGAAAAATGAAACCAACTGAAGTCTGGCTGGCAGCCATT[A/C]AGAAATAGACTTTTTTTTAAAAAGTAGATTAATTTTCAAAGGCATTTTCCCTCTTTAATA	M
BICF2G630127608	37	12478447	ACTCTGGGCGACTGTTGGATACTCTGCTTTGACTGGGGTTTTTTGCTGCTTGCGTCGATC[A/G]TGTTGAGTAATTGACTCCCCACCCACAAGCTCAGTCCTGAGTCTTCCTCTCTGAGGCACC	F
BICF2G630127623	37	12502011	TGGGATGGCTCAGACCTGCTGGCAGGATCTTCCTTTGACTCAGAACGGCAGATGGATACA[A/G]CTACGAGCTGACATTCTCTCACTCAACAAATAGTTAAGTACCTACTACGGGCCGTCGTTA	F
BICF2G630127636	37	12516194	CTAAGCTACATGCTGACAGGCTGCATTGTCCCACTCGACCATGCTATATTTACAGCCTGA[A/G]ATGATGCTGCTTTGGGTGATTTTTCACGTAGGAAGTCACACTAACACCCCTGAACCACCT	F
BICF2G630127641	37	12527856	ATTCTTCTCATTCAGCCTCAGTTGTATCTGATTTCCTTGGCTTTGATTTGACAGACTTTC[A/G]TACTTTTCTTGAGGGAGATTTCTTTCTTCTAAGAAACATGGCCTTGTTGGGATAAGTACA	M
BICF2G630127653	37	12557037	GAAAGAGATTAGTTTTCAATTCGTTTAAAATTAAGATCTGTGTGTAGATGACAGAGTGAG[A/G]AATACAGAAATAACTATGGCTCAGTCCCTGTTGAACTTGCCAGGGAGTTTACCACACGGC	M
BICF2G630127654	37	12590360	ACCTGGTAGCACTTATACTGTGTGCTGAGGGGTATTGTCTCTCTGTGTTTTACATTGGCT[A/G]TAAACTTAAGGAGGATTGGGACTCTGTGTCCAGGACTTTGGACACTGCTTACCACATTAG	F
BICF2G630127657	37	12595522	CCGCCGGTACGTGGTCAGCAGGGCCAGCTGCACCCCACGCTGCCTACTTCTGCATCCCTA[A/G]TTCTCCCGACCTGGGCSCTTCACCCGCCAAGCACCTGTCCCCCTGGAGGCTTCTTGTCGA	F
BICF2G630127673	37	12705359	TTTTTTTCTATTCCAAGCAAGAAGTTAAGAAATAATGGGTAAAACTCGTAACTTAGACAA[A/T]CCTGATAAAGAATGAAGACAAAGGGACCTGCATTTTGAGGAATGATTTACTAATGCTACT	F
BICF2G63012771	X	88060957	TTGATCATGGCCTAGTTGGAGGGAGCATAGTTTTCGGGCTATAATAAGGTACAAAGATTG[A/G]GGGTGAGCTAAAATTCCAAGCCAAGAGCTCATAACCTCAGTTTTCCCATCTGAAAAATGA	F
BICF2G630127778	37	12755269	CATGTCAGCTCCTGAAATATGTTTTTAACAAGCTCATTTGGAGGAGGGAATGGCTTTCTC[A/G]ATTCCAAGTAATAAAATATTTATTTTTAGGTAGCCGTGCTCAAGTTCAAAATCATTTATG	F
BICF2G630127784	37	12760123	GAACCATGGTCACCCTGCTCGTAACACAGAAGGCACTCAGCCAAACTTACAGAAGGACAT[A/G]TGAATACACGTGAGAAAGAAATAAATAAATTAGAAGACTAAAAGCTTACCTGGATGATGT	F
BICF2G630127795	37	12766737	TGAAAAAGAAGGATTTCAGCCTTTGGACCCAACCCAGGAACATATATTTCCACCTGAACT[A/G]ATGGTATGTTCTTTTTCTCCTGATTTATTTCTCTTTTTATGCCAACAGTGAGGGAATAAA	F
BICF2G630127832	37	12788087	CTTTCTCTTACTGCTACCTGGAAATGTGTCCTCTCAGCCCACAAAAGGTCCATAAATGTG[A/C]CTACTGCCCTTAAGTATTCCTGAAATGCATCTGCTTGTCCTAAAGGGAAACCGTTACAGA	F
BICF2G630127847	37	12804667	AAATATAAAGGAAGTATAAATCTTACCCAAACTGATGAGATTAACACAAAAGGAATCATT[A/G]CAGTCCTCGGGCAGCTGGCTGCTGAAGGGTAGAGCCATATACYCTCATGACCAAGGSCAG	F
BICF2G630127872	37	12903107	GAGGAATAACATGTGGCAGGCCTGCACTAGCTGTGCGCCTCCTTGCTCCTTTTGACCTGC[A/G]GGGCCAAAGACATCTTACCTCTCCTAGACCAAAAGTTTATGACAGACCAGTGTTGCACCA	F
BICF2G63012788	X	88047198	GTCAGGTGCACCCTGATTCTTATCATAAACATCAATTGTTAGGTTCCTGTGCTCATCTAT[A/C]TGCCCTCCTTCTTTTTTCTCTGATCCTAGTTGTAAAGGGGAATTAGTCTATGGTCATTGG	F
BICF2G630127899	37	12919513	TTTGTGACAATGACAGAGGAGTCAGTGTGTTTTCTGTCAATGCATGTCACAGTTCTCTTA[A/G]AAACAGTCTCTCTGTTCCAGCTTCAAGTTAAGATGTGGAGAAATGATTGTCCTTGTGCTC	F
BICF2G630127907	37	12933819	GAGGGTGCTCACCTGGGCAAGTCTTTGTCTCATTTTACCTCTTGCCGTTGTCCACATGAA[A/G]TAAGTAGCATTCAAGTGTCAGATAGTTCTCTTACTTTCTCCTTCCAAAATCCTCCCTCCT	M
BICF2G630127911	37	12981648	CCACAGGTTATAGGCTCGGTGGCGCAAGCTAAAAAGTTATATCTTTATCCTAAGAGCAAC[A/G]GGCACCTTGTCACCTTGAGTGCACGCTAGAGTGACATGATCATATTTGTCACACCACAAA	F
BICF2G630127918	37	13003592	GGCAACCGGAACAAAGTTGTAAGGACATGCGTAATGCCCTAAGTGCTCAGAGGAGGATAG[A/G]ACGGTGAGGACTGAAAGATCACTGGATTTGGCAATCATTTCAGAAAAGAACTCTTGAGAA	F
BICF2G630127928	37	13012964	GAGATACAGTTGTTGAAATCCGCTTTTGTTAAGTAAGCTCTTTTGTTCTACAGGGGTTTC[A/G]GCAGCTTTTGCTGTAAAGCTCTTTAAATCATGGATAAATGAAAAAGATATCAATGCAGTA	M	AgU002400_v1.1
BICF2G630127935	37	13019605	ATGTTATTGCCAAGTGGGGCCAAAAGAAAAATCACCCTTCCTCTTTTTCACATATAAAGC[A/C]GATACATCTCTTAGGCACCACCATCACTATGCTATGTCAAAATATCCTGTGGCATTTTTG	F
BICF2G630127945	37	13035336	TGAGCTTATCATATACATAGACCAGGCGGTGTTACAATAAAGATCATTTTCTTCTTAGTC[A/C]TAGATTTATAATGAAAAGTAGACCCGTCAGCCAGTATTCTCCGTCGGGGTCTTTGGGAAA	F
BICF2G630127955	37	13114658	ATCCACTATTTATAATATTGTGTGTCTTTTGTTTCACCCCATAAATCCCTTTATGTTTCA[C/G]AGCAGCAAATAAATGGTTTGCCCTGGGATCAGTTTGTCTGCCACGTGGCATATTTTCAAG	F
BICF2G630127964	37	13253854	CTTCCTCAGTGAAATTATCCCATCTGTGCTACCACAGACATTCTTTATTTTTAGGACAGT[A/G]TGGTTACTATGAACCACAAAATTGGCTTTCAGTATTATCTCCCTGAACAGTTAGTATTTT	F
BICF2G630127972	37	13265052	ATCAGTGTCTTAATGAAGGACTTGGCAGATGAACTTGCTCTTGTTAATGTCATGGAAGAC[A/G]AATTAAAGGGAGAGATGATGGATCTCCAGCATGGCAGCCTTTTCCTTAGAACACCAAAAA	F	AgU032096_v1.1
BICF2G630127989	37	13284071	TCTTTGAATTCTTAGAACCTGTTTGCTTAAAGTAATTGGGTAGAAGACCATAAAGAAAGT[A/G]GAAGGTCTGGGTATTATGTATTTGCCTGATGAACAGAATGAGAGAGATGACTAAGAGCTC	F
BICF2G630128003	37	13294062	TGAGAAACACGCTGTCACTTCAGGAATAAATTCACTTCTCAGTAGCTTTTGCTGGAGAGC[A/G]GAATACTAGGTAGGGAATGACAGTCAAGAGCAGTACCATCTGGCTAATCTGGGGGAAATG	M
BICF2G630128014	37	13306608	ATGTGAAAGTGCTTTACAATTGTTTCTTTTTAAATTCTCTCTACAAGCTACTGAGTGAGT[A/G]ATCCAAATCAGCTTGCCCAATGACCACAGTCCCTTCACCCAAGGGGCAACAGCATCTTAT	F
BICF2G630128022	37	13314298	aggatattgtatgtcgattgtactTCAGTTTTCAAAAACTTACAACTTAAAGTGTGCAAT[A/G]GGCAAAGCAATTTAATCTGTTTAATAAACCAGTCAAAAGATACACCCCCTTGGTCCTGGA	M
BICF2G630128030	37	13340573	GTTGAGTGACAAGAGTCCCTGACCATTTACAACTCCATGGTTTTGGGGGAAAGCATAGCA[A/C]ATCAGCTAGAGAaaaactacatttgagctctggttctaccgctgattactttgtgactgc	F
BICF2G630128046	37	13384424	CATCTTCAGTCTTTGTTTAGACCACACATCTCTCTAGTCATAGTGCCTGAAAAGCAATTC[A/G]CTGTAACAGAATTTTACACCGTTGATGACGGGCCGCCTCTAGGCACAAAGATCCACAAGT	F
BICF2G630128057	37	13396177	AGGTAGCATTCAGGTTTTCCTCTGCTTCCTGCCACAGAGAGGAAGTAAAAAGGGCTAATG[A/G]ATCAAAATGTGGTTGGTGAATCTTTGACGGTTAATAAACCCAAATGATTATGTCTAGAAA	F
BICF2G63012807	X	88036576	AAAGTCTCTGATGGCTATGGCAGCATACATCATGAGGAACAGTTGATACTTCAGTACACC[A/G]TGGCCAGAATTAAGTTATGGGGTCATAATATTAAGTGAGACATGTTTTTAAAAGTATGTG	F
BICF2G630128074	37	13414096	AACCTCAAAAATTTAGATCTTTTGAGGAGGGGGGGATGTGGCAATACAGAGGCTCTCAGT[A/G]TAATCGATTGTGTTGTCCCTCCTCCAACAACAAGTGAATATTTGAAACTCTAACTCAAGA	F
BICF2G630128081	37	13421815	TGAATTCTTCCTCCTCCRATTCATTACTGAATCAAGATCAAACCCTCATCAATTTCTGAA[A/C]ATATTCCTCTTTCCTTTCtttttttttaagattttatttatttactcacgagagacagag	F
BICF2G630128084	37	13422303	ACTGCGCTCAACGGGGGTGGACTCAGCCAGAGTCTTCCACACCGTGACCACCAAAGTCAT[A/G]AACTGTTATTTTTAGGCATAATGAGAAAGAGATGCATCTCAGCACCCCATGAACCCTGAC	M
BICF2G630128107	37	13440694	CACACTGGGAGTACTCTCAGGAAGCCACAAATAGGGCTACCCGAATGGAAAGCCCCTAAA[A/T]ACTCAACTGGCTGATCACATTTGTCACTTCCTGAGAGCCACAGCATCCCACAAGGGGGTG	F
BICF2G630128122	37	13485960	AGCTGTGGGGGTGAGCAATGCGGTCAGAGCACATCATAACAGAAGGTACCATTTGTTCGC[A/G]TAAAGGCTAAAAATAGAAGTCTGATCTGCCTTTCAGGGTATTTTTTTATTTGGGAATAAG	F
BICF2G630128141	37	13695545	ACTAAATATTAATCTAGTTGAATGTTTTATGTKGCTTTTGTAAATAAGATATTTTTTCAT[A/G]TGTATCTAGTGTTAACTGTAGCTACTTAAAGCTTAAAAATAGACAATGTATGTGGTAGCA	F
BICF2G630128150	37	13699548	GAGCAAAGTGGTCCAGAACAACAGTCTATATTCACTGCACCCACTGGCATTAGCCAGCCT[A/G]TAGGCAAAGTGTTTGTGGAAAAAACCCGTAAGTAGTTCCTTGTTTTGGAACATAAGATTT	M	AgU022426_v1.1
BICF2G630128168	37	13722202	CGAAGGAGGAGAAGGAGAAGTTTACTTAGAACAGATGCATGAAATTATCTTCAAATCTGC[A/C]AGTGACACCATTTCAGATGTCAGCACAGCTGAATTCATCTTGAATGGCTTATTTGAAGAC	F
BICF2G630128193	37	13735650	AAGAAGTTAAAAAGTAACATCAAGAATGGGAAACGCTTGAGCAAAAACTTCTCAGCACTA[A/G]GAGCTTCTGTTGCCAAAGTCACCTTTTTCATGGACCTGAGGCTTAGTTAAAGAGGCAAGT	F
BICF2G630128194	37	13737113	TGGAGGGGAGTCCGAACCTGAGAAAACTATCCTCATTCCCCTAACCTTTTTATACAGCTG[A/G]AATCTATTTAACATCTTCCTAGAGGCAGCTTTGGGGCAGGATAGATGTTGTAGGAGGCTA	F
BICF2G630128208	37	13756106	TCACTCTGTAGCACTGAAAGGAATCCAAGAACAAAACTCCTATGTTCTTTCTAGGCAGGA[A/G]GCTGAAGACTCCATGTTTGGGGTTAGGGTATGGTAGTCACCRCATAGAACCTCTCCCATC	F
BICF2G630128239	37	13766424	AACTCCCACAAGCATTGCTTGGCATTTGGACCCAAAGAACCTGATAATCCCTGCTGTATA[A/G]AAAGAAGTTTGTTTGTTTTTCTTCCCCCTATATTTAGGATAAACAGGAATTATCATGTTT	F
BICF2G630128253	37	13774514	ACAGAAATAGGGAAGAAATGAAATGAAAAACTGAGAAGGATGAGATAGAAAAAGACAATT[A/G]TAACATGGGAGATTCCAAGCATCACTCATAGGTTAGTATCTGTTCCATTTTTCTGATTAA	F
BICF2G630128257	37	13779675	TTCTTGTTATGAGTGTCTTGCTCTCCATCTCGGCAGGAAAAGGAAGGAAGCTGAATACAC[A/C]CTGGGCTTCTGGAAGACCTTTCCTGGGAAAATGACGGTAAACCATGCCAATAGTCATTAC	M
BICF2G630128293	37	13794179	ACACTGGCCAAGACTTGGCTCTTGCCCTATATATAGCCTGTTCTTCCAGATGTACTCATC[A/G]ACTCTTTGTAGATGTTGGCCCTGGCTCCACATTCCCCATGAAAGATTCCACAGTCCAGAT	F
BICF2G63012833	X	88027354	CAACACACCAGGAAAGTAGATTTCATTCACATTATCTACAATTGCATTTCTAAAGAAACC[A/T]GGTGCATGAACCGACTTGATTGAGTTTTAAAATTTGCAATGATGTGGGCTTAGGGCAAGG	F
BICF2G630128334	37	13812411	AGCTTATAAAAATGCCTGCTGACCATCAAATGCAATGTCAAAGGAAGACAAGACTACTTA[A/C]AATTAAGCTGTACTTTGTCAGGCAACAGATTGTGTTTTTTTATTATAAAGAAGGAAGTTC	F
BICF2G630128371	37	13885494	GTAAGAAGAGCCACAAGATGAAGATTTAAGAACAAAGCAAATGAGTAAGAAGAAATAGGA[A/G]CTGGTTTCCCATCTAGACCTAAATGTTCAGAGTATTTCAAACATTTGCTTAAGGTTAGGT	F
BICF2G630128376	37	13892794	CATTCAGCTGTTCCCCAATGTGCTCAAATTAAAAAGGATTCAGATTACTGACCTTTAGAC[A/C]GTGGAATGTTGGCTAAAAATGATCCCAAACCTAACTCTAGTCCTTCCTACAGAATTCATC	F
BICF2G630128388	37	13906268	TATGACCTCCAGCTTGGGCTGAGGAAACAGGCTGGCCATGGTTCAACTACCTTGCATAAG[A/G]GCTCCTGGATGCCACAGCAGCAGTTGCAAACCCGAGGTTCAGTGTTCGAGCCCTGACTCA	F
BICF2G630128407	37	13923230	TAGGGGAGCCCAGGCCCTGGAAGGAGAGTTAAAGGACCTGCATTCTCCAGTTTTTCCAAC[A/G]TGGTGTGCCTTATTGGCCTTCAGAAACCTCCATCTCTCAGGCTACACAATGGGTTAACAT	F
BICF2G630128413	37	13928290	AATGGAAGTGGTCTCAGATGGTGGTGTTCCATTAGCATTACTATTACTTCTGGTATTGTC[A/G]TTATTTTATTTTACTAAGCAATCAGAAAGTGAGGCGATAACCCTGCCTCCCTGATCTTCA	F
BICF2G630128424	37	13938180	CACACAAATAAATAAATAAGTAAAAATGGCATCCAGACTCTCTAACCCCCTGCTGGGAGC[A/G]TAATGAAGCTGTGTCATGTGACCAGAAGGAGTGGGCTTTTATCTCTGGCCCCAGTACCGT	F
BICF2G630128436	37	13996219	AAATTGTCACTCCCTCCTCTAGCCTGGGCAGAAAATTGTAGTGCAAGGAGAGGAGTCCTG[A/G]GTATCTCTTGTGAGGGGGAATTTGTGGGTTCCTGGTTATAAGAACAGCTACTTGTGGGGG	F
BICF2G630128438	37	14059347	GCATCTTTGAAGAGTGGTAAAAACATGGATCGGATAAGCACTTCTCTTAACGAGATGCCT[A/G]TCCTATACCTTCCATAAGTTATTCAAAGCAGGATACGAAAAGGCTTAGGGATGTGTGGAA	F
BICF2G630128440	37	14070952	TCCAGATGACTCACTGCATGTGCTCCTCAAGTATTCACCCTGTGTCCAGTCTCCCCCTGA[A/C]GATGAGAGATTTGAGAAACAATGACAGATTCTCTAGGGAGTTGTTTGGAAAAGATGAGTT	F
BICF2G630128443	37	14087623	GTTGTCTCAAACATTTCTTTATTTAGCTACTTCTATGCTGTGTTGTTTGTAGTGGGTAGT[A/G]AAACATGGTTCTTTTTACAGTAGGTTTAAGTGGATGAATTCTAGTAGAATTGATTTCTTT	F
BICF2G630128447	37	14099190	TCCATATCTCAATACTCAAGGCTCTTAAATGTAGCCTTGAGTGTTTATTTAGTGTTTTCA[A/G]CCAATGTTCAAGACATGAAGACACCTTCAGGGTACTGTTTTATCAAGTAATATTGTGAGA	F
BICF2G630128448	37	14113181	TTGTTTGGAGCTGCTTTAGCAACACCTCTACTCTCGGCATGCTGCTCTGTGGAACAGTGT[A/G]GGGCTGTCTTTCACCCAGGGGCTCTGGGAGTTGTTCAGGGGCCCTGCATAAGCTGGAACT	F
BICF2G630128455	37	14126329	ACACAATAACTCAATGTTTGCATGGCAAGTTTACTCTTGCTGGAGCATCTGGAGAGGGAA[A/G]TTTCTGTGGAATAGCTTGAAGGAGGTCTAATGTGCCATGTTGATGCCTTGATGAGAATGA	M
BICF2G630128457	37	14235328	AATCAGAATAGTTGAAGTTCTAAGTTCTACTAAGCTTATTGGGTGATCTGCCAAGGAATG[A/G]GAAATGTTTCCACTTTTTGTTATTTTCTTTTGAATGGCACCTGAGGCAAAAGGTGCTGAT	F
BICF2G630128540	37	26077312	CCCATAATTRCCAATGCTTTTGAGACTCAATTCTCAACTGATTGCCCTCTATTCTCAATA[A/G]TACATTGTCTTCCTCCTGTTGGAATATGCAGTCTTCCTGCCTACCTCTACAAGACACCTC	M
BICF2G630128563	37	26084147	CTCCACTTCTAGACTACATTTCACATACCAAGGGCCACAGGCTTCTGTGTTTTAATATCT[C/G]CAATCTCACTCCAGGATGGCCAAAGGATGGCCATTTGATGGTGATGGTGGTGGTGgtgtg	F
BICF2G630128584	37	26098970	AAATGCTACAAGCTACCCCCAAATCAGAGGCTTACCAAAAATATATCTATTCTCATGCCT[A/G]TGGTTCTGCAAATCAGTTGCAGTTTGTCTGATGTATTTTGGGCTCAGCTGTGCTGGCCTT	F
BICF2G630128589	37	26106602	TAAAGCATATTGCCTAAGAAAAAATACAACGGATCAAATCAGGAGTTTGATAACAAGGCT[A/C]TGTTGTCTCTTCGACAGACTTTACAGTATCCCTCAGACAAGAAAGCCCTTTCCAATGACA	F
BICF2G630128601	37	26120114	AGGAGAGAAGAGTGAAACCAAAAATAAGTACTGCATGTCCTTCTGGCCCCCTTTGACTTC[A/G]ATTTCTTCTCTGGCAGAGTATCAGAGGAGTCAAAGAAGCTCCACCAACAGCTTATTAGAA	F
BICF2G630128635	37	26140552	ATGCATCGTGCGTTTGCTGCTACCTGAGTGATTTTTAAAAAAACAAATCCGATCACATCA[A/G]TGCAGCGATTCTTAATCTTTGTGTGTATGTGTGTGCAGGTGATGGACTCTTTCAATAATG	F
BICF2G630128638	37	26142894	GGAGAAAAATTCTCATATCTCTGTGTTCAGCAACTTAAGGGAGATTATGGGCAGAGTTTT[A/T]GGATTTGATTTTCTTCTCCTTTGCAATTAATTTGTCCTCCTCTTGACTTTAAGGCAGGCT	F
BICF2G630128686	37	26225966	GTCCTGGGTCCATTACTTCCACAAGCCTATTTGAACACCACACTGCTCTTTCCCTGGACC[A/G]TAAGCCCCTCGGGGACAGAGGCCCAGGTATGGTTGAGGGTTGGGCAGCCGACACAGTGGC	F
BICF2G630128701	37	26247412	TAGGACAGACCACACCACTTAAACCAGTCACTGTCTTTATTGGGAAGCAACAGAATCCAC[A/G]GAGGACAGGGGAGCCAGGCTGATTCAGTGGACTCAACTAACATTTCAGAGCCTCTGCTCC	M
BICF2G630128755	37	26295518	ACCTGTTCTCCTCCCTCCATATTCTGCTATATTTAGCTTGCCTGGCCTCTGGAGACACCT[A/C]GATGGTCCCTAGGCCATCCCTCCTGCATACTGCAAGCAGAGCCCTCGTTGTCCTTAGGAA	F
BICF2G630128762	37	26300782	TTTGACCTTTAGTACTACAGTTCCTGAGCTATACTTGCAAGGATAGACCTGGTCACCAAA[A/G]GGGTCACCGAGACCSTCTCCCTGGTGCTCCCCATCAGCAGACCCATCATGCTGGCATCTG	F
BICF2G630128786	37	26333304	ATATGTGTATTACTGATATCAGCACACCCACTCTGCTGCAAAAGAGAATTTCTTTGTTGC[A/G]AAAATCCATCTGCTCTCAAAGAAAATTCTCTGTGCACCACATCACCCTATGCCTGACTCT	M
BICF2G630128805	37	26349135	TTTTTTTTTTCCAGAAGTCCTAACCGGTAGTTCCTAAACTTCAGCCACGGGCCTGGCAAC[A/G]TGGACAATACAAAGGAAAATGAGTGAGCCTGAGATTCAGAGTGCCTTTTTTTTTTTTTAC	F
BICF2G63012883	X	88012294	TTCTTGAGACTAACACCAAAGCCAATTCTTGTATGGCACAGAGGGATAAAGGGGGAGACA[A/G]GCTCATCATTCTGAGACAAACTTAAAGATGTGAAAACCCAGGGAGATAGGTTGGAGCTGG	F
BICF2G630128839	37	26370530	ATAGTTTCTGGGGGAGGAGTGATGGGACAGCCCCCTGCACAGTTTCCTGTGTCCCTCCCT[A/G]GTGTTCATTTCTTTAAGTGCATGGCATTGGGTGGTGTCTCTGTCCTTGGTAGTTGCTGCT	F
BICF2G630128854	37	26408146	GTAGACAGATTATTTCCAGCCTGGTAATGTAGGGACTTGGAAAGGATAGAAATAAAAAAA[A/C]CACATCTGAGATGTAGAGGGAAGAGAGGAATTAGGAAAACCAGGACCCACAGTTGTTAAT	M
BICF2G630128871	37	26448237	ATAAATCAGAAATCCTGGTAAGGCTGACCAATTACTTCTTGAAGGATAGACTCCTTTGTC[A/C]CCACTATCATTGCACAACTTCAAGCTGTTGCAATATTCCAACCCTTCCTTAAGAATAAAA	F
BICF2G630128923	37	26483388	GCTTCCTTCAGAGACAAGGAGCTATATTAGGGTCCCCCCCCTTCCACTTGGCCTGGTGAG[A/G]ACAATATCATGGAAGCCAGCCTCTGTTCCAGGAAGGAAAAAATTGTGCCGGAGCTAGAAA	F
BICF2G630128989	37	26515964	CCATCAGGGATGCAGAACCTCCCCTGCCCCGGTTTATCGGATACTTTTAATTTTTGCATC[A/G]GACATTTATTTCTTCTACCTCTCCTTCCTTGTCTTCAGCATTTTCCTCCCCCATCCACTG	F
BICF2G630129014	37	26543031	AGGCCGTGTCCATGTTTGAGCAGAGGAGTAGGATCCATGGAGCTGAACTTCTGGAAATCG[A/G]TAGAGCTGTGTCTAGTGCAGATCTGAAGAAGTAAGAAGAGAGCGTGGTGGGGAGGCTGCT	F
BICF2G630129018	37	26550558	AGAGACAGCAAGGAGTAGAGAGGCCTAGAACGGGTGCCAAGCAGAACACCAGCTCCCCTG[A/G]TGACTTAAAAGCATAACCTTGCTCCTCCCTGCCTCGGGTTGCAGGGGGAGCAGCCTCAGC	M
BICF2G630129037	37	26560332	TTAGGAAAACAGGCCCCCAACATCTAAGAGCAGCCCCCCACACTCCTTCTTGCTTAGAAC[A/G]TGAGGCTCTGTCCTTATGCACACCTGGCAAGAGATGATTTTCCCCAGAACAGGCCACATC	M
BICF2G63012905	X	88002159	caagatgttttggcACCTTGTCCCAGTACCCTTTGGGGATGGTTTTGAGTTGATTAACTC[A/G]TTAGAAACCCCACAGCCTCCTAGCTTCAAACTCTAGGTATCATTTTGAAGGAGGGACTGG	F
BICF2G630129059	37	26568009	CAAGTTGTAAACCATAAATGAGCAGCTTGGAGTTTGCTCATACAGTGCGAGGCACATAGC[A/G]GGGCCGGTGCTAGCATTGTCTCCCCTCCCACTACAACCAGACCCCAGTAGCCAGGTCCCC	F
BICF2G630129072	37	26585762	GATCACTTTTCAGCTGCAGACGAGAGAAGCAGTAGGGGGCTATGCACAGATGCACAGGTC[A/G]GCCTTGTCCCTCCATGAGCCTCCAGCTCTCACAGCTGCCTTCACCCTCCCCATACATGGG	F
BICF2G630129097	37	26605838	ATCTATCTTCCAACTTATCCTTCGAGAATGTTTGGGTGAGTGTTCAAGGTGTAAGAAGAA[A/G]GAAGCTCCATAAATATAATAGTGTACCTGAAGCTGAAGAGTCACATTTTCATTCTAGGTT	F
BICF2G630129117	37	26612361	TACTTAACCCTGGCCAAGTCCTCTGATAGCTAGCATCAAACAGTGGCAAATCCATCTTGA[A/G]CAAAAAGATCCAGACACCCCAGATTGGCAATTGAGCTTATCCCTCAATTCCAAGGCGACC	M
BICF2G630129158	37	26646185	TGGGTTGTATCAGTCAACCTTCCTGGTCAGTGTCTGTTTTCTGGATTTAAGGCATTCTTC[A/G]GAATAGAAGACCCATGGAAGGTTCTCTGGTTCAGTACCTATTTCCCTTATCTCTGATTTT	M
BICF2G630129170	37	26686260	CGGCGTGAAGGTGTGGGCTGCAGAGGGATTAAAGGAATGATTTATTTGCAGGAGAGACAA[A/C]CTTACCCCACTCCCCCTCCTCTCAACAGCCTCGGCTCCTGACTTGCAGRTCGTCAGAGGG	M
BICF2G630129197	37	26703422	CAGGGACAAGAGGTAAGGCACAAACAGATTATATCTCTGGAGTGGATCCAAGTCTCTGTG[A/G]GTGTGGTCAMTGTGCMGGGGATAAAGAGCGGTGCTCCAAAGGCGACCAATACAGTCCACC	F
BICF2G630129217	37	26717914	CTAGTGATCAGTTTGGAACCAATAGCCTGGGAGAGCTTTAGTGTTCTGAATTTCCAACTT[A/G]AAAGTCCAGCCCCAAAATAAAAATGAATAAAATAGCTTAAAACCCAAGACCTTTCAGGCT	F
BICF2G630129250	37	26735946	GGCCCTTCTTCCCTTGCCTGGCTCCTAAGAAGAATGATTTCTTTCCTTCCACTCCAAATA[C/G]TCAGGCAGCAAGACATGTTCTGGAAGATTTAGCAGATAGAAGCTTCTGAGAGGGGTTGGG	F
BICF2G630129270	37	26767996	AATTCTAGATAGGCACCCTTATCTCTCTGGGGAATAAAGTTGCTGAGGACTGTTTGGGAA[A/G]GAGGGAGAGCCGAGCCCAGGACTGGCGTTTCCTGGAGGAGAGATGGCGGTGGCAAGGGGG	M
BICF2G630129289	37	26785185	AACCAGTCCATTTGGGACTGAGGGGCTTAGCACCAGCATCACTCCTACATCTTACAAACT[A/G]AAGAGCTAGTTAAAACTATTACCAGCCCATTAAACCAGCCACCTGGACACCATGTTGCTT	M
BICF2G630129324	37	26807341	CCTCTCACCCTAGACAGACTGCGGGAGAGCTGGGGCCTCAGAACGTTTTCTGGACTCCTC[A/G]ACCCCCATCAGCAGCCCGTCGCCCTGACTCGTTGAGTCGGGCCTCCCTGGAGAGCGAGTG	F
BICF2G630129331	37	26823552	TTCCAAGTGTTCGGGCAGTGAGAGTAGCCTTGAGATTCATCCTACGACCTGTTCCAGCAG[A/G]TTCTTGAGGCGCCCTGCACTTGCCACCAGTCCCACATCACACTCACCCATGTGACATCCC	F
BICF2G630129337	37	26838869	GTGTTTCCTCTCCCTACTGTGGCCACTATGCTTTCATTCTCCCAAGTACCCAGAAAATTG[A/C]TCCTTCTGTGAGCAATAAACACGGCTGGGAATTACTAGCACTGTTTCTGTGCTCCAGGCA	F
BICF2G630129355	37	26845937	GGCCATATTTCATCTCAGCTTTCCCCACCACATAAGACAGAGGGTGAGGAGTTGGAAAGC[A/G]AGATTGGAAACTCATGCCGGATCTGAGCGAGCCCTGACGTCCCCGTGACACTCCCATACA	F
BICF2G630129373	37	26888317	taaGAATTGAAAATGTCCTTGACAACAAAAAGTGTATTTGCCTACATTTCCAGAGTTTAC[C/G]GATGGATGAGGGTGGTCAGTGAGAGTCATGTTGGGGAATAGGTTATTTTTGTCTGATCCT	F
BICF2G630129397	37	26909854	TCTCTGAGTTTGGCRTGGGACTGAGACTACTGGTTGAGATCAGGCGGTGTCACTCGCCAG[A/G]GTTAGAGTAATGCAGGAACCCAGAGCCAGGACCGACATTACACCCTGGCGACCCTGTGAC	M
BICF2G630129439	37	26957094	CCCTGTGTGAACGCCCACACAACTACAACAAATCATCACAAGTGAAAGAAGCAGCCCCAA[A/T]CTGAATTTTCCTTGCCCGTGGAGGGGGCTCCAGCCTTCATGTTTCCTCCCTTCCTCTCTC	F
BICF2G630129446	37	26991822	CTGCATTCACATCTAAAATGCACAACACCTAGCACTGCCCAAACCCTTGACAGGTGAGCA[A/G]TAAATCCACCTGAAATGGGTTGGTCACTTTCTTGTTCAAAGGATGGCACATCAGGCTCAT	F
BICF2G630129481	37	27024393	agTAATGCGGYCCTCTAACACACGGCAGGCCTTTCTTCTGATTTCCAGCCCAGGTCATCA[A/G]GCAGGTGGCAGAGTAGGCCAGGTGGGGCTTGGTGGGGAGCAGGTCAGAGACCATGGATAG	M
BICF2G630129483	37	27028149	CCTTTCTCTATTTTTTTTTCCTCCTCTTCTAACTGATTTTTTTTTTTCTAACTGATTGTT[A/G]TGACTGCTTCTTCAACCCTACTTTTTTGTTCTATACTAATAATATTCTTCTCCCTGGATA	F
BICF2G630129485	37	27036976	TGGCCAGATGCCATTACCTCTCCACTTTATTCAGAAATACTTTGGCCTGTGATCTCTGAG[A/G]AACTCTATTACCCAGATTCCTCCTCACTCCTACTCCTACTARGTGTGTGTGTGGTCAACA	F
BICF2G630129532	37	27058041	TGACAGCTGCCTAGCATGTTAATGTGTTCCATATTATCAGACTAATTTGGAAAAACTCAG[A/G]GTATCTATTATGAAGACTGGTATAATATATATGGAAAGTCTCCTTGCACAGGGTAAAGCA	F
BICF2G630129535	37	27061049	TGGGAGATCATGCCTGGTCCTGCTGCTCAGCCTGAGGCTCCAAAGGAGCAGGGCCAGGTA[A/G]GATTATTGCCAGGAGACGATCTTCCCCAAATCATGTCCCTATCATAATGATACAGACGTC	F
BICF2G630129551	37	27070426	TCTGGTTAAGCTTGAGGCATGAGCAGAGAGATGTGAAGGAATTATCAGAGAGCAAGCTCT[A/G]CTGGAAAAGAAACACTGGGAAGAGCTGATACGGAGCACCTATAGTGTGCCAAACACTGAT	F
BICF2G630129553	37	27071033	AAAGCCTCTGACGGGAAGGAAAAGCAGGGCCTCCGATCCTGCCCGCCAGCTCCCGGCCAA[A/G]TGTGGAACAGACCCACGTGGTGGTTTGGGGATGAGGGCTGAGCTCTTTCTTCAGTTTGGG	F
BICF2G630129577	37	27084868	AGTCCTCGGGATTGTCTAGTTCCAGTTTTGCAGGATTGATGTCAGTCCCTTCCTGCACTT[A/G]GGTGGACAGGAGGGGAATTTCCTCCTACCTGTAAGCATCCATGTCTTGCCTCCAGTTGCC	F
BICF2G630129581	37	27102377	GTGCATTTCGATAATTCAAGCTGCATAAGACACGTATAAAGAAAATTTTAATAATCTACT[A/G]CTCACTGTTCTTCAATATCCTGTCCCCGCAATGACCAACATTTACTGTTTGTTGTGTATT	F
BICF2G63012960	X	87975142	GTATTATTTTGTCTTTATCTATTAGGTGTTTCCTTCAGGACTGAGATTCCTGCGGCTAGA[A/G]TCATGCCAGTGtcccaagtactcagcacagggcctggcacagagtaaggggcttagaaaa	F
BICF2G630129611	37	27114635	AGAGCAGTTCTGATAAAGACTTCTAGGCCAGATGATGGACCCTGAATGTTAAAGGACTCT[A/G]ACATTCCAGGCATCAAGGTCATTAGTGGAGCACACTGGAGAGAGGTGACCAGACTAGCTA	M
BICF2G630129626	37	27123546	TCAGGGGCGGTGTATTCTCCATCCCACTTCAAGCCACAGAGTCATGTGCCATGTCCCAAA[A/G]GAGCAGCCATTCAAAAGCACGTGCTAAAGCTTCGTTTATGCCCTACACACAACTATGGCA	F
BICF2G630129636	37	27131482	GTGAGACACATCCAGTAAGGATAAAGTTTCCCCTGCATAAAATGGGGAATTGCTTTAATG[A/G]GAAACCTGGAGTCAGAATCTCCCTGCTGTGTGACTGGAGATAAAGTCATAGGATGTATGA	F
BICF2G630129643	37	27140188	GCCGGCCTCCTGAGTAACTGCCACCTGGGCCTCTAGTTTCAGAGTCTTGGCTTGAAGGGA[A/G]CAGCTATGCTCCTTGCTTATAGGAGATCGGCTAGGATTGATTTGCAGTCATGGAATATTC	F
BICF2G630129664	37	27154582	GAAGTGTCACCAGAGACTGGCTATGGCTACCTAGCCAGACCACCACATGCTTCCTCTCCC[A/G]GGTATCCATGGCACTTCTTACATGTTCCATTTATACTTGCTTCCTATACAGCTGGTTCAG	F
BICF2G630129698	37	27166580	TCATAGGACCTGCTCTAAATAAAGCAGGCCACCCACAGATCCATTTGACAGTCATTGGGC[A/G]TTTTTAATGTTCAATGACACCATGGTTCTGATGATTTTTGTTCATGTTCTGGTCACTAGG	F
BICF2G630129715	37	27175576	ATCAGCTGGATAAATCATGGTGATTCATTCACTCAGGATGAAAGATAGGGATTGGTCAAG[A/G]GGGCCCAATGATCATCCATGAATGTCACTGTCTGGACTTGCTCTCATTCTCTCTGGGACT	F
BICF2G630129720	37	27190791	AGGCAATCTTTTCATGTGGTACTCACCTTTTCTATCCCAGCTCTGAAATTGCAGGAGGAA[A/G]AAGAGCAAAAAGGTAACATCTTGGCTAAGGGATCAACATAAGCAAAAGACAGGACCAGAG	M
BICF2G63012973	X	87965363	AGATATTACCATCTAACCTCTATCTTCATTGCCTCTGCTCTGATTTTCAATTAGGCTGAA[A/G]TTGGTAATTTTACAAAGTTTGGTTGGTTTTTTATTTTTTATTTTCTGTTTTTAAATCTGA	M
BICF2G630129733	37	27208136	TAATGTATAATGAGCTTTCGAAAATTAAAATTGTAGCTGGATTTTTCTTACTGCCTCATT[A/G]CTATACTAGTTAGGAAGGAGRTTCGTGGTTAATTCTCAGGGCATGCTTGCCTAAAGCATT	M
BICF2G630129742	37	27220432	ctgggctgctcAAKAAATGACTTTTAAAATTAGATTCTACAAAATGATGAGCACCAATTA[A/C]AAGCAGAACCCAGATCAAATAGAACAGTTGAGTATATCCTAATTTTCAGAGATATAGCAA	F
BICF2G630129762	37	27239247	GGGTTTCCCTGGGGGCAATCTTGATAAATGAACAGTAAAGCTCTGACTTCCTGGGGTGAA[A/G]CAGTAACCTCACATCCACACCTCCCGGAAAACCGTCTCGGTGTAAATCAAGTCTCATCTC	F
BICF2G630129768	37	27240275	GAATTTAAAACAAGGACACTCTCTTTATTCTGGTCTGAAGCACAAGCTACAAACACCGGA[A/G]CTTTTATTTGGTGAACAGACCTCCATGACCAGTTTAATCAGTGTTGGTGCAGGAGGTTTC	F
BICF2G630129817	37	27269381	CCAGCTGTGTTTGTCTTAGATCTGGGAAGCATGGTAGAGTGGAGGAGGTTTCAATTAGAG[A/G]AACTTCATAGAGAACTGAGTGGGTTCCCCCTTTTGCCTTCCTCCTCAATCACTGAGTTGC	F
BICF2G630129829	37	27289990	GAAAAGTAAGATATCGAATGCTTAAACGGGACTTAACAGAAGTCAAGGTAAGAGGGAGAC[A/G]AAGAGAAACGACAGCCGGCGAGCAGCGTGTTTCCTGTGTGTGCAYCTTCCCTAGTTAATT	F
BICF2G630129851	37	27319685	TACAGCTGGGGCTAAACCACACTCCTTGTCTCCAAGGACCAATGCTTAATACTGGCTTTG[A/C]GTTGACTCTGCCACTTTTCTCAGGGTATTCTAGCAATGGAGTGTCTGTCCTCACTCTCCA	F
BICF2G630129859	37	27335862	AGCATATGTAGATTTAGATCCAGAGAAACTGAGCCACATAGTCACCACTTAGGGGTCTCA[A/C]TGCAGACCAACAGATAGTTATTAATATGCTGCTGCATACAAATAGGAGACAAAGTAAGGC	M
BICF2G63012986	X	87954603	CCAAATAAAGCCACCAAAGTAAGCATCAAGCATGCATTTATACAACAGGCCCTGCGTATG[A/G]CACTATTTGTCTCCCCTCCCCATCCAATCGATATATGATGCTAATAACTCTTTTCCTCCC	F
BICF2G630129875	37	27351894	GAAGAGAGGCCAGAAAAAATAGACTCTTAGCTCCCTGAATGCCCCCCAAAAGATTGCAGA[A/G]CTTCAATCACTCCAACTGTCTCTACCAAGTCRTTCCAGAGGTCAGGAAGTTTCTTTTCAA	F
BICF2G630129909	37	27368276	ACAGGCTAATCTGAATGCGGGATGTATTGACTATGCCACCCAAGTTGACCTGAGAGTGTT[A/G]AGTGGAAAAATGAAGTCAGGTGATTCACCAGAAGCCCTGGATATACAAGACCTTACAAAT	F
BICF2G630129924	37	27387981	CGGGTCTCCCAAGTAAACAAGATCTGAGTAGACTTAGACTGAGAGGTACAGTTGCAAGGT[A/G]TCAAAAGTGAAAGAAAACGGMCATGACACAAGGAAGAATGAGATGCAAAGGTTATGTATC	F
BICF2G630129957	37	27416572	TGCATGGTATTAGCCTACCTCTCAAAATTAGAAAGAAATATGGTTGATCATAAAGGAAAA[A/C]CCCCAACAATGAGCCCAAGGGAAGTTGTGGAAGAACTTGAATGTTTAGCTTCATCCTTCC	F
BICF2G630129972	37	27438623	TTGTTGGCTCAATTCTTAAATTCCAGGAGTCTCAGGAATTCCTTTCTAGGAGAGGTTATA[A/G]CTAAGCATATGTGGTCTGACGTGACTTCAGTGATTCTTCAACCCAACCTTCTTGTTTTTC	F
BICF2G630130024	37	27474158	CTGGGTTGCCACGGGGAGTGGTGGGGGAGGAAGAAAAGAGAGGAATTGATTACTCTGTGT[A/G]TAGTGTAGGGACCCAAAGTACTCTTTCTTTGCAAAGGGAAATGACAGAGATTACAGTTAA	F
BICF2G630130027	37	27481321	ATTCCTAGCCAGTTTGCTGTGGTTTCACACATGCAAGTCTTTTTCCCCAAACCAATCATA[A/G]GCTTCTCTCCCTGAGGGCAAGGACCACTTCTTTCATTGCTCTTGGGCCCAAGACTCTGAA	M
BICF2G630130057	37	27509357	TAGTTGGAAGAAATATTTTGAGTCACTATGGGTGGAGGGTGACACCCAAGCTGTGCTGAA[A/G]TAGCAAAAGACACCTTTGGAACTGCATGTGTAGGGCAAGGAGGGGAATTTGTGTTGTTGC	F
BICF2G630130076	37	27520622	CCTTTCCTAGAGTCTTGTGTGACTTTGGTCCACTCTACCGTCTTGCCCAAGTCACTTGCC[A/G]CGTCTGGGCTTTGCCTTCTCCACCAGGAAAGTGATGGTCTCTAAGATGGCTTGGAAGCTC	F
BICF2G630130126	37	27559727	CCTTTGATTCTACTTTTTTTTTCTGGAGGCTTGAGTTCTTGGAGAGGTGAGCCCTTTGAG[A/G]GAGGAGTCCCTGAGGCCCAGTGGACCCAGTGGGCAGGCCTGGGGTGGACAGTGTGAYGTG	M
BICF2G630130144	37	27566738	CCGATAGTCTTCCCCATGTCTGACTTTGACACCCGTCACCTGCATGAAAACCACCAACTT[A/G]TATTTCAAGCCCAAGTCAGATATGACCTCCTTCCGGGAGCCTTCCTTGAACTCCCGCTTC	F
BICF2G630130148	37	27577713	GCACACCTGCCGTGGGCTGGGCATTGTCACCACTGAATTTTCTRACACATCCGGGAGGTT[A/G]GTGTCAGGACATTAAAGTGACAAAGAAGGAAACCGAGTCTGTAAGCGGTCCCAGAGCTTC	F
BICF2G630130171	37	27614715	GAAAGGCTCTTGGGGTTTGGAACTAAGTTCGGCCCCAAGGTTAAAAGAAATGCATTAGGG[A/C]TGGTTTCAGTTCCGGCTCACCCAGCCCGGCAGCCTGTTTCTGGCAGATCTCTGCGCCTTT	M
BICF2G630130174	37	27625361	GCCGGGGGCGGGCTCATCGGTCTTGTCTGTCTTGGTGGAGGCTGTGGAGTTGCCGGAGTC[A/G]CTGCTCACGGAGAGGGTGTGCTCCACGTGGTTGGGGGTGGCCGACAGGGCAGGGCGCGTG	M
BICF2G630130223	37	27643313	GCATCACAGCCTTGCTCAAAGTCTAGCTTGGTGGAGGGAAAGAGAAGCCTTCGATTCAGA[C/G]GGACCTCGCTCGCCACTCSGCTGTCCTGGGGTGCGGTGCTGGAGCTGGTCAAGGTGGAGT	F
BICF2G63013025	X	87931442	TAGATATTCATTGCATGCTTATTAGTCAGGCAAGGCAGTTAGYCCAGGGTACTGTGCTAA[A/G]CAAGGGAGACAGCAGTATGAAGGCTCAGAATGGAGATATGAAAAGGCCACAAGAGCAGAC	F
BICF2G630130260	37	27650286	CTGGCCAGGCCTGAGTTCCCTCACTGTCCCCCTTCACGTCTCCCGTCCCCCAACGTCCTC[A/G]GGCTTGGAGTTGTTCAGAGTGTGTCACAACTTAAGTGGGTACAGGGGAATAGGGCGCGTG	F
BICF2G630130287	37	27659717	TCCTGTCTGAAGAGGCAGGAGGGGAGCAGGAAGACAGAAAAAACGAGAAAAAATAAACAG[A/G]GAGGAGGGGGCACTCACCAAGATGTCTCCCTTCAGGAGCAGCCCGGGCTCGATGGTGATG	F	AgU032246_v1.1
BICF2G630130321	37	27681030	ACAGCCCCTCCCTATCTTCCCTGGCTGGCCCCCTGACCATGMTCACCACAACAATGCAGC[A/G]AGCACCTGCGGACCTTCTGGAGCCAATGTCTCTAATCTCCATCTCTGCTTGGATTTTGGC	F
BICF2G630130353	37	27701682	AGAAGGGCTGGGGTTTCCCCTGGTCTTTGGATCTCAAGAGAAGGCAGTTCTGAGGTCTAC[A/G]TTTCAAACTGCCTGTTGACACTTTCACTTCTACAGTAGAGGCCCTGCTTCCTCTGGGGCC	M
BICF2G630130360	37	27706970	agcrtctcatgttgactccctgcctcatgAGAGGACCTCGCTCCACGGTTAAGCTCCTAA[A/G]ATCCCTGCTTCCTCATCCACGCAGCCACTGAACCCCCGCCGCCCCAGCAGCCTGGTGACA	F
BICF2G630130374	37	27715018	GTCAGAGGGTAATGGTGATAACCACGAGAGCACCAGCTCCCAGTTTCTGTAGAGCACCCC[A/G]ATCTACTACGCCAGTCCCAACTCATTTTGTGACAGGAGACCTAGACTCTCACTTCCGAAC	F
BICF2G630130418	37	27759673	TCTGCAGTTTCCCCAGAGTGGGATGCACTTGGCACTTGGGAAAGACAGTTAAGCTCTCAA[A/T]GGGACAAATCTACCTAGAAGCCCTTACTGGTTGGATTTGGGGGAAACCTTGTTTCAGGGA	F
BICF2G630130429	37	27763334	ATGGCATGTGGCTTGTGTGTGGATGCTAGGAAGGCAGCATGTGGATGGCATGTGRAAGGT[A/G]TATGGCTAGTAGCGTGTGGTGTGGGGATGATGTGTGGTTGGCATGTACTGGGTGTGTGGA	F
BICF2G63013043	X	87923263	CAGCCCTAGAACAACTTCAGCACGCAGAGGTGGGGGTTGGGGGAGAACTTTCCAGAAAGA[A/G]GTAACACTATGAAAAGTGAGGCAGCATAGAGCGGTTGAGCGTARCTATTGAAGTTAATTG	F
BICF2G630130464	37	27813336	TTCTGACCCTCCAACAACTCCTTAGGAGTGTGTCCTGTATGCAGCACCACGCAACTTGGC[A/G]GGATTACACTGGGCAAACAGATGCCTGGGGAGGTGGGGAACCGGGGCCTCGGACCGCAAG	F
BICF2G630130476	37	27824666	CCCCTATTTTTGCTTAGGGCCAGATTTTCCATGATGCGTCTGCAAGGGACATTAGGTTAC[A/G]CAGTTTGGAATCTTGTGATGAGTTTCtttaacacaaggaaaaacatttttctttcctgat	F
BICF2G630130491	37	27864164	TGCAAGATCGTCTCGCTCCTGAAGGAAGTCAACTTCTACAGTGGTATTCTCCTACTGGCT[A/T]GCATCAGCATGGACCGCTACCTGGCCATTGTCCATGCCACCCGCAGGCTGACCCAGAAGA	M
BICF2G630130512	37	27909427	CGATGCCTCACACCATCCTCCTAAGTCTTCTTGCCTGTGACATCCTAGTACTAAGTAAGA[A/G]TCTAAGACTCTAAACTTGCTTTGGGTAAAACAGCTCTGTTATCTAAACGTTGAACATTTA	F
BICF2G630130519	37	27918049	GTGCACTCTGCTCCAAAACTCCRAATGTTACTTGCTCCACCCACTTGGGCGGGTGGGGTC[A/G]GTTCTTTGACCCTGCGGGAGCTACAAGAATAGCACTGTGTTTGGAGTTCTAGGGTATGGA	F
BICF2G630130525	37	27924765	AATCACAGGAAATGCAACGCAGGAAATGTGACTAAGCTTTAAATCAAAGACCCTATGGCA[A/G]CAAGGATGCTTAAAACTCAGTCACACCATTAATATGTTTAATCCTTAATGCACTCTCCAA	F
BICF2G630130535	37	27934641	CTAGGGCTGAGAACTATGGGAAATTGGGGCAAAGACATGGGAGCTAAATATTCCTGTCCT[A/G]AAGGTCTCACCCACCCTAAAATGAAATCGTGTTTCTTTACTCCCATCCCCACCTCACCAC	M
BICF2G630130584	37	27995726	GCCCCTGGGGGTGGCAGAAGCTGCGCCCCTCAGTGGCAGGGCCTTATCAACTTCTACCCG[A/G]TGTCTAATCAGTGCCACACACAGTCTAGGCAGACTTGGCTGGTGACACGGCCTGTGACCT	F
BICF2G630130655	37	28086455	TGGAGAAATCGGGCATCTCTGTTCTGTGGACTCTTTAATCCATTAGTAACACTTCTTTAC[A/G]GTTTCTTATACCCAGAGTGCATTTTCCCTCAATACCCACATCAGGCTAGATTTGCCATCT	F
BICF2G630130667	37	28098084	CAGAAGCAAAGGACAAGAGAAAGTGAAGAGCATTTGGTAGTTGCCACCATGGACACTGAC[A/C]GTGGGGCCTTGTTAGAGAAATGGCAGGAGTGATGCTGGCAGCCCGAGCAGTCCTACTTAG	F
BICF2G630130670	37	28107022	ctgagattgagaaaccatgATCTAAATGTAGTAAGATGAAATCATATGTCCTAATAAGCA[A/G]GTTATCTATGAGGTTCAGGTCAATTACTCTCTGAACAGTAGATGTCACTCTAATCCGGAG	F
BICF2G630130682	37	28127560	GTTGAATAAAGAATATACTTTTATGGTCCCCCGTCTTCAACTGTGGCAGTAGAGAACTGG[A/G]GCAAGAGATTGAATATTACTATAAATGCTGATATGCAGACAGAAGGAAGAACGTCAACTA	M
BICF2G630130692	37	28133210	AAATAGCATTCATATAGCAGGTATTTCCCAAATTGGAGAAGCTGAAAATGAAAAAAAAAA[A/T]AGTACTTTTGAAGACTGAAGTTCCTGACATATGTTCATTAAAATAGGGAATCACCAGTAT	M
BICF2G630130704	37	28145043	TTTTTAAGGAGTCCTTAGTCCTCAGTAAGTGGCCTACTTGAAATACTACACTCTAATTCA[A/C]GGAAGAAGTCTGAAAAAAGGAAAGCTGTATTCCTACAGATGGGTACAGGTACCATACAAA	F
BICF2G630130713	37	28155985	CATTTCCCCCATGTATTACTCCCAAATACCTAAACCTATACAAGTGGAGCAGGATCACTC[A/G]GAAATACACTCATGCTTTGATTAATAGTGCTTATTTTAGGAGACCCATCATGCATATAGC	F
BICF2G630130734	37	28174388	AAGAATAAGAGTCGTAATCAAAGGAAAAGACAGTAGGAAGAAGCAAGAGGAGAAAAGGAT[A/G]GATTGGAAGAGATTAAAAGAAGACTTGACTCATTAGATTTAGGGAAGTGAGAAAGAAGAC	F
BICF2G630130748	37	28279471	ACCATGGCACCATATTGTATTTGCTTTGGCTAAAGCTTTAGCTTTAGCTTAAATCAATCC[A/G]CAAGATACCTCATCCTATAAATCCCTGACTATCCTTTCCTCACCGAGGTGCAGGGGGGGT	F
BICF2G630130787	37	28292841	GAATCAGCCGGACCTATTGGAGAGAAGCAGGAAGAATGCAGATCCCTGGGAGAGATGAAG[A/G]GGGTGCCTCATGAACCTGTGCATGCAACTCCCGGTCAGGCAGAAAGAGCTCTTCCTCAAC	F
BICF2G63013081	X	87906301	CTGGCTTGCTTTATCTAGATAATTGTTCCAAATATCCACTTTGCTGGTGAAGAACTAGCC[A/C]CTGGGAACCGAGTACCACAATTCAATGTGAGCATTACTTTAGTACAGAGAAATGCTATTT	M
BICF2G630130815	37	28317362	TCTCCATGTGTGTCCCCCTCTCCACCCCTCTTCATGGAAGGTTGAGAAGGGCTGAGGGGA[A/G]AAAGTTAGATCATCTGGTGCTGGTAATAATGAGCATGATAACACCATCCCTTGAATGTTT	F
BICF2G630130868	37	28330566	ACAAAGACAAGTACTTGGTGATTATTTCACAAACAGTAATCCATATTAACTCCATTAAAT[A/G]TCACCTACAGACCAGATTTCCCAATACCTCCTTCTGTGATATAGCTCAACATTTCTGGTG	F
BICF2G630130877	37	28337530	CTTTTCCATCCACTGCACTAGCTTGCCCAGCTCCCCCAAGGATAAATGTCGAATGGCTCC[A/G]GAGCATTTCACCGCACAGAAGATGAAGAAGGCCTATTATCTGACCCAGAAAATTCCCGAT	M
BICF2G630130942	37	28353950	GGCCTTCAGCACACAGCCAGTTTCTCCTTCAGGACATTTGCCAGATTCTAGGGTTGCAAA[A/G]TGAGAGATTGAAAATCTAAGAAGAAAAGGCTCCCCAAAGCAGAGCATTGCTTTTAGCAGC	F
BICF2G63013095	X	87894730	ATTAATGTTTTAGCTTCTTTCCTAATCTCCTGGATCCTCAATTTGTGCAGCCTACGAATC[A/G]TTTTATGTTTTCAGTAGGGTTTTATTTTAGTCAAGCTTAAAACATAGAGCAGAACCTCTC	F
BICF2G630130972	37	28375166	GCTGTCCCTGTGTGGGGTCTTGGAGTTGGAGATGAGAATTAGAAGGAAGTCTTATCTTTT[A/C]TTGCAGGACTCCTCTGGACTTCCACCAGGTTTTCTCTATTACAACAAGATTACCTGTTAC	F
BICF2G630130992	37	28382982	ATYAGTCCATTGTCCAATCAGTGTCACTTCCAAATCCAGCTGAAGCAATTTTCAGCCCAG[A/G]CCCATGGGTATTTCTCAGCATGGTAATGACTTGTGCCCCAGAGTCCAGAAAGGCTAAAAA	F
BICF2G630131006	37	28403110	TTGCAGCTAATCTGCACTTGTTGGCCAAATTAGGATCCAGATTTTGGGGTAAGACTTTAA[A/G]AAATCAGCTTGTCTTCTTAGCATTTATGCAGCACTCCCAGCAATAAAAATAGATGGAGTA	F
BICF2G630131020	37	28420385	TCTGGATTACGCCTACTCTGAGGGTATGGCCCTTTGAGATCCCAGTTGTTTATAGACTAG[A/C]TCTCTTCCCATACTCCCAGCTTGTGTGGGTCCTGGGCCCCCATCATCCCACAAGGCTCTT	F
BICF2G630131022	37	28440306	CAGACAGAGGGGGGGATCAGAGTAACAACACCCCCCCCACGCTGCCCCCTCTGGGTTGCT[A/G]TGCTCCAGTCTTCTATGAACACTCCTCCACATGCATGTCTGTGCAGAGGTGGGGTGTGTT	F
BICF2G630131033	37	28539572	CAGTGAGATCACGTCTATGGATGTGCTTTGTAAACTGTAAAGTGCAATACATATAAGGTG[A/G]TCCTGAGTTTTTGATACATGGTCACAGATGTGGTCATTGCACAGATGTGTATGCAAGGTG	M
BICF2G630131059	37	28553158	GATGACTGGAAAGTCCAACTTGGCAAATTCCACAAGGCCCCTGTTCATTCCTCATTTGCT[A/G]TAACTGCTAGAGTGTTCATCTTTGCTGATGGAGGGTGCAAAAGTCAGAAGGAACAAAGGT	F
BICF2G630131063	37	28566510	GTCCAAGAGGCTTCCCTCCACTTACGATCTACAACGGGCCCCTCTGTCTGCGGCAAGACT[A/G]GCACCACCACCAATTTTGAGGAGGAGGAATGGAGGACACCCGGAGTCAGAGGACAGAGGG	M
BICF2G630131085	37	28606164	AAACCTTGCTGGATTCTGGGCTTGGGACAATGGAAAGATATTCTTAGTAGGGCCCCTGTG[A/G]GCTCTAGTTTTATGGGGCTCTGGCTGCCTTCTGAGAATTCTGCTGGAGAGTTCTGACCTT	F
BICF2G630131097	37	28632593	TAGAGCTTAAGGCCCTGGGTTCCTAGTTCCTCTTATGAATATCAGTACATGCGTGGGCTC[A/G]TAGAATTGCAGTGGGTTATGCTGGGCACTCACAGAGAGGAACGTCGGAAGGGAAGGGAGC	F
BICF2G630131115	37	28667595	TCCTGGCTGTTTTTCCTGGGCCAGACAAAGCTGGATTTGCTTCTTTTTTCCCTGTGTTGC[A/G]AGGGCGGGGGAGGAGATGGGGGGATTGGCTCGGGGCTGGGCCACAATTAGTGACCTGGAA	M
BICF2G630131116	37	28669500	GAAGGAGAAGTAGGCTCYCTACACCGATGATTCTTCATAGGGGGTACATAACCCCTAGGG[A/G]AGATGGTCGGGATGATTTGGAGACCTTTTTCAGATTATTCATACCCTTCCCAAAAACTTT	F
BICF2G630131126	37	28704804	GCTTCAGGAGATAGGCTTGAGCACTCAACTTGCATTTTTGGTTCTCACTGTTAAGACCCC[A/G]AGCACGATGGCGTCTTTGCTCAGCCACTGCACAGAGGCAGAACAGAAGGTTCCAAGTCAA	F
BICF2G630131132	37	28719747	GAACCATCAGTTGTACAGAGCAGATAATGAGTTGTGGGGCTTCAGGTTTCTCCGTGGTGA[C/G]GGGGCACGCGCATGGGGTTAAGCGGAAGGAGAAATATGGGATGAAGGCCGACCGTGGGGT	F
BICF2G630131135	37	28728159	GAAGGGTTATCCTTCCTCCAATGATAATTCAGCCTTGGACTCTTAACACCACCATTACCA[A/T]GTGTCAGAGGAGACTGGAAGTCAGGGTAGAGAGAGGATGCTGATCTTGGCCTCTAAGGAT	F
BICF2G63013115	X	87879632	AATTTTTCACTGAAAACATTAAGGTAGGCCCTGGTTTTACTACTTTGTGCTAATTGTAAG[A/G]AAAAGCATTGGGTGTCTGCTTTACAGACCTCTGAGCTTAAAAAAAAAAAAAGACAAGTGA	M
BICF2G630131194	37	28786816	TTTTGGCCCAGGTCTTCTGAGCGAGGGTGGAGTAGAGTCTGGGGAAGGGGCACCTCTTCT[A/G]TGTTTATCTTTCACTTTTGTCTCCTCTCTGCAGCTGACAACATGACCAAAATCTTTGCCC	M
BICF2G630131202	37	28842034	CCAGCCCTTCCCCCAAGGCCTCCAGAGCTCCCAGCAGAGAGATGGCTGGGCCTGGTGGGC[A/C]AAGCAGGACTCACTCACAGGGCAGGAAGTCCGGGTGGCGGTTCTTTTTGATGTTGCCCTC	F
BICF2G630131208	37	28934970	CCGGCTGTCCTCACCAGSGCCTAAGGACCCTGAGGAGGAAGGCTGAGGGCATACCTCTTC[A/G]TGCACTTTCTTAAGGAACGCGATTTCCTCGTTGAGAGATTCAATCCTGCGCTCCAAGTCA	P	AgU001255_v1.1
BICF2G630131223	37	28968420	ACTACCTTCACAGGGTTCGAATCTGTAACTCTACAGAAGCTGCGGCCAGGAGAAGGGGCC[A/G]GGGCAGACACTAGTGCCTTCCCTTTTAGACTCCTGACCCCTTACAACCAAACTCTTCTGT	F
BICF2G630131226	37	28969612	AAAGACTTTTTCCCTTTTTCCTGCTTCAACCAAACTCTTAATTCCTATACAACCCTTTCC[A/G]TCTGTTACTCTGTCTTCCCTGAGCCCAAAGGAATCTGCTCTCTGCACTCTCATGGCCCTC	M
BICF2G630131238	37	28989854	TCTAACAGTGCAGACTGGGAGGCAGGAATGAAGGATGCGGCCACCCTGCTAACGGGAAGG[A/G]CAAGCTGACCACCCAGCATCCTTAGCACGGTGTGCCTCTGTTTAACCAGAGCTCTCACGA	M
BICF2G630131240	37	28992718	CTAACTCACTTTGAACCAAGGATGTTCCAGGGTCTCCTCTGCGGTTGGCCTCCTAGAAGG[A/G]AATGAGGATTAGGAAGGGATTTATTTATCACTCATGCAGTGAGCCCTCCCATAAACGGGA	F
BICF2G630131251	37	29003553	GGCGGAAGGTGCATCCTAGGGCACTCACATGATGTAAGTGAGCACGCCTGCTCCCCAGAT[A/G]TCTGTGGCAGAGCCGATGGGATCTCCCTTCACCATCTCAGGAGCTGACAGGAGACAGAGG	M
BICF2G630131262	37	29050205	TAGCAGTAGAGTCAGAGAACAAACCGGTTGCCCAGTGCCTGTTTGTTTCTGCCYTTTCTG[A/C]AAAGCTCTTCCAGAAACTTCCTTTTTAACTCTTAGGCTGCCCCCATCTGGGAAAAGGATA	F
BICF2G630131283	37	29098839	AATAGCTCATAGAGCAGGAACAGGAATTCAGAATAATTATCATCAGTCTTGGAGGCAAAA[A/G]GATATGCCAAAAATGAATGTGTACTCATTTTTAAAAACCCAAGTGAAAAATTGAACGTGA	F
BICF2G630131296	37	29122729	AGCTCACCACGCCCGCTCTGCCAGGTGTCCCGGCTGGAGAGTTTCTGGGCGCTTCGTGTC[A/G]TGTGTCCAGAGCAACTGACGGCACTGCTGGCCTGGATCCGGGAGCCCTGGGAGGAGTTGT	M
BICF2G630131320	37	29149062	TTAAACCACAATGTGGTGAGACAGAGCATCTGGCTTCGGTGGTGTTTTAAATATCCACAC[A/G]ATGAGGTTTTTAGCTCACATTTGCTTAAATGTGAGAACACCACTTTGGGAACTGGAAAGA	F
BICF2G630131332	37	29154415	TCTCTTTTTATTAAACTTTGTCAAGTGTGGACTAAGCAGACCGCCTTTGGAATGTCCTCC[A/G]GGCGTGGAGGCCCTGTCCACTTGGATCTGGGGGCCCTGGAGGAGCAACAGGGAGCTCTTG	F
BICF2G630131345	37	29167267	TCTCCCAGCGATTTTAGGAAGGTCGTGTTGCATTTGGGGGTGACTGGAGTGCCCGTGTAC[A/G]GTGGTCTAGGGGTTACGTATGCAACACCTTAGCTATGCCTTTAGGGTTTAAAAGAGCAGG	F
BICF2G630131376	37	29183123	TTTTACTTTATGAAGAGGCTTTCTAATGCAAAAAAAAATGCTCACACAGTCACTTTCCAC[A/G]GCAGCTGCATTACCATTATTTTCAACCCTCTGAGGACAAAATGAGATTAGGTGTGGGGAA	F
BICF2G630131428	37	29234740	CAGAAAAGGGTATTGTCCCGTGTGAGTCAAAGGCTCTGCAATTTGGAGCAAATGTGCTTT[A/G]AGCTTAGATCACATGCTGTGCTGGCAACTCGTTTTAACTTTTAATTCTTATAGTTAGGAG	F
BICF2G630131441	37	29245090	CATCTTTGGCTCCAAGTGAATTGAGGAGCCTCCAGTGTGGGCATGGGCTTTTCGATGCTA[A/G]AACAATCGGTGGCCACGCTGCATCACTTCTGCGCTGGCTGCCATGGGGGAATGAGAGCCG	F
BICF2G63013147	X	87866561	TCACCAGAACTGTTGTATGAATGTTTATGAATAGGAAAAGAGGCTTCCCAAAGTAAGCAA[A/C]CACTAATAACCTACCTGGTCTGCCTTGTATAGGGGGAGATACAAATAGAGGCTGTATAGC	F
BICF2G630131493	37	29277242	AAYTCCAAATAAATCTTAAAGCACATGAAGTTTGAGTCCATCAAACACTAAAGCTCAACA[A/G]GTTTCATTAATTTCCTGAAATGTACTTGCTTATTCAAAATCGAACATAAATTCTGTTTGG	F
BICF2G630131508	37	29282502	AAGGAGCAGGATAGGGATCATAACAGGCAGGGAAACAACCACCATGTGCCAAAGTGCATG[A/C]TAGGCATATCCCATTTATTTAAATTAAGATCCTTTTATATATATTAAACCAGCAAAAGAA	F
BICF2G630131521	37	29291363	ACAGTTCAGCAGTCTCCTTAAAGAGGTGCCCCAAACAAAACTGCATCTAAGAAGCCACTG[A/G]TGAAAGCAGGTATATCTTTGGCCATCTCTGTTCTAGGCCATTCCACTAATCCATTAAGTC	F
BICF2G630131533	37	29304545	CTCATGTGTCAACTGTACAGTCAAGCTGTGTCAGGCCTTTGCTGGATGACTGTTTATTTT[A/G]CTCTGAGACAGCATATTCCAGGGGACAAGCGGGCATGGTGGATGTTGGGCTTGGTGGGAG	M
BICF2G630131561	37	29320009	AGGAACAGTCAGTTTTGCCTCCAATGAATCTCTGCTTATTTCATCTTCTTTCAATCCAGC[A/G]GGCCCATCACAATGGTGTTTAAGATGAAAGGTGGCATCTCATTTTCAAACAGAGAGCTAA	F
BICF2G63013157	X	87848896	TAAAAATACAAAAGCTACCACTCCTCCTTCCTCAAAGAACTCTGATTATGTCACACCCCT[A/G]CTTAAAAACTCTGAATGAGTGTTTAGGAACAATTGTAAATGCTCTGAAATTTACTTTGAA	F
BICF2G630131584	37	29336273	AGGTTTCATAGCCCTTTTTATTTGTTTGCTGCGCTCTGTTATGCTCCCCCAAGTGTGGAA[A/G]GGATTGCAGAGGGAAATAAGATAATGCTACCTGGTTCTGAACCCACATGGGGTCCAAACA	F
BICF2G630131586	37	29338655	CCCTTTACAGTTAGAGCAGAAATGACCCGAAGTGAAAGCCTGGTAATTTCTTAGAGCTCC[A/C]CAGTAGAAGTCCTTTCTGTCTCATTGTYCCTTACCACCATGAGGACATGCCCTGGAGCCT	F
BICF2G630131602	37	29347319	GCCTTTTTGGGTGGCTCATTACCTTGCTTTCTGTCTTCTCCCTTTAGAATTTCAAAATCC[A/G]TTGTCTGACCACAGGCCTCCCTCACGAGTCCCTTCTTGTGTGCTTGGACTAGGTGGCAAC	F
BICF2G63013163	X	87842569	CTAGTAAAGACTTCCAGGCCTGTCTGCCACTTATTAGCTTGGTGTATGCCTTTGCTGATG[A/T]GCCCAAATATATTGCTGTGCCTCTGCTGTCTTTTCTGTTTTCTAAATGCCAGTTTGGAAT	F
BICF2G630131632	37	29374456	TCCCCAGAGGAAAATTATAGGAGTGAAGATATAACCTCTGCCATGCCACATTTGAGCTTA[A/C]AAGGATAGATTTCTGGGTCTAGCCACTGTTTTGAAATTAGGTTTTAAAAGGAACAGGTTT	M
BICF2G630131650	37	29385011	AGTGGATCCCAAAACCAGGAAAATCTAAGGAGTGACTCTAAGTCTAGGCACAAAAAGAGA[A/C]TCTGGCCAATTATACCTACTTTCTAAGACTTTTCAAGTATATATTTATAGCGTATGTTTA	M
BICF2G630131663	37	29448217	TGCAGTCAGTCAATGTTCTGTAAAGTTGAATTTATAAGATGCAATTTTAACAATATTAGG[A/C]TTGTGTCTGTTTCGTATGTATGTTGAGGGCCCTGGGAAGGTTTAGTTTGAAGAAACAGCA	F
BICF2G630131732	37	29502390	ATGGCAGGTTTATAGATGGGACACTTGGCTGTGAGCAACATGATATCCCCAGGTACCTTC[A/G]AATGCCCAGAAACTTGACACTGAGCAATCTCTGTGGTGTGAATGCCAAGCCGAGCCCCGC	F
BICF2G630131760	37	29521193	AAAGCAGTCCAAGGACTTAGGCCACTGATAAAAGATCTCAAGGTATGTCAAATATTTTAC[A/G]GAGTTAGTGTGAAATCTAACCCGATCATCAGAACAAACTTTGCAGGGACTCATCTTCCAT	F
BICF2G63013177	X	87827196	TCACAGAACACAACTCATCATTTTAGCTTGTTTTTAAAAAATTGGCTCCTTAAATTGTAT[A/G]GCTAAAGATACTGACTCTCAAATGCCTTTACCAATTTGTTACTGCTTCATTTTTTTTTTT	F	AgU011896_v1.1
BICF2G630131783	37	29548091	TGGCYAAGTCTCTAAATTATCTGAGGAATGAGGGTTCCTAGATAAGGAAACCTTTGGCAT[A/C]AACAAGAAACCCGGGATGCGGCCACCAGAAGTCTTCCCCAGGTGAGCTGGTGATACATGT	F
BICF2G630131790	37	29558414	CTGACATAGGCTGAGATGATTCCTCTGGCCATACAGATTGGTGTCAAGATCACACATCAA[A/G]AGATTTCCAACCAAATAGCTGTCAGAGACATAGACRTAGTTTTATTaaaaaaaaaaaaaa	M
BICF2G630131801	37	29578883	CTCATGCCTCGAGGGCTTTTTTGGATTTTGTGTCCTAGTGCCCTGACTCTACTTTTCACT[C/G]CTTCCACTCTCTTTCTCTGACCAAATCCCCTCTCACTTGCCTCCCAGGAGACTCCTGAGA	F
BICF2G630131802	37	29591618	CTTGTTAATAGAATGATTTCGCCTGATTTTTTTAAATGTCTTCTCTGATCCAATCCAACT[A/G]GAGCAATTGAAATGCTTTCTTTCATCAGCATTCAAAGGTAGCATTAGCAAGAGGAACAAT	F
BICF2G630131852	37	29617516	TGGTGATCATGATAATGATTTTATTTTTAAAGCCATATGGCATAGAATTCTTATTTGATA[A/T]CATTTAGACCTCATCATTGCTATTTAGACCTCAAGGTTATTACCRTGACCTCATCCATCT	F
BICF2G630131871	37	29625873	ACCATACACAGGAGCAAAGGGAAATTACTAACCTGAGTCCTACTWTATCAGGTTTGCCTG[A/C]CATTCCTCAGAGCTAGAAGCAATTTTGCCCATTAAACCACTCTTCCTCCATCATTTCAGC	F
BICF2G630131913	37	29662312	AACATAAAAAAAGAATCAAACATCCTTCCTGTGCTTCTACTGGGGCCTCGCAAATATTTT[A/G]CCTTCAGTGAAGCGGGTGRATACCAGCCCTTTCTTAGCATACTGATTTAAAGGAACCATC	F
BICF2G63013192	X	87819608	GAAAAAACCTCTTAGGCATATTTCTCCTGGACTGTTCCTTTAAATCTCATAGCCTGGTTA[A/G]TTGTCTTTTTTGGGGGAGCGATGTGCAGCTTCGCTTCTCTTAATGACAATATTCACGAAT	F
BICF2G630131944	37	29673737	CTACCCCCCACCCCAGGAGCCCAGTTATGGAYGCGCTCCGAGGGGGGTGCCCTGCCTCCG[A/G]TATGGCAAAGTTAATTAGTGGAACTAACACCAGCCTCCGTGTTTTGTCATTCTGCAGCCC	F
BICF2G630131960	37	29686545	TACAGAGGATGATGTCTGCCGATGTGGTTCTCAATTGGAATCCCTGCTGACTCAACAGGA[A/G]TCTGAGTTACCTAACACCCTGAATTACTGAGTACCTGAATTACTGGCTATTTGTTCTCAC	F
BICF2G630131991	37	29723373	ACTCTCTTTTCTTGTTCAAGTCACTCACAAAAAGAAACAAGCCTCAAGTAGAATGAAGAA[A/G]AAACCAACCAATGGAAAAATGATGTATGTTCATTTCCTTAGTGTTTTACACTGAACAGAG	F
BICF2G630131994	37	29727876	CTACCTACTTTCCAATTACTTAGAGTGGGAATTCTCTAAATTGGGCCTACCTACTGCACA[A/G]TAGTATAAAGACAATGCTGGGGATAGCCAAAGTTAAAATAGGATTTAAGTGAGTGGTATG	F
BICF2G630132003	37	29739318	CAAAGTAGATGAATAATCCACAAATTGAAAAACTTGGAGCTGACTACATTCCTGCTTCCC[A/G]GTGTACATGGACAAATAAATGTATTGTCCCATTCACATCATGATAACTCTGCATCTATGA	M
BICF2G630132061	37	29771038	CTGGATTCAGAGCTCAAATACAACCCCAATATTGTAAAGAGTCTCCCATTTCCTTAATCT[A/G]GTCTTCTGTGCATATAGACCTCTTAGGGTCTTCATGTGGGAGAGAGAGATTGCTGAAGGA	F
BICF2G63013211	X	87805754	TTGTGTGCAACCCCTCATCTTTGCCTTTACTATGACCTCTTTTCCCAAATTTACATACAG[A/G]CAGGATGTGTGATCAGGGCTGGGATAAAGAAGGATCATGCACACACTTTTAAAAATATTT	F
BICF2G630132157	37	29846599	AGTGTGGGTGCTTAGGGAAAWGTGCACGGTTGTTRTTGTTGGAAAATAAGTTTGAATGGG[A/G]GGCATGAAGAAACAGGAAGACTGACAGGGTGAGAGAAGCCAGGCCGGTGTCTGTCCTGAG	F
BICF2G630132166	37	29849775	CTTCTGACTTCAAAGGCTCGCACAGCCCGAGCAGCATGAGGGGGATCAGATGTGCCAGGA[A/T]GCGGAGTGACAACAATATGGTGTCTTCATATTTTAGGAGTGTCAGCTCATTTTTTATTTG	M
BICF2G630132196	37	29864272	ATGAAAAATGATAGAGAAGCCCTGCAGCCAATTTCACCTGAAGCTTATCATCGTATTTCC[A/C]TTTACTTTTATACAGTAACCACCCCGATGTTAAGAAGGGAGGCTGCATTTTAAAACGTGT	F
BICF2G630132203	37	29874162	GGTGTTATGCCCAAGTGGTTCTTTGCATTTTCACCTGAGCCTTGTTGATTTTGACTCTGC[A/G]GGGAGTTAGAAAGGCTCCAGAAATTCAGACTGTAGAGTTTCTGTACGTCTCATTCCCTGG	F
BICF2G63013223	X	87795405	AACCATGAAACCAAGGTGGCTATAGTRGTTCCAGCAACAGCAGTAGCTATGACAGTGGCA[A/G]AAGGTTTTAATTACTGCCAGGAAACAAAGCTTAGCAGGAGAGGAGAGCCAGAGAAGTGAC	M	AgU028148_v1.1
BICF2G630132233	37	29894392	GAGTTTATTTCACTCTCTCAACTTTTCTATAGGTTTGGTGTTGGGGAGGAAGGACTTCAC[A/G]CAGCTGGCCTGTAATCCGGTTCTCCTTCCATKAATGAGGGGTGTGATCCCACAAGARGAG	F
BICF2G630132266	37	29909587	CGTCACTTCTTTGAGGGAGTCCAAGGTGGAGACCACTTGAAGACTCCTGCAAGCTGTCAG[A/G]TTGCCCAGATCACACCTTAGGGACCTTGTATCTGTCAGAAAACCCTGTGCTGGGATGAGT	F
BICF2G630132276	37	29925258	AGCCTTAGGGAATTTGGCCAAAAGTGGATGGACAGTAGAGGTGAGAACTGGTTGCTACGT[A/G]TGCAAAACTAATGTTAAATACACTGTCCACCCAACAAGGGTCAGGATTAAGATGTCAGGC	F
BICF2G630132279	37	29932072	TAAACTGGGCTTGGGTTTCAACACTTCGAGCTAGAGGAAATTTACACGGGAATTTTGTGC[A/G]TTCTGTATCCACGAGCAATATATTTGCAGCCGTAACGACGTAGCCAGGATTTAGTCCGGG	M
BICF2G630132301	37	29947282	TTCTCCACATAGTTCCTAATGTGCTCATCATAATATAGCGAACAATTGAGGTCTCAAAAA[A/C]CTGAATGCATGAAACAAGGCAAGTTCATATAGAAACTCATTGTGTGAGGGAGTAATTTGT	M
BICF2G630132314	37	29965353	TCTGGAAGCCTTCATCTAAAATATGTCAAGGACCTAAGGGAGGGAAGAGCCTCATGCAAA[A/T]CTCTGGCTTCAACACCAAGTGACTGTATAATATCTGTCTGGCCCCAATAGTCACCCTATA	F
BICF2G630132320	37	29971014	TTCAGAGGTTGCATGGGCTATTTCCCGACATGCCTGATTACATGCCTTGCATATTTAAGC[A/G]TATTGACAATTTCATTTTACTGAGTGCAATAATCCATATCAACAGCTCATCCCTGTTTTG	M
BICF2G630132366	37	29998787	TAGAATCAGGACTAGTTGAGGTCTTCTGAGCCGATTCGTGTTTATCTGAAGCACCCTCTG[A/G]TTCATTTCAGATGTTCCTTGGCTTTGCTTTAGCTCAGATCTGTGACACAACTCTAGTGTC	F
BICF2G630132397	37	30004715	TAAGGCCAGGTAAATATCCAGAGATCAATGACCGTGAGAGAACTTAATGGATAAATATAA[A/G]TATTGCCTAAATTACCTGCGCGTTTAGTCTTGGAGCGTGCTATTTTCAAAGCACATGCAC	F
BICF2G630132411	37	30038547	TTACTTCCTGTGATCACGGTCATATATGTTTCCAGGGTCTCTGCAAGGGAAGAGTGAAAG[A/G]ACAATGCCAYCATGCCTGTCTCTCAAACAGCTGCTAGAGTCTCTCCAATAAGTTGTGGGT	F
BICF2G630132443	37	30145905	AAAAAATCAAGAATCATTTCTTGCCAAAGGAAAACAGAGAGATAGGGAACTCTGGAATAA[C/G]AGCTTCAGAATCCAACTCTAGAGGATTTCCAAATATATGATTTGTTGTTGAGTTTTTGTT	F
BICF2G630132458	37	30153982	GGGTCTGTGTTTAGGGTCTGTGTATGGAGGTTGAGTATATGTCACATTGGTGAGGAGACC[A/G]TTGCTATAGTTTAAATCAGAGGGAATAGGGCAAAGACACACTTTGTGATCCTAGGCAaag	F
BICF2G630132496	37	30188926	ACTATTTTCCTCTCAATCATTTATGTCAATTCTTTTCCATTCTATCCCCAACCAGAAAAG[A/G]TACTTCCAAGCAGAAGACGCAGGGCAAGATATGGGGCCAGTTAAGGTGTAGACTGTGGAT	F
BICF2G630132502	37	30200467	GCTGGCAAATAAAGAAATGAGGAAACTAGTTTATAGAATGAGTGTTGGTTTGTCAAACAC[A/G]GTGAAGCGAAAGATCATTTTGGAAATGGAAAAGAAAATAAGTTTGCATGATAGAAGGTAT	M
BICF2G630132522	37	30213367	GGTCTTCCCCAATTAGTTCTAGGCTTTCCTAATCCTAGGAGAATGATTTCCACACATTCC[A/G]TTAGTTGTTCTSTGTTCTTAGATATTCTCTTTAAAAGCTATTTTTGGGCATGAAGGCACA	F
BICF2G630132535	37	30222153	TAACTTCCAAATGAAACGAGGCTTTCTTCTTACAGAACAGAAATGGTAGCCATGTCACAA[A/G]ACAGAAAGATAGATATGTTTCTGGCCCATCTATGGCTTGTAACTGTTCGATATAGGAAAT	M
BICF2G630132559	37	30232945	CAAGTTGAACTTGCTATTGAAATTTTAAGTTGTCCAAGACTTCACCAGACTCCATAGTGC[C/G]GGGACGTTACTAATAAGCACTGAAGTTGGCATCAGAGATTAGTGAAGGGAGATTGAACAG	F
BICF2G630132565	37	30235182	TAATTTTGTAATTATTGTTACAATTGAATTCTTAGCTGATTAGATTGGGTGGCGTCGTGG[A/C]GAAGGGAGGTAAGGAGAGTGTGTGAATAGTCTATTATTTCCCAATTTCCCTCTCCATAAT	F
BICF2G630132623	37	30256720	AGGTCCTGATGAGTCATTTTGACTTTGGTTAATCTTAGACATATAGCTTCCCTGGGAGCC[A/C]GGGAGCAGGGCCCACAAACATTAAAACTTGAAAATTGTCTTTATCAATAGTAAATCCTGG	F
BICF2G630132653	37	30275160	CAAGAAAGTTTAGCGTTTTGCTGTGTTTAAGAGTCTGTGTTTTCCAACTTCCAACGAGAT[A/G]GATGAAAGTGATAGGAACTTAGCTGAAGTTCTAGCGAAAGAATCTTTGCATCTTTGTCTG	F
BICF2G630132656	37	30280226	AATGATATAAAGAGATTAACAGACATAGGCCAACATGACTCTTTCTAAACTCAAAATAGT[A/G]CAGATATATGGCTACAGGACTTCGGGGTAATAGCTTTCCATAACCTTTGTCCTAGGAATA	F
BICF2G630132669	37	30296636	GAATTGGATTTGCTGATAACTTTTGTATAGGTGCCAAAACTTCGACCCACATCAGGGCAT[A/G]CATATGCCTTCATTAGATTAATAGTGTCCTTTTGGTTGGGGGAAGGTTTAAAATGATTTT	F
BICF2G630132696	37	30316323	CCCTCATTCCCARTTAGGTATAAAATGGACTATGCCATTCTGGAGGGCAAGATTCACTTC[A/G]TATTGACCTGGAACCTTGGTGTTCCCTCAAAATGGATTAATAGAGCACCTTAAATATATT	F
BICF2G630132712	37	30328770	GTGTTAGAGGGTCTTCCCCTTTTGGGACGGTTAGTTTGCTCACTCCTTTTTAGCGGTTAG[A/G]CATTTGTTGGCTACCAGTTGGATTTCTCAATTTAGTATCATCAGCCTGATTTAGAGGGAA	F
BICF2G630132713	37	30350523	CTAGAACTTTGGGGGATATACACTACTAAACCTGTGACTTATCACAGGACACAGTAAAGT[A/G]GATTGGGTAGCAATCCGATGAATTGGGTCAGTGTGAGCGGTTCACTTAAGTGGTACAGGT	F
BICF2G630132721	37	30369365	TGGAGGTTGCACCAGATGGCATGTTTGCTAGAACTTGCCTGTCTTCCCTCGTGCACAAAC[A/T]CCCATGCACACGATGCACCGCATCACACATAGTTTGCAGTATATTTTGCCTCAACTTCCC	F
BICF2G630132739	37	30377243	CCCAACCTTGGCGCAGCCTCGGGGTGTTTAATTATTTACGTGGTAATGGATGAACCAGGA[A/G]TTGTCTGCCCTTCAAACGGCTCGGCTCACCGAGGAGAGCAGTCAGGTCTCCTTGTTTCAT	M
BICF2G63013280	X	87769520	TGAATCATGCATACTTAAGTAAAGTCATGATGGTAAAGTAGTGACTGTATTAAAGCCTAT[A/G]AGGCAGGTTTTTAAGCAATCAGAGAATTTGGTCCCCTTAGACTCTGTACCTTACTTCCTA	F
BICF2G630132832	37	30513537	TTTAATTTGATAAGATAAAAAGATATCTCTTTTATTGAATGATTGGAGTTGTGTACCACC[A/G]TCACGCAGGAGCTCACACCGACTGCCCTAGATTTCTCCAGCTCAGAGCCAATCCCCTGCA	F
BICF2G630132843	37	30526122	CTAGACCTCAGCATTCACTCTCTCTCTGGGTGGATGGGGGTGGAGAAGGCGTGTGAATAA[C/G]CAGTTTGAGAAGCATGGTGAGGGGGGCAGACCATGGGGATAGGAGATGGAAACTTTTGCA	F
BICF2G630132850	37	30535533	TGCAAAAGAAGCTGATTTTATAGCCATTTAATTGCATTTTTGTGTGTTTTGTTCTTTAGA[A/C]GTATCTGTGTCATTCGTTGAAGGTTTCCATTCTCACATGAGAGACCGACTGTCCTTTATA	F
BICF2G630132882	37	30550110	TTTTCATGGCTTGGAACCTCAGCCTCTAAACAGAGAAACCATTAGAGGGACAGAAGGCAA[A/G]CCCTGGTCCTTCCACCTACCCTCTCCACCACTGCCATGCTCCCTCCCTGCAACACACCAA	F
BICF2G63013291	X	87758139	CTTTCTGAAAAGGGGGAATGACTGGGGTTAGCAGCTTTGTTATCCCCATTCCTCCTCAGC[A/G]GTGCTTATGAAAGTGGCTGGCCCAGGCTGCTGGTTCCATTGGGCAGCAGCCATCTTGATC	F
BICF2G630132915	37	30571339	AGAAGTCCAGCTATGGAGATGCTGGGGCCCACGTGGACTGATGRTGAGAGACAAAGGGAG[A/C]GCACTGGTCGGGTCTGGGATGCTGTGTCATGGCTGAACTGACTGCAAAATAAGAGAGTGA	M
BICF2G630132928	37	30579832	GCCATTAGAATCAGCATGATCCATCTCCCCAACTTGAGGATCAAGGACAGTACATCTTTC[A/G]TTGTTGTTTTTTCTCCCTTCATATTTACTTATTCAACTCCTCCCTTTTMTACTTTTTCCC	F
BICF2G630132946	37	30596185	ATTAGGCTTCACCAGCTTGATTGCAAATTCTGCAATGCTCTCTACAGGCTTAAAGTCTTC[A/G]TCCCCCAAAAGGCCTATCCCATGGCAGCTATGGCTATGAATACCGTTGAAATGAAAAATA	F
BICF2G630132950	37	30598446	GAAGGCCAATCAGAAAACGTCTGTAACTCTAACCTAAGTGAACTTCAGTTGGAACTAATA[A/G]GAACAGCCTGAGAGCATAGCTTCGGTGCTTCATGGAGCATTTTGAGTAATATTGTGTTTT	F
BICF2G630133006	37	30642021	TGTCATACATACCCGGGCTTGCCCTCTAAAGGAGATTCCTAACAAATACAGTAAATCTCC[A/G]CATACGTTGACAACCTATACTGTAATATGGTTACGTAAATAACACTAGAAGGCCAAACTT	F
BICF2G630133028	37	30668708	CAGACTTGCTATAATATTTGCATTCTCATGTCTTGTCTACCCAGATGCTTCAGAGATAAC[A/G]TTTTCCTTTCTGCATCACAGATCTCTATGCTTTCTTTAGCCCCAAGCTTCTGTCTATATA	F
BICF2G630133042	37	30672657	TTTTCCCTGATTTGATGTTATAGCTTATGTGATTGGCCACAGTTTCTGCAACCATAGATT[A/C]GAATAAGCAAGGCAGCCACTCAGATTATGAAAAATGGCAGTATGTTGGCTGGAGTTTGGT	M
BICF2G630133052	37	30682332	TTGAGGCCTGACAGGTGTTAGGCTCTTCAACATGCTGAATGAAACCGTCACACATACTCC[A/G]TTAGCCGAGAAAGAAGCCACTCCGGTGGCAGAGAGCTGKGCAGTGGCCTCTGACAAATAG	F
BICF2G630133072	37	30693991	CCAGATATTGGGCAAAAGGGGGCACCCTGTAGACATTGCTAATTGAGAAAGAAAGTTCCA[A/G]TTGTCTTCCCTAAGAAGGGATAGCTTGAGCTGGTGGGTAGGACATGAGCAACTGATCTGG	F
BICF2G630133149	37	30777689	GAGCTTCTAATTGTGTCCCTGACACACACCCCCGCCCCCCTCCACCCCTCCACCTTCATC[A/G]AGGGAGGCTGCTTGAGACAAACCAAAGACACTGGTTTGCAAAGGAAATTTCAAACATGGA	F
BICF2G630133192	37	30797805	CTCTTTCTGAGTAGGAGGAGATGGCACTATTCAGATTATGCGAGGAATGTTTAGAAGTAT[A/C]CCCACAAAGGGCTTGAAAAAAATCGGAAAGCAAAAAGATAAAATTCTTTGAAAAGGAATT	F
BICF2G630133220	37	30822148	TAACCCTGGAGTTTATTTGGGATGTTAACACAGATGCGTGGCAAATCCATGGGGAATGTT[A/C]GGCAAATGTTTGATTCACCAGTGCCCTAAACCTGTTGAGTGTAAAGCTAATAATTGCCAA	M
BICF2G630133256	37	30831916	TCCCTTTGGCAGAATGAATGAATTTGACCCTGGGTTGTGTCCTCCTTTTCTGTTTTCTTC[A/G]TGTTTCCCATTCCATTTAATATGCAGAGTTTCACTTGKKTTTTTTTCCTTGGAAATTTTT	F
BICF2G630133283	37	30844014	AGTCAGTCAAGCTAAATTATAGGCAGTTCTTTTCAATCAGGCCACTGCAGTTCTGTGTTA[A/C]TCAGTTCAGCTCCAGTCTCCCACTGTTCAAATGTTGCCATGGTGACCAATTTTTGTCATG	F
BICF2G630133296	37	30854896	TTTTTCCCTTTTAAAAAATAATATGATTATTATTACTATTACTGTGCACATTATTATTAA[A/G]TGGCATATGCCCAGTGTTTACGTAAGAGGAAGAAAAAGGAAAGAAAGGACCTTTGCTATG	M
BICF2G630133311	37	30866726	CATGAGTAACTTGAGCCGTCAGGAGTTAACCACACAACAGACTTCCAGATATTGCTTTAT[A/G]CATATGAACACTGAGACTATAGTTTGCAAACATATAGGTCAAGCTCCGTAATGTTACAAA	F
BICF2G630133413	37	30923838	TACCAGTGACAAGAGACACAGGTATCGTGTTTCACAAACAAGATGAATTTTGTTCCTGCC[A/G]CTGAGCACCACCACCCCCCACTTTTTTTTTTTTTTTTTTGAATGCTTAACTTCTTGCTTT	F
BICF2G630133446	37	30944772	CCCAGCAGGATTTACATAATGGTGATGCCCAATCAACTTGTGCATTCATTCTTTCTGCCT[A/G]TAAAATCTACACCTTATAAAGCATTTCTGTATTCTTCTTTACTTTATTTAGTCCTTTTGA	M
BICF2G630133461	37	30981311	CTTAAGTGGATCTTACTACTATTTGAGAAGCATTTTGAACTTAAAAAAAAAAAATTCTGT[A/G]ACTTCCCACTGCTGGTTCAGCCTTATGGTTTAAATTTTGGCTCGGTTGTGATTGTCCAGG	F
BICF2G630133475	37	30998863	CCATGGCATGAGAAGATGAGTGTTTGGAGAGATTCTGAGAATCAGGCAGGGGCGTCAACA[A/C]TGGAAGCTGATTTTTGCTGGTGTAATTGTATTCCAGTTTAAACTAGTTAATTCAGTATAT	F
BICF2G630133484	37	31005966	ACATTTATATATGTAAGTATAATGTTAAATAAGAATTCTATTCAGTTTAATTACCTCTTC[A/G]GTCTCCCAGACCTTTTCTAGAAATATGAATTAAAACCACTCATAGCAGTAACAGTAAAAT	F
BICF2G630133493	37	31017337	GCTGCCAGCGGGGCCCACGGGACACACTGACCGGAGGCCTATTGCTTTCTTAACTGGGCC[A/G]CATCAAAGTGCCCGGGACAATGCGGGACCCCGGTCGCTGTCTCAGTGCCACCAGGGCGGG	F
BICF2G63013350	X	87719262	TTCCAAAATTATTATAATTATCCCTATTTTCCTCAAGTAAAGTAAAATCTCACTAATTTA[A/G]GCTCTACCAAATCAGAAATTCTCAGAATTTTACGTGTGAAGAATAGTGAGGAACAGATTT	F
BICF2G630133512	37	31034394	ACCAGGAGGTAGGGACAGGCCATAAAATACACATACATGCGTTTTACTCCACTGGATACA[A/G]ATGGAATCCAAAACCAAGCAGTAAAGGTAGCAGGTGAACCAGAAAAAGTTTCTCCTTATT	M
BICF2G630133527	37	31050755	TATGGTTTCTCTCTTCCCTTCATCCCTAATTTCCTTCCTATTCTCATGCGTGGTCAGAAA[A/G]GGAACTTTTTGATTCTAAGTTATACCACATGGATATAAGACTATTGAAGATATCAAGACT	F
BICF2G630133571	37	31069914	AGGAGGTGAGCATTACTCATCACTCTAAGCCAAAATGACAAATCAGTTGGATCCAGGATA[A/G]TGCGGAAGGAAATGAGCTAAGTCCCTGCAACCCATGACTAGTCCCTGACATCCTCATGCG	M
BICF2G630133579	37	31079642	AGACCTATCCAGGGCCTCAAAACTGGCATATTTTGTTCAAAATGCAGGTTCTCTGAGAGG[A/G]GAACAGAGGCAATTAGGAAACAACATTCAAATATAGCTATTGTGTAAAAGCCCTACAGAA	F
BICF2G630133598	37	31100847	TTAGCTTAACACAGCACTTCTCAACTTTTTCCAGGTTGACACAAGTCAAAGCTGAGACAC[A/G]CTACCATTAGGATGCTCCCTTTAACTGAATTTGCATACTGCTTTGCATAATAATTGATGC	F
BICF2G630133620	37	31111294	CTCTTGGCTACATAGCCAGTGCTTGTGCACATGGTACAATTTTTATATATAAATGGACGC[A/G]CTACAAATCAATGTTCTCTAATCTCAGCTGCACCCTCAATGATGCTTAGAAACCCTGTTA	M
BICF2G63013364	X	87702907	CTGTCTTTATTGCAAKATACAGTTATTTGCTCAGAGCAGAGTACCTTCTTAATTCCTTTC[A/G]ATCTACAAATACTGGGGTGGGGAGTATATTCTCCCTCCACAGACCTAAATGAGAAAGAAA	F
BICF2G630133640	37	31123690	ATGTTCCAAGATAAACTATGCCAGCTTTGTGTCTATAATTTTCATTTCCTGTGCTGTATC[A/G]CTAACTAACTACTCTTCTGATAGCCACATTCTTTTTAAAATACATATattttatttattt	F
BICF2G630133657	37	31131458	AATATCCTGTTCCATGCTTATTTTATTCATAAAATTCTAGTCTCACTTTTCATTTAATAG[A/G]GGAAAAGTCATTTCATACATCAAAGGCTGTACCAGTTTATACCTGCAATGGCTTTTCCAA	F
BICF2G630133659	37	31145852	AACTGGGTGTGGGTTAGGGACAGAATGACACTCTGTCTTCCCTGCCCTCCAATCTTTATA[A/G]AGGCGGATGATCCCAAGGGCTGCTTTATAGCCACCTGCACCTACGAGCATGAGCAGGAGT	F
BICF2G630133685	37	31166886	ACTGATTTCAAAATGGTATCCAGACAGAGGATAACAGAAGGGCTAGGTACCGACTGTGGC[A/G]CTATATCCATTTGTAGACGATAATATCCGAGTGCCCCTGCCTGGCGTGCGAGCTGATTTG	F
BICF2G630133715	37	31197976	GAGCTGAGTCCCATCAGATCCACCAAGTCACAGCAAAGGCCCAGCACTAATCCCCTGTAG[A/G]ATAAAAGCAGTGCATCAGGACCCAGCATGCRCAGGACCGCAGGGCACGCACCTGGCCTGG	F
BICF2G630133729	37	31202259	TGCCATTGGGCCACCAGTCTATTTTGAGTGAATTTATAAGCCACAGAGCCCCCATCCCCC[A/G]TACCTAGTGCTGAATTTATTGCTAAGGGTGTTGCCTACAAGTTGAGAACCAGGAGAAGAG	F
BICF2G630133754	37	31211642	ACTTGTTCTTTGCAGCTATTGGAAAAGTCACAGAGAGCCAGAGATGTCCGAGTGCATAAC[A/G]TAACAGGTAATGATTGAAAACCAATGACACGTAGTCATCGCCACCTGTAGAAAGGAAAGC	F
BICF2G630133757	37	31214125	CCATTTTCTCCATGGAATTGTCTGAGATTATTCGAGCCACGGTAATCCCCTGTTCTCTGC[A/G]TACTTTTTATTTCTGCCTAATTAGGCACTTGTTATACAAGATTTCACTTTTCTAACTCCT	F
BICF2G630133768	37	31234544	AATYGCAGATGTTAAAGAAACTAGGTACAGCAAAGCGTAAAAACGTAGAGCCCCTCCCTC[A/G]GATGGAATATTATGTCACCCTGACATAATAGGTGTTTATAACCAGATTTCCTAACACGAG	F
BICF2G630133781	37	31269550	TCACCATGCCCTGTGGGGTAGAGAGATGCTCGTGAAACTTGGCTTCATCTCACTGGCAAA[A/G]TAGAATCAGACATACATTTTCTCTGGCACAACTCGACTTCCCAAGGAAAATCCAGTTTCA	F
BICF2G630133793	37	31274673	AATTCCACCCATACAACTTCTCGTCTCTGAAACATCAGTCATCACTCTCTCCTGCTTCAC[A/G]AAGTGTCCCTCTGGCTTCTGTTTTTTGTTTTGGTTTGGTTTGGTTTCTAAGatttatttt	F
BICF2G63013380	X	87692087	TCTGTGCTGAGTAAATTTACTTGTCCAAGGTCATCAACATGAGCAATGAAGATAGGAGCA[A/G]TACTTGGGCCAATCACCATCCATAGTCCAAGCCAGATGGTATTATCCCTTCTAAGTGTCT	F
BICF2G630133803	37	31280256	TTATTCTGCTCTGAGCTCCTACTCACTGTTACCAACTTTCTCTCTGTCATCTGTTCTCTA[A/C]ACTAAAAGAAACCACCATGTTTTCTCAGCAAGGGTCAGGACCAACTAGCTGCCTCCCACC	F
BICF2G630133832	37	31297010	TAGCAACCTTGGACTTGAATCAGTTKGCCTTCGTTTCCCTATGAATGTGGGGTGGTGGTG[A/G]TGGTGAGATGGTGGTCACGGTGTTGATTTGCTCTCTGTTCTATAATGTTCTGTAAGAAGT	F
BICF2G630133860	37	31348320	cgcgcacgcacacacacaAATGGAATGTTTTAGCTCCTTGATCATCGGCACTAAAGAGTC[A/G]GGGGATTTGATGTGTAGCCACGTTCAATCATTGCCTTAAAATGTTGCATTTATCTTTTGA	F
BICF2G630133862	37	31350318	TTGGAGCTTTTCTTCCCTTTTAACACCTTCTTGTRTATTAAATGTTTAGATACGAAATGA[A/G]AAGACAAGTCATGGAGGCAGTTACTTACCTGGTGGAGAGTTAATTACCAGGTCCATCCAT	F
BICF2G630133875	37	31460953	GGGTTTTTATTGAAATACGACCTTCTGCGTAATCTCACTTTAATGAACTAAAACCCCACC[A/C]GGTTTCTGAGGAACGGGGAGATGGTGGAGCAAAGCTTAGATTTTGCAAGTGGTCCTGTTT	F
BICF2G630133880	37	31482092	CATTTTCCCCCATTTGGGCAGCCTYGAGAGTTTTGGGATTCACTGCRGCAACAGAAGCAT[A/C]AGCACAAACACTAGTCAGAAACACAATACAACTGCAGCTTCATTTTCTCATCTGTGGCCT	F
BICF2G630133897	37	31525295	GTGGACAAATATTATATTAGTAAATCATCCACCTCAGGGGTATTATTTGGTCGAACCCGC[A/G]TTGCTTTAGGAGAGGGCAGCGCTTCTGAAAATGATCACGGGGAAGAAGACCGCGTGATGA	F
BICF2G630133910	37	31546053	TTCTAAGTCAAGAAAATTAGAATTAGACAAGGTTCGCTGTCAACAGCTTTCCTAAACCAA[A/G]TAATTCAGTCACATGTTTTAAGTCGACAGGTGTTTGTTGCTCCCTAACCGACTCCTAGCC	F
BICF2G630133940	37	31570086	GCAGTGTCGGTGAGATCACCCGGCTTGTAATTCTATCTGGACGTGGGGGTGAAAGGAGAA[A/C]CCGGTGCTCATTCTTGTTGCTTCTGTGTCCCCTTCGAGGACACTGCCGCCGTTTCCCAGG	F
BICF2G630133969	37	31593565	TTATATGTTGCTCTGGTTAGAGGAAAAATTCATATGCCTTCCTGAAAGGTATCATGCAAT[A/G]CAAAAGACTGTGTGTTGTCTAAGGGCAGCAAACACAAACTACAAAATGGTATCTGAAAGA	F
BICF2G630133994	37	31613194	TTTATTCTACTGATGYTMCTGATTATGGAAAGAAATTGAATTACATCCAGTGTGTCACCT[A/G]CATGCGTCGGAAGAAACCGTGGCGTTCAAAAATATTGTCTTAAGCAGAAGGTCTGTAAGA	F
BICF2G630134000	37	31615420	GTCCCACTAGGTATAATCTTGTACTGTGACTTACCCATGTGTCACGCCAGCATCACAACC[A/G]TCTGAGAGCTCCAGGCCCCACTGAATTAATTTCACGCAGACCTCTGAGCTGCGACGTAGG	F
BICF2G630134036	37	31626973	TAAGAATGCACATTTTAGACATCCATCTCTTCTGTAAAATGCCCTCCAAGAAGCCTATCC[A/G]GATGGATTATCCATATTTTTAAAGACAGTCATCCTTGTTTGGCAGACATGAACTCTGGAA	F
BICF2G630134058	37	31656669	TAAGAGAATAATCAGACACTTTTCTCTTCTGGAAGGAGAGTGCCAAAGTACAGCGGCTGA[A/G]ATAACAGCATTAATAAAATATCTGCCAGCTACCAGTGAGTATCCAACACATCAAAACAGG	M
BICF2G630134067	37	31666429	AGTTGTTCAACAGAYCTTCTATTTCCAAGCTCATGTTACACTAAAAAGCAGTGCGAAGAC[A/C]CAGCAAACCTCACAGTTTCACCCGTATTTTTTAGCATCTGAAATCCTTCACAGGTGTCCA	F
BICF2G630134084	37	31684318	CTCGGAAGAATTCTTATGCCAATTTTAAGGATTGCGATAATAAGGTCCACTAGCTTTTCT[A/G]CTGCTCTTGAAAGATGCTCATGGGGTTCTTTTCAATAAGAGACACTCAAATCCATTTGGT	F
BICF2G63013409	X	87676112	ATCTTCTCCCTCAGGCCTTACAGGAACTACATTGGCAATTATCACAAGAAAACCAATCAT[A/T]CAGCCGGTGCTATCTAACAAATCGCCTTGAAACTATTTTAGTAGTGACAGATGAGCACAA	F
BICF2G630134105	37	31704428	TTGTATTGGTCCTGAAGTACATCAGCATATCTTATGCTGATCAAAAGATATGATTAAGTT[A/C]TAGATTCCTTGAATAAAATAGAAAGTTTTTATTGTAACTTCAGTTTGGTAAACTGGAGAT	F
BICF2G630134113	37	31715228	TTAGTCTACCTTTTAAATCACCTTTCTGCTCAGGTGTTTTCCTCTTGCCACTTTTTTCTT[A/G]TTAACTGATTTGTGATCGCTGTTCAATTCCAGTCCTGCTCTGCCTGGATGTGATTGCTGA	F
BICF2G630134116	37	31747637	TGACCTGATATCATTGCTGTCTTGTTGTATTACCTCCCTCGAACTGAGGCTCAGTTTAAC[A/G]CACTTTGTGAATTAAGTCCCCCTGCCGTGGACCCCTGATTATATAGTCCAGTGAGTAGAT	F
BICF2G630134133	37	31767835	GGGAGCAGCCACCCTGCTCCGCCGGGGGGCCCAGCTGCTTCGGCTGCAGAAGGACCAACC[A/G]CCGGACTCTAGCTCTAAAGCCTGGCTCCCACACACAATCGTCCCACTGCCAGGTTGGTGC	F
BICF2G630134155	37	31776698	GATCAGACCTACATGAGCAAACTCTAGAATGGAGTCTAGAACTATAACCAGAAAGTCATG[A/G]ACTCTGTTATGCAGACATTTGCATAATTGCTCAAAGATCTGTCTGTCTGAGCTTTGGGAA	F
BICF2G630134189	37	31801266	GAGTGTGATCGGCATGAGAGTATCACGTGACTGAAGGGAAACTGGTTTCCAATGAAGATC[A/G]GATTACAACGGCACTTGCAGCAACTGAGAGGATTAACGTGGCAGTTAAAGAAAAAGCTTT	F
BICF2G630134220	37	31815715	AGCAGGAACATAGATTCTGAAACCCACCCACCGATGCTGGTTGTAGAGGGGGATCAATGC[C/G]GCTGAAGAGGCAAATGGAAAGTTCTGATTGAATACACATGGCTTTTAGAGAGCTATCCAC	F
BICF2G630134231	37	31822331	gcagatgctcaatggctgagccacccaggcgccccCCAAGTAGGCATTATTGCTCCCAGT[A/G]TGATCCTCAAAATACTTAATGACTGATACAGTTTGGGTGCTGACCAATCAGAATGAACAC	F
BICF2G630134248	37	31826850	TTCATGTTGGGCCTAAGAAAGAACAATACCACACTATGTTTGACAAAGAGTAAGAATCTA[A/T]CAGTCCATAATGTACCATTCGATTATTCACTCACCCAGTTGGCCGCTGAGCACCTGCTCA	F
BICF2G630134269	37	31833355	TAAACTGCGGGAAACCCTTACTTAAGTCAGAATCAACAAGAAAAGGGGAAAAACAGATCC[A/G]AGGGCCTCCAACGGCTAATTGTGTGTGAGAACAGTGAAGGCAATCTTTATTTTCTTCTGT	F
BICF2G630134290	37	31844751	TTGAACCGGTTGCTGGAGTGTGGTAAAAAAGACGAGTCCAGAATACAGCTGGATAAGCCC[A/G]GGTGGTGAGAAAAGGCCAGCTTTCAGGGACATGGCTTTGACCAAATGGTGGTCTTTCCTT	F
BICF2G630134333	37	31857611	CACATGCTCTTGGCTAATAGTATTTTAGTTCCCACCAGTGCAGCAGTACTGGCTGCTGAC[A/C]TATACTGTTCCTATACAAGGGCCTATACTGTTTGGTCAGTGCTTTTGCTGTGCTGTTAAA	F
BICF2G630134343	37	31867543	AGTTTACACTTAAAATTCTTGCCTCTTAGGAGACAAAGTGATTATGTGGTTTGGGAAATA[A/C]AAGCYGTTGAGTATATGAATATTTCAGTTGAATGTGTATTAAGCCAATACAAATAATTCA	F
BICF2G630134368	37	31887749	CCTGCCCTGCCGTTTGGATAATATGATGACTAAACATGCCATTCCCGCCATTTCCCTCCA[A/G]TGGATTAACCTTAAACAAAATTCTAGGATAAGAAGCTGCACTTCTTTATAGAGAATTTCA	F
BICF2G630134375	37	31898472	AGGCCACGTAAGTCACTGTAAGATGAGGCCACGTACTAGAGCACCGTGACTGCTTTCCTA[A/G]TTCTGTAGATTTTCCACAGCGCCTTCAGTAAATAGGATGCAGTTGGCCAGCGGTTTGTAC	F
BICF2G630134376	37	31902679	ATAAAAATATCTTCATATTATATAGGCAAATAAAGAGATTTTTCCCCCCAAGGAGCAGCY[A/G]CTAGTAATGGCCTCGAGCAATGTCCAGTCCACTCCTGATACATACAGTACGAGTGAGTCT	F
BICF2G630134383	37	31921462	AACGGGTTACACCTACTCCACTCTCGTTAGGCCTGAGGGTTTTGCAGTACAAATAACCTC[A/G]CCCATCTTCTCCCATATATCGGTTTTTCTAAGTGAGGCCTCAAAAGCCTCCCTGACACCA	F
BICF2G630134386	37	31924489	AAGCTAAGAGAGCCGCACTTACCTGTTTGCGTAAGCACAGATGTTATCTACGAGGGAGAG[A/G]TTCTTCAAAGCCGCCTCGACCTTCCCGAGAGAAACATACTCCCCGGCCTGGAGCTTCACG	F	AgU001778_v1.1
BICF2G63013444	X	87658998	GCCAGCTTGCTGTGTAGATATAAAACAGAGAGAGGAGGCTTCCTCCAGGCAGACAGCATC[A/C]GGAAAGTTTTACAGGACTCAATAAACAACTTCCAAAGCTCTGATTCTCACTTTCATTTTA	F
BICF2G630134441	37	31966347	GATTAGATTGTAACTGTACACCTTTTGGGTATTTTTCTCATGACATTGACCTAGATGAAT[A/C]AACCATGCACACGTGATCTCATCGGTCATGGAAGGCATCCYTGAATGTGTTCAGAGGAGA	M
BICF2G630134454	37	31972239	CCAAGTCCTTTCTGTGTTGGACTGATAACCACCCCTCCACCCATTAACAAGTTAGAAATA[A/G]ATGAGGCCTAAGAAGCAGAACTCCTAGAGAGTCCAGCAGACTCATGTAATCTTACCAGAG	F
BICF2G630134457	37	32069602	GGATCCTTGAGAATCCAGTTCATCTCTAGATGACCACCATCTGCTTTGAATGGCGCCTCA[A/G]GTTGAGTTTTCAAGGAAACGGATCCTGCAACTGAACTTTGCATATCTATGCAAATTTTAT	M
BICF2G630134460	37	32073722	GCCCATTGAAGAGTGGAAGACAGAGGATCTGAAGAATGGGGCTCCTTATTATTGTTATTT[A/C]ACTGAAAAGAATGCCTTGAGGCTTTCCACCATTCAGAGCCRCCCATCCACATTCCTAGCT	F
BICF2G630134467	37	32097383	ACTGATGATTCCCTGCCACCCTAGAGGAGAGAATCTGGAGCTCATGAGAGCTTGTTATAC[A/G]GGTGAGTGTAAGTAGAAAAGCAAACTGGAATTTCCTGAGGTTTGCATGAGCATTCACCTT	F
BICF2G630134474	37	32111859	TCATTGAATATTATTGCTCATCTAAATACCAGTACATTTTGTGCCAGTCTGAGTGGAAAC[A/G]AATATGTATTTTATTTCATTTACTATGTACCTACTCCTTTGAGGAAGGCAGGCTACTAAA	F
BICF2G630134491	37	32121990	ACCACAACCAAAAATGAAGACTAAGGTAGAAATAATGGCATCAAGTCCTTTGGATACAAT[A/G]CATTCCAAAAGTCACAGCCAGAGCTAGAGTTTTCACTGACTTTGAAACCCTTAGGTGACC	F
BICF2G630134522	37	32139867	ACTAGAAGAAGATTGAGTGGGGGAGGCACAAGGAGCCGGAGAAGCATCTGGTAGAAGGAC[A/G]AAAGATGCAAGGTAGTGAAGAATTGAAGGTCAAGGAGACACAGAAGTAACGAACTCTCTC	F
BICF2G630134529	37	32143954	ATTTTTTTCTAAATTTCCCAAGTTCTGAAATTACACGATTCTGTATGTTTAAATTCATGA[A/G]ATGAGTTAGTGATTTTGTAGTGAGGCTAGTATTTACCAGTGGTTAGAGGCTACCCTTTAG	F
BICF2G630134550	37	32156554	TTTCTATCTCCTTTTTCAGTGCCCTTCTCCCCACTGGGATGTCTCGTCCCCGTCTCTGGA[A/G]CCTCATGTCCTTATCTAACCCTGGCTCAGAAGCCTCTTCTCTCCATACTTTTCCACTTCC	F
BICF2G630134570	37	32171223	GTTTTCAGTTTCTGTCTCTCATACACATATGTTTAATTATCTCTGCTTTTGTAGCTGACT[A/C]TATTATTTCATAATTTAGGAAATAACCGTTAATTTGAACATTTTAAAGTTTTTCTCCAAG	F
BICF2G630134584	37	32184338	AAAATGTAAATGGAAGAATGAGCATCACTGAGGCTCTACAGGGACACCGTGAGGTCTGAG[A/G]AGGGGAGGAAAATACTCTTATTACTCCTTTTTTTTTTTTTTTTAACGTGAGCTCAGTAAG	F
BICF2G630134587	37	32190169	GTACATATTCTCATTTAACCTTTCTCAAACCTCACCCATGATCATTCTCAGACTGCCACA[A/G]GACTTAGAAACTCTTTATTCTCTATTCTAAAATCTACTTGCTTCTAGTATTTGAACTGCT	F
BICF2G630134657	37	32215654	CTTTCTGCTTTTCAAGCACCTCGCACTCTTTTGGTAGAATTTCCAGGCATCTAGTTATTC[A/G]GAAAATCAGGAAAAAGGATGCTCCTGGGATATGGACATAAGAATTCCTGTCCTAAAAGTG	F
BICF2G630134669	37	32239849	AGAGGGAAGGGACAGATGAATGCTGCTCAGATGCATCAAGTGTTTCCCTCTGGATAAGAG[A/G]CTACAGGTAGGATGCACCTCAttttctgtgctactctaactagttatgtggaagctactg	F
BICF2G630134671	37	32241792	TCTTTAGATGAAAGATACCTTATCTTCCACTACTTTAATTTGGGAGGGGAGAGAGTTGAG[A/G]TCCAGGTTTTCATTTATTAATGGAAAGAGCACATTAGCAGATTTCCTTTCATTTTTATAA	F
BICF2G63013468	X	87643315	AGATCTTCTGCTCTTATCATAAGGCTACATTCTCCCCCACAGTCATGAGAAAATTGTCAA[A/C]AGCAATCAGAGCCATGTATTTTCTGGCTTACAACCTATCTCTCTYTCTCTTTTTGAAaag	F
BICF2G630134706	37	32277048	ACTTATTTCACTGTGATGATCACTGTCAATAATAATAAGGAAATAATGGTAATCATTTAT[A/G]TGGGGCTGTGCAATTTATATTTTCACAAATATCACATCATTTGATTTTTTTTTTTTTTTT	F
BICF2G630134714	37	32281116	CATAAAAGATGACACAACAGATTAAGCTTGGAGAGAGATTGGAGTCAGAAGGGAATTTCC[A/G]GAGCAGTCCAGAACTGTCCAGAGTCCTGACCTTGGATATCTTTGACCATCATCCTTAAGC	F
BICF2G630134715	37	32281477	AAAATACCAATAGGTAAAATTTTTTCACAACAAATATAATTTCAGAAAGTCATTCTGCCA[A/G]TAACCCTTTTTTCAGGTCTTATTCCAAAGTGAAGACATTTCTTGCTATATTCTAGTTCCT	F
BICF2G630134728	37	32294576	TTGAATGAGTAAAGGTATCTTTTACAATATTCCTCAGGGGAACTTTTGCCAAAGTTGTTT[A/T]GATCTCCATGCATCTTTCTGAATTACATGGATCACAGAGCTCCTGGTGTGAGAAACTGTT	F
BICF2G630134764	37	32327894	GTATCCCTCCTCGTATGTGCAGCTTTCCTTATATCTCCCTGATTGGGCTAGACAAACATA[A/G]GTTTGTCGTCCTGGAAATGGAGTGTCCTTTGGAGACGAGAGAAGTTTTTCAATGAAAGAG	F
BICF2G630134776	37	32340556	TTYTTATTATTCAAATGGGAAACAATGAAAAATTCTGAATTAGCAATGTGAATAAGAGTC[A/G]CCACTATATAATGGTGACTCTTTCCTATTTTCCTGAGACAGTAACCGTGTCCTTGTTAAA	F
BICF2G63013479	X	87637992	TGGGAACATGAAGGCAGGACAGAATATTGATGGGGCAAAGGGTGCATCAGGGCGTGATTA[A/G]CTTTATGACATTATTTTGAGTCTCCACACACACTGCATGTTTGGTATTCCTCTGGGAAAT	F
BICF2G630134808	37	32358811	TCCTGACAGCTCCTAAATAAATTTATGGGGGAGAGGACAATACACAACACCCCCTATACT[A/T]CACCTGCACGGGTTCCCATGACTACATTTGCCCATGATTAGGTTACCACCTTTGTTCTCC	F
BICF2G630134815	37	32369136	GAGAGTACAGTTGGAACAAAACAATATCAGGGTTAAGCCATTTTGTAGCTAATGCCTTCC[A/C]TGGGCAATCCTATTGATGTATTTGGACATATCCTCTTTTCATTGGCCACCATGACATAAA	F
BICF2G630134848	37	32447208	GATGACTTTCACAGTTCACTTAGCCTTTGTTGGGATTTTAGAGTGCTATTTTGGTGAAAC[A/G]AATATATCACTTCTGGAGGTAGGGCACTTGSATGTGTGATATGAAGTCAGGAACTGTAAA	F
BICF2G630134901	37	32573191	AATTCAATGAATCTTTTATTAAGCTAAGAACAGCTAAGAGCAATTCAAGGCTATCTGCCC[A/G]GTAGGTGTTCAGTTCTTATTAATTAACTGTGATGAGCAAAGCTACCAGTATTCATGCTCA	M
BICF2G630134905	37	32590484	CCTTGAGATGTGTAGCCAACGTGTTCTAAACTACTCGGAGTAATAACACACGCTCAGTAC[A/G]TGCTAACACCTTATGGTAGCTCAGGGTTATATCCCCCTTCTACATACTTGGGGGAAAATG	F
BICF2G630134938	37	32610245	GATTTCAGACCTCGTGCTTCTTGGGGCTGTGTTTGTATCTGTATTATTTTGTAGGAATCA[A/G]CTTTGTACTTCTGCACCCTGTCTTTGTTTTAGAAAYCTCTGCCATGGAAAACAATGTAGG	F
BICF2G630134943	37	32614666	CCTGGGGGCTTGTCACAGGCTCGGCARGGCAGGTGGGGCAGGGCTGGGTCCCTCACTGGA[A/G]CCTGGAGCGAGAAAGAAAAAGACACACAGAGGTTAGAGTTGCACTGGGTAAAGTCAAAGG	F
BICF2G630134982	37	32629882	ACGGTCAGGCGACCCCTTTTCACTTGGAAAGTGGAAACACATGAGCAAGTTCTTGTTCTC[A/G]CCTTCCCTTTTGAGATTTCACCTAGCTTAGTGTTCATTTGTAAGAGGAAATGTTCTTAGG	F
BICF2G630135006	37	32685358	GAGAYGGTAAAGAAAACAAGATGTTACAATGACGCAAAACCTTTGTGTTGCAATTTTATT[C/G]ATTAGGGAAATTAAAACGACTGAGTTTCATTTTAACACCATGCTTTGATTTTCTGAAAGT	F
BICF2G630135059	37	32721422	TAGCTGCAGCCTTAACGTCCCTCTAATGTTCTGGACCCATCGCTACTGCGGCACATTTCC[A/G]GCGCAGCCCYCCGGTTTACAAACCCCCGCTCGGCAGTCCCTCCGCCTGATGAGAGGAGAA	F
BICF2G630135070	37	32733829	CACTGGTCACCAGCACTATAACATCTTAGGTCATCTCTTGGCTGCCACTGAGGGTGTCAC[A/C]CATTTGAACTATTGCATCTTAAAAATTTCTCAGTAAGAAATTTCTACCAAACTCGATCCC	F
BICF2G630135084	37	32746577	TAGTGGGCAACTTTGAAAAGATGTAAGATACTACAACTTGTCCTTTTATTGAACGTTCAC[A/G]AGTACAAGACGCTGGAGAACACAAAACTGCATGAAGGCTTGATCTCTTCTGGGATAGGCG	F
BICF2G630135095	37	32769237	ATTATGTCTAATTTAGATTCTAGGGTTTGAAAGAATGAGGACAAGGGTTTCCTCATTTCT[A/C]CAGAGTAAAGTAAACAGAATCTGGTACAGCTGGGAGATTTCTCAGACCCCTGCTCTCCCA	F
BICF2G630135097	37	32779516	TGAATGTTTAATCCAAACAAGTCTGGGGACCCCACATAGCTCTGTCTTACACAGTTGCAG[A/G]GAAAATGCATGGCTCAGAAAAGTAACTTCATGGAAATTCCATTCTTTACTTGCATCTCTT	F
BICF2G630135116	37	32794116	aactgccgtgagatactcttttttcatctagaaagggaattTTAAGTTCTCTTCCAGCTT[A/G]AGTACTTTCTGATTTGCCTCAGAGCTTTATAATATTGTATTTGGTCATTTTCACTAAATG	F
BICF2G630135127	37	32800168	GGGAAAAAAAGGCTAAATTCTTATGTCTAAGAAAATATTTACTAAAGAAGGGAAATAGCT[A/G]ATAAGACGGGGTGTGTGGCTACCTATATATCACAGAATAGAAGAAGAAAGAGTTGAGAAA	F
BICF2G630135139	37	32813917	GAGTCATAAATGTTCTATTAATCATATACGTCCCTGGGCCATACCTGCACTTGTCTATCT[A/G]TGTCCCGATGATCAGACTAAATGTTTTTACATCAGTTCAAACTCTGAGGGTCCTAAAGGG	F
BICF2G630135159	37	32835023	TTTACGTTGTTGTAAAGTCGTCTTGACCGTAAACAACATGGCATGCATCATACAGCCAAC[A/G]AGATGACATTCACCAGACTCTGGGATTTTCCTGCCCGGCTCTCGGGATTTGAGCTCAAGC	F
BICF2G630135189	37	32865286	CCTCATGGACAGTAGTGGAAGATGAGATGCCCCCTTCCTTGCCCAACAACCCAATACTTC[A/G]GCACAAAATAGGACCCCAAGAACCTAGATGCAATCATGGTGGGGGGAGGAGGGAAATGAA	F
BICF2G630135204	37	32911806	CCAATTCTTTCACTCTCATTCTATCTTGAAATGGGAAAGAGGAGGTTGTTCTGGTGCCCC[A/G]TGAAGACGAAGAGGCACCGTCACTCTGGTGTCTTTCAGAGAATAACGTAAAAAGCCTAAT	F
BICF2G630135210	37	32916607	TTCCACGGATAGATTGTAACTTATAGAAAGGCAAGACACGTGATCCACTTAGATCTCTAT[A/G]CTTATAATTGCTGTGAATCTGTAACAAGTGAACCCTGTGTGGTGTTATCCACTCTATAAA	F
BICF2G63013522	X	87618555	ACAATGGTTGATTTACCTGGCACAGCAACCGGCAAGGAGTAAGTAATCCACAAGAGCTAA[A/G]TGGCATGTGCTGTGACTCTTGAGGAGAGAAGTGGGGAACTGAAATTGCCTCCTCCCACTC	F
BICF2G630135222	37	32939390	gaaatccgcCTGTTAAAACACATTCATGTATTTTGATCAATTTTGGAGACACACTAAGCC[A/G]ATGGGTTGATGTCGTGCCCAGTTTTTCTATCACTCTGACACTCTGGCTGTTTCGTGATTC	F
BICF2G630135240	37	32950697	TTTCTTATTCCTCCGTTTTAGGCCTAGGTGAGAAAATATTGATCCAGTTTCCAGAGTAAC[A/G]AAGAAACTCAACTAAGCTTGGTAGACTTCTAAGATCATGTAGGATTTTAAGTTAAGCTCT	F
[truncated: 171,663 more rows]
