# Supplementary material for: Cross-Amplification and Validation of SNPs Conserved over 44 Million Years between Seals and Dogs
Source: PLoS One. 2013 Jul 16;8(7):e68365. doi: 10.1371/journal.pone.0068365 (PMC3712990; doi:10.1371/journal.pone.0068365)
Supplement: Table S3 — Genotypes generated for 173 clearly interpretable polymorphic SNPs in 24 Antarctic fur seals (see Results for details). (XLSX) [file pone.0068365.s004.xlsx]

## Sheet: Table S3
Sample Name	Locus
	BICF2G63010447	BICF2G630115445	BICF2G630131208	BICF2G630146011	BICF2G63014749	BICF2G630196686	BICF2G630212027	BICF2G630314226	BICF2G630323985	BICF2G630326526	BICF2G630344078	BICF2G6303589	BICF2G630363601	BICF2G630386428	BICF2G630401109	BICF2G630446069	BICF2G630452436	BICF2G630501168	BICF2G630506697	BICF2G630509599	BICF2G630510520	BICF2G630510857	BICF2G630530667	BICF2G630533274	BICF2G630533403	BICF2G630564528	BICF2G630611629	BICF2G630624166	BICF2G630633970	BICF2G630649323	BICF2G63066588	BICF2G630700300	BICF2G630708251	BICF2G630709495	BICF2G630735535	BICF2G630794828	BICF2G630805987	BICF2G630832509	BICF2G63084504	BICF2G63097386	BICF2G63099625	BICF2P1023290	BICF2P1031521	BICF2P1045088	BICF2P1051409	BICF2P1071566	BICF2P1071611	BICF2P1080627	BICF2P1144428
AGM10010	BB	BB	BB	BB	BB	BB	AA	BB	AB	AB	BB	AA	AA	AA	BB	BB	AA	BB	AA	AA	BB	AA	BB	AB	AA	AB	BB	AB	AA	BB	AB	BB	BB	BB	AA	AB	BB	AB	AA	AA	AB	AB	BB	AA	AA	AB	AB	BB	BB
AGM10012	BB	BB	AA	BB	BB	BB	AA	BB	AB	BB	AA	AA	AA	AA	BB	BB	AA	AB	AB	AA	BB	AA	BB	AA	AA	BB	BB	BB	AA	BB	AB	BB	BB	AB	AB	BB	BB	AB	AA	AA	BB	AA	BB	BB	AA	AA	BB	BB	AB
AGM10013	BB	BB	AB	BB	BB	BB	AA	BB	AB	BB	BB	AA	AA	AB	BB	BB	AA	AA	AB	AA	BB	AA	BB	AB	AA	BB	AB	AB	AA	BB	AA	BB	BB	BB	AA	BB	BB	AB	AA	AA	BB	AA	BB	AA	AA	AB	AB	BB	BB
AGM10017	BB	AB	BB	BB	BB	AB		BB	AB	BB		AA	AA	AA	AB	BB	AB	AB	AA	BB	BB	AA	BB	AB	BB	AB	BB	BB	AA	BB	AB	BB	BB	BB	AA	BB	BB	AB	AB	AA	BB	AA	BB	AA	AA	AB	AB	BB	BB
AGM10018	BB	BB	AA	BB	BB	BB	AA	BB	AA	BB	BB	AA	AA	AA	AB	BB	AA	AB	AB	AA	BB	AA	BB	AB	AA	BB	BB	BB	AA	BB		AB	BB	BB	AB	BB	BB	BB	AB	AA	BB	AB	AB	BB	AA	AB	AA	BB	BB
AGM10019	BB	BB	AA	BB	AA	AB	AA	BB	AB	AB	BB	AA	AA	AB	AB	BB	AA	AB	AB	AA	BB	AA	BB	AB	AA	BB	AA	BB	AB	BB	AB	BB	AB	BB	AA	BB	BB	AB	AA	AA	AB	AA	BB	AA	AA	AB	BB	BB	AB
AGM10020	AA	BB	BB	BB	BB	BB	AA	BB	AB	BB		AA	AA	AA	BB	BB	AA	BB	AB	AA	AA	AA	BB	AB	AA	AB	BB	AA	AA	BB		AB	BB	BB	AB	BB	BB	BB	AA	AA	AB	AA	BB	AB	AA	AB	BB	BB	BB
AGM10021	BB	BB	BB	BB	BB	BB	AA	BB	BB	BB	BB	AA	AA		AA	BB	AA	BB	AA	AA	BB	AA	BB	AB	AA	BB	BB	BB	AB	BB	BB	AB	BB	BB	AB	BB	BB	AA	AA	AA	AB	AB	BB	AA	AA	AA	BB	BB	AA
AGM10023	AA	BB	BB	AB	BB	AB	AA	BB	AB	BB	BB	AA	AA	AA	BB	BB	AA	AB	AA	AA	BB	AA	AB	AB	AA	BB	AB	AB	AA	BB	AA	BB	BB	BB	AB	BB	BB	AA	AA	AA	BB	AB	BB	AA	AA	AB	AA	BB	BB
AGF10001	BB	BB	BB	BB	BB	BB	AA	AB	BB	BB	BB	AA	AA	AB	AB	AB	AA	BB	BB	AA	BB	AA	BB	AA	AB	BB	BB	BB	AB	BB	AB	AA	BB	AB	AA	BB	AB	AA	AA	AA	BB	AA	BB	AA	AA	AA	AB	BB	BB
AGF10002	AB	BB	BB	BB	BB	BB	AA	BB	AB	BB	BB	AA	AA	AA	AB	BB	AA	AB	AB	AA	AB	AA	BB	AB	AB	BB	AA	AB	AA	BB	BB	AB	BB	AB	AA	BB	BB	AB	AB	AA	BB	AA	BB	AA	AA	AA	AB	BB	BB
AGF10004	BB	AB	AB	BB	BB	AB	AA	AB	AB	BB	BB	AA	AA	BB	AA	BB	AA	BB	AB	AA	AB	AB	BB	AB	AA	BB	BB	BB	AA	BB	BB	BB	BB	BB	AB	AB	BB	AB	AA	BB	BB	AA	AB	AA	AA	AB	AB	BB	AB
AGF10006	BB	BB	AB	BB	BB	BB	AA	BB	AA	BB	AB	AA	AA	AA	BB	BB	AA	AB	AA	AA	BB	AA	AB	AB	AB	BB	BB	AB	AB	BB	AA	BB	BB	BB	AB	BB	AB	AB	AA	AA	BB	AA	AB	AA	AA	AB	AB	BB	BB
AGF10007	BB	BB	BB	BB	BB	BB	AA	BB	AA	BB		AA	AA	AB	BB	BB	AA	BB	AA	AA	AA	AA	BB	AB	AA	BB	BB	BB	AB	BB	AA	BB	BB	BB	BB	AB	BB	AB	AA	AA	BB	AA	BB	AA	AA	AA	BB	BB	AB
AGF10008	BB	BB	AA	BB	BB	AB	AB	BB	AB	BB	BB	AA	AA	AB	BB	BB	AA	AB	AA	AA	BB	AA	BB	AB	AA	BB	BB	BB	AA	BB	AA	AB	BB	BB	AB	BB	BB	BB	AA	AA	BB	AA	BB	AA	AA	AB	BB	BB	BB
AGF10010	BB	BB	AB	BB	BB	AB	AA	BB	BB	BB	BB	AA	AA	AA	BB	AB	AA	AA	AB	AA	BB	AA	BB	AB	AB	BB	BB	BB	AB	BB	AA	BB	BB	BB	AB	BB	BB	AB	AA	AA	BB	AA	BB	AA	AA	AA	BB	BB	BB
AGF10013	BB	BB	AA	BB	AB	BB	AA	BB	AA	BB	BB	AA	AA	AA	AB	BB	AA	BB	AB	AA	BB	AA	BB	AB	AB	BB	BB	BB	AA	AB	AA	BB	BB	BB	AA	BB	BB	BB	AB	AA	AB	AA	BB	AA	AB	AA	BB	BB	BB
AGF10014	BB	BB	BB	AB	BB	AB	AA	BB	AA	BB	BB	AA	AA	AA	BB	BB	AA	AB	AB	AA	BB	AA	BB	AB	AA	BB	BB	BB	AA	BB	BB	AB	BB	AB	BB	BB	BB	BB	AA	BB	AB	AA	BB	AA	AA	AA	BB	AB	BB
AGF10017	BB	BB	BB	BB	BB	BB	AA	BB	AB	AB	BB	AA	AA	AA	BB	AB	AA	AA	BB	AA	BB	AA	AB	AB	BB	BB	BB	BB	AA	AB	BB	BB	BB	BB	BB	BB	BB	AB	AA	AA	BB	AB	BB	AA	AA	AA	AB	BB	BB
AGF10019	BB	BB	BB	BB	BB	BB	AA	BB	BB	BB	BB	AA	AA	AB	AB	BB	AA	AB	AB	AA	BB	AB	BB	AB	AB	BB	AB	BB	AB	BB	AB	BB	BB	BB	AA	BB	BB	AB	AA	AA	BB	AA	BB	AA	AA	AB	AB	BB	AB
AGF10020	BB	AB	AB	BB	BB		AA	BB	BB	BB	BB	AA	AA	AA	BB	BB	AA	AB	BB	AA	BB	AA	BB	AB	AB	BB	AB	BB	AA	AB	AA	AB	BB	BB	AB	BB	AB	AB	AA	AA	BB	AA	BB	AA	AA	AA	BB	BB	BB
AGF10025	BB	BB	BB	BB	BB	BB	AA	BB	BB	BB	BB	AA	AB	AB	BB	AB	AA	BB	AB	BB	BB	AA	BB	AB	AA	AB	BB	BB	AA	BB		BB	BB	AB	BB	BB	BB	AA	AA	AA	BB	AA	BB	AA	AB		BB	BB	AB
AGP09003	BB	BB	AB	BB	BB	AB	AA	BB	AB	BB	BB	BB	AA	AA	AB	BB	AA	AA	AB	AA	AB	AA	BB	AB	AA	BB	AB	BB	AB	BB	AB	BB	BB	BB	AA	BB	BB	AB	AA	AA	BB	AA	BB		AB	AB	BB	BB	BB
AGP09043	BB	BB	AB	BB	BB	AA	AA	BB	AB	BB	BB	AA	AA	AB	AA	AB	AA	AB	AB	AA	AB	AA	AA	AA	AA	BB	BB	BB	AB	BB	AB	BB	BB	BB	AB	BB	AB	BB	AA	AA	BB	AA	BB	AA	AA	AB	BB	BB	BB
[truncated: 124 more columns]
