# Supplementary material for: Cross-Amplification and Validation of SNPs Conserved over 44 Million Years between Seals and Dogs
Source: PLoS One. 2013 Jul 16;8(7):e68365. doi: 10.1371/journal.pone.0068365 (PMC3712990; doi:10.1371/journal.pone.0068365)
Supplement: Table S6 — Results of the enrichment analysis based on Gene Ontology (GO) codes of the nearest genes to each SNP (See Materials and methods for details). Only GO codes that were significantly enriched in comparisons involving polymorphic with monomorphic or polymorphic with failed SNPs are shown, following P-value adjustment for multiple tests. (XLSX) [file pone.0068365.s007.xlsx]

## Sheet: Table S5
		Number of genes in category			Proportion of genes in category			Polymorphic versus monomorphic		Polymorphic versus failed
GO code	Classification	polymorphic	monomorphic	failed	polymorphic	monomorphic	failed	P-value	adjusted P-value	P-value	adjusted P-value
GO:0000163	protein phosphatase type 1 activity	1	0	1	0.00609756	0	5.76e-05	9.61e-05	0.0490371	0.000405824	0.1065
GO:0005009	insulin receptor activity	1	0	1	0.00609756	0	5.76e-05	9.61e-05	0.0490371	0.000405824	0.1065
GO:0005066	transmembrane receptor protein tyrosine kinase signaling protein activity	1	0	1	0.00609756	0	5.76e-05	9.61e-05	0.0490371	0.000405824	0.1065
GO:0006091	generation of precursor metabolites and energy	4	13	26	0.0243902	0.00126177	0.0014964	2.61e-10	1.2e-06	9.81e-10	5.41e-06
GO:0006349	imprinting	1	0	2	0.00609756	0	0.000115108	9.61e-05	0.0490371	0.0046354	0.500896
GO:0030098	lymphocyte differentiation	1	0	2	0.00609756	0	0.000115108	9.61e-05	0.0490371	0.0046354	0.500896
GO:0051290	protein heterotetramerization	1	0	1	0.00609756	0	5.76e-05	9.61e-05	0.0490371	0.000405824	0.1065
GO:0051425	PTB domain binding 2 1	1	0	2	0.00609756	0	0.000115108	9.61e-05	0.0490371	0.0046354	0.500896
